# Supplementary material for: Proximity-dependent biotin labeling in testicular germ cells identified TESMIN-associated proteins
Source: Sci Rep. 2022 Dec 23;12:22198. doi: 10.1038/s41598-022-26501-7 (PMC9789103; doi:10.1038/s41598-022-26501-7)
Supplement: Supplementary file 1 — Dataset S1. [file 41598_2022_26501_MOESM1_ESM.xlsx]

## Sheet: summary
	Accession Number	Alternate ID	Molecular Weight	KO, BioID2		WT			Accession Number	Alternate ID	Molecular Weight	KO, BioID2		WT			Accession Number	Alternate ID	Molecular Weight	KO, BioID2				WT					Accession Number	Alternate ID	Molecular Weight	KO, BioID2	WT		Accession Number	Alternate ID	Molecular Weight	KO, BioID2	Het, BioID2	WT		Accession Number	Alternate ID	Molecular Weight	KO, BioID2	Het, BioID2	WT		Accession Number
				IP-MS								16h incubation								Vehicle, 3days injection		Biotin, 3days injection		Vehicle, 3days injection		Biotin, 3days injection						0h incubation						16h incubation							IP-MS
				Rep 1	Rep 2	Rep 1	Rep 2					Rep 1	Rep 2	Rep 1	Rep 2					Rep 1	Rep 2	Rep 1	Rep 2	Rep 1	Rep 2	Rep 1	Rep 2					Rep 1	Rep 1					Rep 3	Rep 1	Rep 3					Rep 3	Rep 1	Rep 3
	Q61879	Myh10	229 kDa	196.37	124.05	202.51	168.18		Q5SWU9	Acaca	265 kDa	184.85	123.78	202.06	128.83		Q5SWU9	Acaca	265 kDa	229.72	241.72	239.14	238.56	252.85	260.96	268.09	273.63		Q5SWU9	Acaca	265 kDa	185.86	199.56		Q5SWU9	Acaca	265 kDa	261.84	291.63	292.74		Q8VDD5	Myh9	226 kDa	230.97	215.64	243.26		Q05920
	Q8VDD5	Myh9	226 kDa	109.33	55.362	141.08	108.6		Q05920	Pc	130 kDa	126.41	47.154	141.74	55.213		E9QPD7 (+1)	Pcx	130 kDa	188.96	199.2	217.9	220.85	212.62	236.35	234.09	214.93		Q05920	Pc	130 kDa	153.49	142		Q91ZA3	Pcca	80 kDa	93.232	87.802	98.545		O08638	Myh11	227 kDa	158.61	170.63	200.79		Q5SWU9
	P01868 (+1)	Ighg1	36 kDa	97.653	95.346	96.934	97.064		Q91ZA3	Pcca	80 kDa	88.251	38.313	111.58	47.325		Q3UGC8 (+1)	Pcca	80 kDa	101.27	97.361	129.63	111.47	109.19	119.5	127.25	140.13		Q91ZA3	Pcca	80 kDa	93.972	93.066		Q8BTI8	Srrm2	295 kDa	40.665	89.893	105.31		Q61879	Myh10	229 kDa	146.71	177.95	188.24		Q91ZA3
	P63260	Actg1	42 kDa	96.591	76.892	86.377	113.4		Q8BTI8	Srrm2	295 kDa	32.2	44.207	42.221	56.089		Q8BTI8	Srrm2	295 kDa	77.808	92.884	78.222	67.714	57.466	72.927	81.592	80.479		E9Q4Z2	Acacb	276 kDa	62.648	57.567		E9Q4Z2	Acacb	276 kDa	73.395	81.531	80.188		P63260	Actg1	42 kDa	158.61	162.25	180.52		Q8BTI8
	Q9JMH9	Myo18a	233 kDa	53.072	77.918	81.579	82.648		E9Q4Z2	Acacb	276 kDa	53.666	31.682	58.807	46.449		E9Q4Z2	Acacb	276 kDa	79.043	96.241	77.105	66.672	70.601	78.199	80.621	79.532		Q8BTI8	Srrm2	295 kDa	26.103	29.743		Q05920	Pc	130 kDa	47.608	75.259	68.595		P68033	Actc1	42 kDa	103.1	98.398	129.35		Q80WJ7
	Q5SYD0	Myo1d	116 kDa	61.564	67.665	61.424	42.285		Q05CL8	Larp7	65 kDa	29.814	19.893	40.713	30.674		Q99MR8	Mccc1	79 kDa	37.051	45.883	34.641	33.336	40.226	39.539	34.968	39.766		Q9JMB0	Gkap1	42 kDa	18.794	18.229		P17156	Hspa2	70 kDa	44.632	39.72	44.442		Q9QXS1	Plec	534 kDa	118.96	110.96	88.81		Q9JMB0
	P17156	Hspa2	70 kDa	74.301	58.438	49.907	56.701		Q9JMB0	Gkap1	42 kDa	26.237	22.103	33.173	19.281		Q08288	Lyar	44 kDa	16.056	24.62	21.232	23.96	16.419	23.723	30.111	22.724		Q05CL8	Larp7	65 kDa	9.3972	23.986		Q9JMB0	Gkap1	42 kDa	36.698	40.765	39.611		E9Q0C6	Kiaa1210	181 kDa	96.157	106.77	96.532		P17156
	Q99104	Myo5a	216 kDa	35.028	60.489	45.108	59.584		P17156	Hspa2	70 kDa	21.466	19.156	24.126	19.281		A2A547 (+2)	Rpl19	23 kDa	11.115	21.263	18.997	10.418	9.0304	25.481	24.283	21.777		Q80WJ7	Mtdh	64 kDa	15.662	17.27		Q05CL8	Larp7	65 kDa	22.812	34.494	37.679		P16546	Sptan1	285 kDa	70.383	65.948	81.087		P62751
	P97479	Myo7a	255 kDa	65.809	46.135	61.424	46.129		Q80WJ7	Mtdh	64 kDa	16.696	14.736	13.571	14.899		Q05CL8	Larp7	65 kDa	20.996	25.739	23.467	19.793	21.345	25.481	26.226	23.67		Q99MR8	Mccc1	79 kDa	14.618	14.392		Q99MR8	Mccc1	79 kDa	25.788	27.177	29.95		Q8BFZ3	Actbl2	42 kDa	68.4	64.901	68.538		Q9D9C7
	P01837	Igkc	12 kDa	53.072	42.034	41.269	46.129		Q05D44	Eif5b	138 kDa	11.926	14.736	10.555	15.775		Q9JMB0	Gkap1	42 kDa	18.526	19.024	21.232	19.793	24.628	18.451	25.255	26.511		P17156	Hspa2	70 kDa	10.441	12.473		P62751	Rpl23a	18 kDa	21.82	27.177	25.119		P01868 (+1)	Ighg1	36 kDa	60.47	80.603	59.85		P62849
	P68134	Acta1	42 kDa	53.072	42.034	47.987	43.246		Q08288	Lyar	44 kDa	11.926	15.472	19.602	19.281		E9QNP0	Kxd1	27 kDa	11.115	16.786	17.879	16.668	20.524	11.422	10.685	17.043		A3KGV1	Odf2	96 kDa	8.3531	14.392		O54774	Ap3d1	135 kDa	18.845	27.177	17.39		P97479	Myo7a	255 kDa	65.426	55.48	58.885		P62984
	P21271	Myo5b	211 kDa	26.536	48.186	41.269	51.895		P51960	Mybl1	86 kDa	28.622	21.367	0	0		O54774	Ap3d1	135 kDa	8.6453	19.024	21.232	17.71	20.524	16.694	17.484	18.936		Q05D44	Eif5b	138 kDa	9.3972	11.513		P00342	Ldhc	36 kDa	14.877	26.132	18.356		P17156	Hspa2	70 kDa	58.487	78.509	51.162		Q05CL8
	Q9WTI7	Myo1c	122 kDa	43.519	53.312	50.867	43.246		P97868	Rbbp6	200 kDa	8.3481	14.736	12.063	18.404		P62751 (+2)	Rpl23a	18 kDa	18.526	17.905	14.527	16.668	17.24	17.573	20.398	20.83		Q08288	Lyar	44 kDa	10.441	9.5944		P68372	Tubb4b	50 kDa	22.812	17.769	17.39		Q9DA79	Dpep3	54 kDa	55.513	73.275	62.746		Q05D44
	Q64331	Myo6	146 kDa	36.089	55.362	45.108	44.207		A3KGV1	Odf2	96 kDa	17.889	5.1575	13.571	17.528		P17156	Hspa2	70 kDa	17.291	23.501	17.879	7.2923	18.061	18.451	13.599	12.309		Q8C735	Lin9	62 kDa	19.839	0		Q05D44	Eif5b	138 kDa	17.853	18.815	13.526		P20152	Vim	54 kDa	67.409	57.573	56.954		P51960
	O08638	Myh11	227 kDa	60.502	0	60.464	0		P05214	Tuba3a	50 kDa	15.504	9.5781	3.0158	9.6403		Q05D44	Eif5b	138 kDa	9.8803	16.786	15.644	20.835	16.419	15.816	13.599	17.043		G3XA57	Rab11fip2	58 kDa	10.441	5.7567		Q08288	Lyar	44 kDa	15.869	18.815	24.153		P68372	Tubb4b	50 kDa	64.435	51.293	55.023		Q8C735
	Q9R0L6	Pcm1	229 kDa	47.765	19.479	40.309	26.909		O54774	Ap3d1	135 kDa	10.733	13.262	4.5236	9.6403		P97868	Rbbp6	200 kDa	8.6453	14.548	16.762	11.459	9.0304	12.301	14.57	17.989		P62751	Rpl23a	18 kDa	7.3089	7.6756		P63260	Actg1	42 kDa	16.861	14.634	26.085		Q62261	Sptbn1	274 kDa	43.617	51.293	55.989		Q01320
	P63017	Hspa8	71 kDa	36.089	36.908	28.792	38.441		Q8C735	Lin9	62 kDa	29.814	15.472	0	0		Q921I1	Tf	77 kDa	12.35	5.5954	7.8222	8.334	31.196	21.087	14.57	9.4681		O54774	Ap3d1	135 kDa	7.3089	4.7972		Q80WJ7	Mtdh	64 kDa	16.861	22.996	15.458		Q6ZWQ0	Syne2	783 kDa	40.643	49.199	50.197		Q8BP67
	Q9DA79	Dpep3	54 kDa	42.458	29.732	44.148	24.987		Q99104	Myo5a	216 kDa	7.1555	16.946	0	3.5056		B1AVB2	Scml2	90 kDa	16.056	23.501	13.41	14.585	8.2094	14.058	15.541	12.309		Q80T69	Rsbn1	89 kDa	3.1324	7.6756		P97868	Rbbp6	200 kDa	18.845	17.769	17.39		Q9JMH9	Myo18a	233 kDa	41.635	41.871	57.919		Q6P542
	P20029	Hspa5	72 kDa	33.966	30.757	28.792	24.987		Q99MR8	Mccc1	79 kDa	3.5777	5.8942	3.0158	15.775		Q61838	Pzp	166 kDa	2.4701	2.2382	3.3524	0	30.375	19.33	26.226	11.362		P62984	Uba52	15 kDa	7.3089	4.7972		O35286	Dhx15	91 kDa	12.894	18.815	18.356		Q9WTI7	Myo1c	122 kDa	37.67	57.573	48.266		Q08288
	Q9EP71	Rai14	109 kDa	32.905	11.278	34.551	24.987		G5E870	Trip12	224 kDa	15.504	8.1046	7.5394	7.0111		P61255 (+1)	Rpl26	17 kDa	6.1752	13.429	8.9397	8.334	11.493	7.9078	12.627	8.5213		Q8BP67	Rpl24	18 kDa	6.2648	5.7567		A3KGV1	Odf2	96 kDa	12.894	17.769	14.492		P97434	Mprip	116 kDa	31.722	37.684	54.058		P99024
	P0DP26 (+2)	Calm1	17 kDa	22.29	25.631	26.873	32.675		Q9R0L6	Pcm1	229 kDa	7.1555	18.42	0	3.5056		Q80WJ7	Mtdh	64 kDa	11.115	14.548	7.8222	13.543	18.882	7.9078	13.599	11.362		Q5SU73	Coil	62 kDa	10.441	3.8378		P68369	Tuba1a	50 kDa	15.869	12.543	13.526		P63017	Hspa8	71 kDa	39.652	49.199	32.821		P62267
	Q8R1A4	Dock7	241 kDa	13.799	33.833	23.034	22.104		Q6P542	Abcf1	95 kDa	8.3481	11.052	4.5236	7.8875		Q9Z1R9	Prss1	26 kDa	13.585	16.786	3.3524	5.2088	16.419	6.1505	7.7707	10.415		Q9EP71	Rai14	109 kDa	3.1324	5.7567		P68254	Ywhaq	28 kDa	12.894	15.679	13.526		Q5SYD0	Myo1d	116 kDa	52.539	42.918	32.821		Q9JJI8
	Q9JMI7	Tex101	27 kDa	32.905	24.606	26.873	28.831		P62751	Rpl23a	18 kDa	10.733	9.5781	10.555	7.0111		A0A0R4J132 (+2)	Mybl1	86 kDa	8.6453	16.786	26.819	33.336	0	0	0	0		P47911	Rpl6	34 kDa	3.1324	8.635		Q8C735	Lin9	62 kDa	20.828	18.815	0		Q9R0L6	Pcm1	229 kDa	39.652	37.684	34.752		E9Q0C6
	P16627	Hspa1l	71 kDa	30.782	23.58	18.235	28.831		B2RQC2	Usp42	146 kDa	0	5.8942	4.5236	15.775		P62849 (+3)	Rps24	15 kDa	9.8803	8.9527	14.527	12.501	12.314	14.058	12.627	16.096		P62849	Rps24	15 kDa	3.1324	8.635		P62849	Rps24	15 kDa	16.861	12.543	20.289		Q64331	Myo6	146 kDa	33.704	35.591	34.752		Q9R0L6
	E9Q0C6	Kiaa1210	181 kDa	15.922	39.984	10.557	16.337		Q8BP67	Rpl24	18 kDa	11.926	9.5781	9.0473	8.7639		Q5RL55	Abcf1	95 kDa	7.4102	8.9527	14.527	14.585	7.3885	7.0291	10.685	11.362		P68254	Ywhaq	28 kDa	3.1324	4.7972		DC2I1_MOUSE		?	6.9428	18.815	17.39		P01837	Igkc	12 kDa	31.722	29.31	35.717		P11103
	Q9WTQ5	Akap12	181 kDa	28.659	17.429	24.953	18.259		P68372	Tubb4b	50 kDa	3.5777	8.1046	1.5079	13.146		A0A0A0MQA3 (+3)	Serpina1a	49 kDa	9.8803	4.4763	11.175	5.2088	13.956	12.301	10.685	13.255		Q6P542	Abcf1	95 kDa	5.2207	3.8378		Q8BP67	Rpl24	18 kDa	14.877	15.679	13.526		Q99104	Myo5a	216 kDa	35.687	42.918	32.821		P14115
	Q91XV3	Basp1	22 kDa	24.413	24.606	23.034	26.909		G3XA57	Rab11fip2	58 kDa	9.5406	8.1046	13.571	4.382		A0A494B9Z0 (+6)	Fau	7 kDa	12.35	10.072	12.292	10.418	8.2094	7.9078	10.685	12.309		P51960	Mybl1	86 kDa	8.3531	0		Q9QX47	Son	266 kDa	6.9428	10.453	18.356		Q91XV3	Basp1	22 kDa	35.687	32.45	29.925		Q9DBA9
	Q6URW6	Myh14	229 kDa	23.352	13.328	41.269	21.143		Q9DBA9	Gtf2h1	62 kDa	3.5777	8.8414	3.0158	10.517		P62754 (+1)	Rps6	29 kDa	11.115	8.9527	3.3524	2.0835	5.7466	7.9078	6.7994	17.043		P97868	Rbbp6	200 kDa	3.1324	5.7567		G5E870	Trip12	224 kDa	7.9346	15.679	13.526		Q68FD5	Cltc	192 kDa	16.852	21.983	55.023		A3KGV1
	P16546	Sptan1	285 kDa	12.737	12.303	27.833	21.143		DC2I1_MOUSE		?	2.3852	7.3678	1.5079	13.146		Q8C735	Lin9	62 kDa	17.291	10.072	21.232	17.71	0	0	0	0		Q8CB77	Eloa	87 kDa	0	2.8783		Q80T69	Rsbn1	89 kDa	7.9346	11.498	19.322		P21271	Myo5b	211 kDa	27.757	40.825	33.786		P97868
	Q3THE2	Myl12b	20 kDa	26.536	18.454	26.873	24.026		P47911	Rpl6	34 kDa	9.5406	3.6839	6.0315	11.393		A0PJE6 (+3)	Pccb	58 kDa	6.1752	6.7145	4.4698	5.2088	5.7466	8.7864	7.7707	11.362		P46686	Tulp2	63 kDa	2.0883	6.7161		G3XA57	Rab11fip2	58 kDa	9.9183	15.679	12.56		Q60605	Myl6	17 kDa	25.774	32.45	28.96		P05214
	Q60605	Myl6	17 kDa	23.352	16.404	25.913	15.376		Q5SU73	Coil	62 kDa	14.311	7.3678	7.5394	1.7528		P62267 (+3)	Rps23	16 kDa	11.115	8.9527	8.9397	11.459	8.2094	7.9078	8.742	7.5745		Q60838	Dvl2	79 kDa	7.3089	0		O70551	Srpk1	73 kDa	7.9346	11.498	11.593		Q8R2G4	Art3	42 kDa	25.774	28.263	26.064		P62754
	P46735	Myo1b	129 kDa	22.29	21.53	20.155	10.571		P30415	Nktr	163 kDa	0	5.8942	1.5079	8.7639		Q3TIV3 (+3)	Parp1	113 kDa	11.115	6.7145	5.5873	5.2088	5.7466	7.0291	9.7134	10.415		E9Q0C6	Kiaa1210	181 kDa	2.0883	3.8378		P61255	Rpl26	17 kDa	16.861	8.3621	7.729		Q9ERD7	Tubb3	50 kDa	31.722	23.029	30.89		Q6ZWY3
	P97434	Mprip	116 kDa	16.983	6.1514	21.114	18.259		Q80T69	Rsbn1	89 kDa	5.9629	5.1575	6.0315	7.8875		A0A2I3BPY7 (+1)	Rai14	106 kDa	7.4102	6.7145	5.5873	6.2505	7.3885	7.9078	6.7994	3.7873		P14873	Map1b	270 kDa	5.2207	0		Q99JF8	Psip1	60 kDa	8.9264	7.3168	10.627		P03987		44 kDa	31.722	27.216	26.064		Q5SU73
	P00342	Ldhc	36 kDa	20.167	14.353	20.155	20.182		Q9QX47	Son	266 kDa	8.3481	5.8942	1.5079	7.0111		Q3U2W2 (+1)	Mybbp1a	152 kDa	8.6453	7.8336	7.8222	7.2923	4.9257	6.1505	4.8567	4.7341		Q9D9C7		29 kDa	8.3531	0		P48722	Hspa4l	94 kDa	7.9346	12.543	8.6951		P0DP26 (+2)	Calm1	17 kDa	26.765	26.17	23.168		Q6DFW4
	P51960	Mybl1	86 kDa	43.519	41.009	0	0		P48722	Hspa4l	94 kDa	10.733	5.8942	0	7.0111		Q80T69	Rsbn1	89 kDa	9.8803	10.072	6.7048	7.2923	6.5675	4.3932	6.7994	7.5745		Q9JJI8	Rpl38	8 kDa	3.1324	2.8783		Q5SU73	Coil	62 kDa	12.894	13.588	10.627		Q69Z23	Dnah17	512 kDa	30.73	24.076	25.098		P47911
	P07901	Hsp90aa1	85 kDa	23.352	15.378	20.155	15.376		Q7TPV4	Mybbp1a	152 kDa	0	9.5781	0	11.393		Q8C170	Myo9a	292 kDa	4.9402	2.2382	5.5873	4.167	8.2094	6.1505	4.8567	6.6277		P62754	Rps6	29 kDa	3.1324	2.8783		Q9EP71	Rai14	109 kDa	11.902	6.2716	10.627		Q9JMI7	Tex101	27 kDa	30.73	26.17	27.029		P62242
	Q62261	Sptbn1	274 kDa	10.614	19.479	21.114	17.298		P62984	Uba52	15 kDa	8.3481	7.3678	6.0315	4.382		Q9D620	Rab11fip1	71 kDa	4.9402	11.191	5.5873	8.334	3.2838	5.2719	4.8567	8.5213		O70325	Gpx4	22 kDa	2.0883	2.8783		B2RQC2	Usp42	146 kDa	5.951	12.543	10.627		Q9WTJ6	Tesmin	51 kDa	27.757	52.339	0		Q9QX47
	P08752	Gnai2	40 kDa	21.229	21.53	24.953	15.376		P68254	Ywhaq	28 kDa	4.7703	5.1575	4.5236	6.1348		O35286 (+2)	Dhx15	91 kDa	6.1752	1.1191	4.4698	6.2505	6.5675	3.5146	5.828	10.415		Q07133	Hist1h1t	22 kDa	2.0883	1.9189		GAR3_MOUSE		?	6.9428	14.634	6.7629		Q8R422	Cd109	162 kDa	29.739	24.076	21.237		Q9D3R3
	P68372	Tubb4b	50 kDa	13.799	23.58	9.5975	19.221		Q62318	Trim28	89 kDa	2.3852	8.8414	1.5079	5.2584		A3KGV9 (+2)	Odf2	76 kDa	4.9402	2.2382	2.2349	9.3758	4.9257	8.7864	6.7994	2.8404		Q9DBW0	Cyp4v2	61 kDa	1.0441	1.9189		P62754	Rps6	29 kDa	17.853	6.2716	4.8306		Q3THE2	Myl12b	20 kDa	21.809	29.31	23.168		P62830
	Q8BTI8	Srrm2	295 kDa	5.3072	17.429	5.7585	38.441		Q8C804	Spice1	96 kDa	3.5777	6.631	0	6.1348		P62242 (+2)	Rps8	24 kDa	7.4102	5.5954	5.5873	4.167	5.7466	7.0291	5.828	9.4681		O70551	Srpk1	73 kDa	3.1324	1.9189		Q6A4J8	Usp7	128 kDa	6.9428	3.1358	4.8306		Q9EP71	Rai14	109 kDa	18.835	20.936	25.098		P68254
	P68369	Tuba1a	50 kDa	16.983	21.53	17.275	16.337		P62242	Rps8	24 kDa	2.3852	5.8942	3.0158	4.382		Q9CQD0	Rpl39l	6 kDa	6.1752	5.5954	5.5873	6.2505	6.5675	4.3932	6.7994	5.6809		Q9R0L6	Pcm1	229 kDa	1.0441	2.8783		Q6P542	Abcf1	95 kDa	11.902	9.4074	13.526		Q6URW6	Myh14	229 kDa	21.809	20.936	24.133		B2RWS6
	Q9CQ19	Myl9	20 kDa	22.29	13.328	23.994	17.298		Q99JF8	Psip1	60 kDa	4.7703	5.1575	1.5079	4.382		P07759	Serpina3k	47 kDa	7.4102	3.3573	2.2349	2.0835	13.956	7.0291	4.8567	5.6809		P10126	Eef1a1	50 kDa	1.0441	2.8783		O35613	Daxx	81 kDa	9.9183	11.498	4.8306		P58771	Tpm1	33 kDa	15.861	21.983	26.064		P42932
	P20152	Vim	54 kDa	0	32.807	2.8792	36.519		P46686	Tulp2	63 kDa	0	7.3678	0	6.1348		P62830	Rpl23	15 kDa	3.7051	6.7145	7.8222	7.2923	9.0304	5.2719	4.8567	7.5745		P62242	Rps8	24 kDa	2.0883	1.9189		P10126	Eef1a1	50 kDa	14.877	7.3168	4.8306		P05214	Tuba3a	50 kDa	22.8	24.076	24.133		Q8CB77
	P63101	Ywhaz	28 kDa	12.737	19.479	16.316	16.337		Q9D9C7		29 kDa	11.926	7.3678	0	0		Q3U8M3	Rpl37a	11 kDa	7.4102	10.072	11.175	5.2088	6.5675	3.5146	5.828	4.7341		P67984	Rpl22	15 kDa	3.1324	1.9189		P47911	Rpl6	34 kDa	6.9428	11.498	8.6951		Q91XQ0	Dnah8	541 kDa	22.8	21.983	14.48		O70325
	P05214	Tuba3a	50 kDa	14.86	21.53	17.275	17.298		O70551	Srpk1	73 kDa	3.5777	5.8942	0	7.8875		Q8CB77	Eloa	87 kDa	2.4701	7.8336	3.3524	3.1253	5.7466	6.1505	6.7994	4.7341		Q9QX47	Son	266 kDa	0	3.8378		Q9R0L6	Pcm1	229 kDa	9.9183	7.3168	5.7967		P07356	Anxa2	39 kDa	24.783	26.17	18.341		Q6ZWV7
	Q8C735	Lin9	62 kDa	36.089	37.934	0	0		Q9D0E1	Hnrnpm	78 kDa	3.5777	6.631	0	6.1348		Q9WTJ6	Tesmin	51 kDa	12.35	11.191	16.762	11.459	0	0	0	0		O35613	Daxx	81 kDa	1.0441	2.8783		P84099	Rpl19	23 kDa	6.9428	8.3621	9.6612		P46735	Myo1b	129 kDa	17.843	23.029	19.306		A2A9R3
	O88746	Tom1	54 kDa	10.614	16.404	11.517	23.065		Q07133	Hist1h1t	22 kDa	5.9629	3.6839	1.5079	2.6292		Q3UW40 (+1)	Rpl24	18 kDa	11.115	10.072	4.4698	2.0835	4.1047	3.5146	2.914	9.4681		Q61656	Ddx5	69 kDa	2.0883	1.9189		Q99PL5	Rrbp1	173 kDa	7.9346	10.453	5.7967		Q91Z83	Myh7	223 kDa	30.73	21.983	7.7226		Q99MV1
	P99024	Tubb5	50 kDa	14.86	19.479	9.5975	14.415		Q9JJI8	Rpl38	8 kDa	4.7703	4.4207	4.5236	1.7528		P68369 (+3)	Tuba1a	50 kDa	6.1752	2.2382	3.3524	4.167	4.9257	5.2719	3.8853	2.8404		P43275	Hist1h1a	22 kDa	2.0883	0.95944		P47738	Aldh2	57 kDa	15.869	8.3621	0.96612		Q9CQ19	Myl9	20 kDa	17.843	26.17	19.306		Q689Z5
	Q9JHJ0	Tmod3	40 kDa	12.737	15.378	14.396	18.259		Q8CB77	Eloa	87 kDa	3.5777	5.1575	3.0158	6.1348		Q91X72	Hpx	51 kDa	7.4102	2.2382	2.2349	2.0835	9.0304	5.2719	3.8853	7.5745								Q99MN9	Pccb	58 kDa	9.9183	6.2716	7.729		P20029	Hspa5	72 kDa	19.826	16.749	12.549		G3XA57
	CBY2_MOUSE		?	11.676	20.505	17.275	12.493		Q7TSY8	Sgo2	130 kDa	1.1926	4.4207	4.5236	4.382		A8DUV3 (+1)	Hbat1	15 kDa	6.1752	5.5954	4.4698	1.0418	9.8513	7.0291	4.8567	4.7341								Q9DBA9	Gtf2h1	62 kDa	6.9428	9.4074	7.729		Q3UKC1	Tax1bp1	94 kDa	23.791	19.889	9.6532		Q00547
	P55937	Golga3	167 kDa	2.1229	1.0252	23.994	34.597		P84099	Rpl19	23 kDa	3.5777	5.8942	3.0158	4.382		Q52KP0 (+1)	Rpl38	8 kDa	3.7051	6.7145	6.7048	9.3758	6.5675	5.2719	4.8567	6.6277								E9Q0C6	Kiaa1210	181 kDa	20.828	0	0		P39447	Tjp1	195 kDa	16.852	16.749	19.306		P35700
	Q9QXS1	Plec	534 kDa	0	37.934	0	21.143		Q9D3R3	Cep72	72 kDa	3.5777	5.8942	0	3.5056		I6L9H1	Dvl2	79 kDa	12.35	7.8336	16.762	15.626	0	0	0	0								P62267	Rps23	16 kDa	8.9264	8.3621	8.6951		P68373	Tuba1c	50 kDa	23.791	21.983	19.306		Q562E2
	Q68FD5	Cltc	192 kDa	13.799	23.58	14.396	11.532		Q61496	Ddx4	76 kDa	5.9629	7.3678	0	1.7528		O70551 (+1)	Srpk1	73 kDa	4.9402	4.4763	7.8222	5.2088	4.1047	3.5146	2.914	6.6277								Q61656	Ddx5	69 kDa	7.9346	9.4074	9.6612		Q8R1A4	Dock7	241 kDa	21.809	8.3743	23.168		Q9DCD2
	Q8BVU0	Lrch3	86 kDa	16.983	18.454	12.477	17.298		Q60838	Dvl2	79 kDa	10.733	3.6839	0	0		Q8BPF4 (+3)		15 kDa	2.4701	2.2382	0	0	12.314	8.7864	6.7994	2.8404								P61514	Rpl37a	10 kDa	9.9183	7.3168	8.6951		A2ARZ3	Fsip2	785 kDa	16.852	16.749	20.272		Q8CD94
	P01631		12 kDa	12.737	11.278	16.316	18.259		P35700	Prdx1	22 kDa	4.7703	3.6839	1.5079	1.7528		O70325 (+5)	Gpx4	22 kDa	4.9402	4.4763	4.4698	6.2505	3.2838	2.6359	6.7994	5.6809								P68134	Acta1	42 kDa	0	0	10.627		P01631		12 kDa	18.835	20.936	16.41		Q91XW8
	P62259	Ywhae	29 kDa	14.86	12.303	15.356	9.6103		Q8C170	Myo9a	292 kDa	0	9.5781	0	1.7528		P10126 (+3)	Eef1a1	50 kDa	1.235	5.5954	4.4698	5.2088	6.5675	6.1505	7.7707	5.6809								P62242	Rps8	24 kDa	8.9264	7.3168	8.6951		P13020	Gsn	86 kDa	16.852	9.4211	24.133		Q61656
	Q8R2G4	Art3	42 kDa	11.676	7.1766	13.436	14.415		Q9WTJ6	Tesmin	51 kDa	13.118	0.73678	0	0		Q9DAR6	Cypt12	13 kDa	3.7051	7.8336	4.4698	5.2088	4.1047	4.3932	5.828	4.7341								Q9Z2X1	Hnrnpf	46 kDa	3.9673	7.3168	11.593		Q7TSG5	Sh3d21	60 kDa	22.8	17.795	14.48		Q8C804
	Q61503	Nt5e	64 kDa	18.045	8.2018	16.316	9.6103		P62754	Rps6	29 kDa	2.3852	7.3678	1.5079	2.6292		G3XA57 (+1)	Rab11fip2	58 kDa	3.7051	3.3573	4.4698	4.167	5.7466	3.5146	2.914	9.4681								P62984	Uba52	15 kDa	4.9591	5.2263	12.56		A3KGV1	Odf2	96 kDa	15.861	19.889	17.376		Q8BT07
	Q8R422	Cd109	162 kDa	18.045	12.303	12.477	9.6103		Q6DFW4	Nop58	60 kDa	2.3852	4.4207	4.5236	2.6292		A3KML3 (+1)	Ywhaq	28 kDa	7.4102	3.3573	2.2349	4.167	4.1047	6.1505	3.8853	2.8404								Q07133	Hist1h1t	22 kDa	8.9264	5.2263	8.6951		P59242	Cgn	136 kDa	14.87	14.655	13.515		Q9WTJ6
	P48722	Hspa4l	94 kDa	19.106	12.303	8.6377	12.493		P43275	Hist1h1a	22 kDa	3.5777	2.9471	1.5079	3.5056		G3X8R4 (+1)	Gtf2h1	62 kDa	6.1752	4.4763	2.2349	4.167	4.9257	2.6359	2.914	6.6277								P28740	Kif2a	80 kDa	4.9591	6.2716	9.6612		P58774	Tpm2	33 kDa	10.904	17.795	20.272
	Q9QYC0	Add1	81 kDa	9.553	10.252	16.316	14.415		Q501J6	Ddx17	72 kDa	1.1926	4.4207	1.5079	7.0111		B2RQQ5 (+1)	Map1b	270 kDa	2.4701	2.2382	3.3524	1.0418	9.0304	2.6359	3.8853	2.8404								O54833	Csnk2a2	41 kDa	3.9673	7.3168	8.6951		P31001	Des	53 kDa	24.783	15.702	10.619
	P09541	Myl4	21 kDa	13.799	12.303	13.436	13.454		P61979	Hnrnpk	51 kDa	5.9629	3.6839	0	5.2584		B2RSW8 (+1)	Pcm1	229 kDa	2.4701	1.1191	7.8222	3.1253	4.9257	0.87864	2.914	2.8404								P20029	Hspa5	72 kDa	3.9673	12.543	6.7629		Q9JJ28	Flii	145 kDa	13.878	10.468	27.029
	P47757	Capzb	31 kDa	12.737	11.278	10.557	9.6103		P62849	Rps24	15 kDa	4.7703	4.4207	7.5394	0		B7XG49	Fam71a	64 kDa	1.235	1.1191	4.4698	2.0835	4.1047	4.3932	1.9427	3.7873								P51960	Mybl1	86 kDa	10.91	4.1811	0		P62259	Ywhae	29 kDa	11.896	20.936	16.41
	P68254	Ywhaq	28 kDa	10.614	13.328	13.436	8.6492		Q9EP71	Rai14	109 kDa	0	5.1575	0	5.2584		Q8C761	Dync2i1	115 kDa	2.4701	4.4763	2.2349	2.0835	6.5675	6.1505	2.914	2.8404								RENT2_MOUSE		?	6.9428	5.2263	2.8984		Q9JHJ0	Tmod3	40 kDa	14.87	15.702	19.306
	Q5SRX1	Tom1l2	56 kDa	6.3687	12.303	8.6377	8.6492		Q61656	Ddx5	69 kDa	5.9629	3.6839	3.0158	3.5056		Q501J6	Ddx17	72 kDa	6.1752	5.5954	3.3524	2.0835	1.6419	4.3932	3.8853	6.6277								P62830	Rpl23	15 kDa	7.9346	6.2716	3.8645		Q9WTQ5	Akap12	181 kDa	13.878	14.655	8.6879
	P38647	Hspa9	73 kDa	14.86	15.378	0.95975	11.532		P14115	Rpl27a	17 kDa	1.1926	5.1575	4.5236	2.6292		H3BJR0	Pcca	9 kDa	7.4102	5.5954	2.2349	3.1253	4.1047	4.3932	3.8853	4.7341								P38647	Hspa9	73 kDa	13.886	0	0		B2RWS6	Ep300	263 kDa	24.783	18.842	0
	Q9DAS9	Gng12	8 kDa	11.676	12.303	12.477	9.6103		P62862	Fau	7 kDa	3.5777	5.8942	4.5236	0.87639		Q14BI7	Tdrd9	156 kDa	2.4701	2.2382	11.175	13.543	0	0	0	0								P11103	Parp1	113 kDa	3.9673	8.3621	6.7629		Q8C735	Lin9	62 kDa	30.73	20.936	0
	Q8CI43	Myl6b	23 kDa	9.553	7.1766	12.477	11.532		P49135	Ercc3	89 kDa	0	4.4207	0	5.2584		A0A2R8VHP3	Gm5478	58 kDa	9.8803	4.4763	0	6.2505	1.6419	0	0	0								P62862	Fau	7 kDa	6.9428	5.2263	5.7967		Q9DBG3	Ap2b1	105 kDa	10.904	12.561	17.376
	Q9QYB5	Add3	79 kDa	10.614	10.252	7.678	12.493		Q9QZD4	Ercc4	104 kDa	0	5.8942	0	7.8875		Q5SU73	Coil	62 kDa	8.6453	2.2382	8.9397	5.2088	1.6419	1.7573	3.8853	1.8936								Q501J6	Ddx17	72 kDa	8.9264	8.3621	4.8306		Q5M8S2	Prss46	35 kDa	15.861	16.749	14.48
	P08113	Hsp90b1	92 kDa	12.737	10.252	8.6377	10.571		Q8BPI1	Dnaaf2	88 kDa	3.5777	3.6839	3.0158	4.382		Q7TSY8	Sgo2	130 kDa	3.7051	4.4763	4.4698	5.2088	2.4628	3.5146	3.8853	2.8404								Q99104	Myo5a	216 kDa	1.9837	8.3621	3.8645		Q9Z2C8	Ybx2	38 kDa	12.887	13.608	15.445
	Q9QZ06	Tollip	30 kDa	5.3072	16.404	5.7585	10.571		O35613	Daxx	81 kDa	2.3852	3.6839	1.5079	4.382		P62281 (+2)	Rps11	18 kDa	6.1752	4.4763	3.3524	2.0835	3.2838	1.7573	2.914	3.7873								Q61990	Pcbp2	38 kDa	5.951	5.2263	2.8984		P00342	Ldhc	36 kDa	14.87	12.561	10.619
	Q8BVP6	Lypd4	27 kDa	12.737	8.2018	8.6377	10.571		P62267	Rps23	16 kDa	4.7703	5.1575	3.0158	2.6292		Q6ZWV7	Rpl35	15 kDa	2.4701	5.5954	3.3524	3.1253	4.9257	3.5146	6.7994	3.7873								Q61496	Ddx4	76 kDa	6.9428	5.2263	6.7629		P08752	Gnai2	40 kDa	13.878	14.655	13.515
	P11499	Hsp90ab1	83 kDa	11.676	7.1766	9.5975	11.532		Q80YT5	Spata20	88 kDa	0	4.4207	1.5079	4.382		A0A1B0GRN6 (+2)	Tulp2	51 kDa	3.7051	2.2382	3.3524	5.2088	4.9257	4.3932	2.914	0.94681								P35700	Prdx1	22 kDa	3.9673	9.4074	2.8984		Q61503	Nt5e	64 kDa	13.878	12.561	14.48
	P13020	Gsn	86 kDa	6.3687	8.2018	11.517	10.571		O70325	Gpx4	22 kDa	2.3852	3.6839	1.5079	2.6292		A0A0R4J0D7	1700102P08Rik	28 kDa	8.6453	6.7145	10.057	10.418	0	0	0	0								O70325	Gpx4	22 kDa	2.9755	3.1358	10.627		P21107	Tpm3	33 kDa	10.904	13.608	14.48
	Q9Z2C8	Ybx2	38 kDa	4.2458	13.328	5.7585	17.298		P10126	Eef1a1	50 kDa	3.5777	2.9471	1.5079	1.7528		P51141	Dvl1	75 kDa	3.7051	4.4763	11.175	10.418	0	0	0	0								Q9QXZ0	Macf1	832 kDa	0.99183	6.2716	5.7967		P63101	Ywhaz	28 kDa	14.87	14.655	15.445
	P0CG49 (+3)	Ubb	34 kDa	10.614	12.303	9.5975	12.493		P62830	Rpl23	15 kDa	2.3852	3.6839	1.5079	2.6292		Q8CHC7	Mprip	199 kDa	3.7051	3.3573	2.2349	3.1253	1.6419	2.6359	3.8853	2.8404								P63101	Ywhaz	28 kDa	3.9673	7.3168	6.7629		P68254	Ywhaq	28 kDa	15.861	10.468	11.584
	Q9CQV8	Ywhab	28 kDa	9.553	12.303	8.6377	4.8051		Q921F2	Tardbp	45 kDa	3.5777	4.4207	3.0158	3.5056		P43275	H1-1	22 kDa	2.4701	4.4763	2.2349	3.1253	1.6419	7.0291	5.828	2.8404								Q8BMS1	Hadha	83 kDa	17.853	0	0		Q7M6U3	Tex14	163 kDa	13.878	12.561	6.7573
	Q8BFZ9	Erlin2	38 kDa	7.4301	8.2018	9.5975	9.6103		P51141	Dvl1	75 kDa	2.3852	5.1575	0	0		P14115	Rpl27a	17 kDa	7.4102	3.3573	0	1.0418	4.9257	3.5146	0	2.8404								P49135	Ercc3	89 kDa	3.9673	8.3621	2.8984		P16627	Hspa1l	71 kDa	9.913	13.608	10.619
	P99027	Rplp2	12 kDa	10.614	9.2271	9.5975	4.8051		Q9D6Z1	Nop56	64 kDa	2.3852	2.2103	1.5079	5.2584		P86048	Rpl10l	25 kDa	2.4701	2.2382	2.2349	4.167	4.1047	0.87864	1.9427	2.8404								Q6DFW4	Nop58	60 kDa	5.951	3.1358	6.7629		Q9JKK7	Tmod2	40 kDa	13.878	15.702	9.6532
	Q3UKC1	Tax1bp1	94 kDa	9.553	5.1262	8.6377	9.6103		P11103	Parp1	113 kDa	1.1926	7.3678	1.5079	2.6292		B2RQC2	Usp42	146 kDa	0	2.2382	0	0	3.2838	8.7864	4.8567	1.8936								P70296	Pebp1	21 kDa	5.951	6.2716	4.8306		D3YV10	Ccdc13	80 kDa	15.861	8.3743	10.619
	Q8BG67	Efr3a	93 kDa	7.4301	6.1514	9.5975	8.6492		Q61990	Pcbp2	38 kDa	0	3.6839	0	5.2584		Q6DFW4	Nop58	60 kDa	3.7051	2.2382	3.3524	2.0835	3.2838	2.6359	4.8567	2.8404								Q9JJI8	Rpl38	8 kDa	5.951	7.3168	4.8306		Q9ET47	Espn	94 kDa	2.9739	20.936	15.445
	O09044	Snap23	23 kDa	4.2458	4.1009	6.7182	9.6103		O35286	Dhx15	91 kDa	0	2.9471	1.5079	6.1348		B2RTP7 (+1)	Krt2	71 kDa	7.4102	1.1191	1.1175	12.501	3.2838	1.7573	0.97134	0								Q62167	Ddx3x	73 kDa	4.9591	5.2263	3.8645		P01863 (+1)	Ighg	36 kDa	25.774	6.2807	6.7573
	P14869	Rplp0	34 kDa	7.4301	6.1514	10.557	8.6492		O54781	Srpk2	77 kDa	0	4.4207	0	4.382		H9KV00	Son	269 kDa	3.7051	3.3573	1.1175	1.0418	5.7466	3.5146	2.914	2.8404								Q3U1G5	Isg20l2	41 kDa	0	9.4074	3.8645		P51960	Mybl1	86 kDa	23.791	12.561	0
	E9Q3L2	Pi4ka	237 kDa	8.4915	7.1766	7.678	5.7662		P61255	Rpl26	17 kDa	2.3852	2.9471	4.5236	1.7528		Q9DA62	1700019M22Rik	13 kDa	1.235	3.3573	3.3524	3.1253	3.2838	2.6359	3.8853	2.8404								Q62318	Trim28	89 kDa	5.951	4.1811	6.7629		P17710	Hk1	108 kDa	9.913	12.561	10.619
	Q9D3R3	Cep72	72 kDa	11.676	3.0757	12.477	6.7272		P60335	Pcbp1	37 kDa	2.3852	2.9471	0	3.5056		A0A0N4SW73	Rab11fip5	140 kDa	4.9402	4.4763	1.1175	3.1253	0.82094	3.5146	2.914	2.8404								Q80YT5	Spata20	88 kDa	7.9346	5.2263	2.8984		O88746	Tom1	54 kDa	11.896	13.608	10.619
	P68510	Ywhah	28 kDa	8.4915	10.252	9.5975	3.8441		Q3TTP0	Shcbp1l	71 kDa	2.3852	3.6839	0	2.6292		A1L333 (+4)	Ddx5	69 kDa	3.7051	2.2382	2.2349	1.0418	0.82094	4.3932	4.8567	4.7341								Q60736	Zp3r	65 kDa	1.9837	8.3621	1.9322		Q61768	Kif5b	110 kDa	10.904	11.515	10.619
	Q9JKK7	Tmod2	40 kDa	10.614	6.1514	9.5975	7.6882		E9Q557	Dsp	333 kDa	0	0	12.063	0.87639		P83882 (+1)	Rpl36a	12 kDa	1.235	0	3.3524	3.1253	3.2838	3.5146	2.914	2.8404								P51141	Dvl1	75 kDa	5.951	10.453	0		P0CG49 (+3)	Ubb	34 kDa	14.87	13.608	10.619
	P39688	Fyn	61 kDa	11.676	5.1262	12.477	3.8441		P97434	Mprip	116 kDa	0	2.9471	0	7.0111		P20029 (+5)	Hspa5	72 kDa	1.235	3.3573	8.9397	2.0835	1.6419	5.2719	0	0								Q7TSY8	Sgo2	130 kDa	4.9591	5.2263	4.8306		G5E8A8	Tekt5	63 kDa	11.896	10.468	10.619
	P47754	Capza2	33 kDa	6.3687	6.1514	9.5975	6.7272		Q9Z2Q2	Knop1	54 kDa	0	3.6839	0	4.382		P47911 (+1)	Rpl6	34 kDa	0	0	6.7048	2.0835	3.2838	6.1505	2.914	5.6809								P15864	Hist1h1c	21 kDa	6.9428	3.1358	5.7967		P07901	Hsp90aa1	85 kDa	6.9391	4.1871	9.6532
	Q9JL15	Lgals8	36 kDa	9.553	7.1766	8.6377	8.6492		Q0VBL3	Rbm15	106 kDa	0	1.4736	0	6.1348		A2AS70 (+3)	Mllt10	105 kDa	0	1.1191	2.2349	3.1253	0.82094	1.7573	4.8567	1.8936								Q921F2	Tardbp	45 kDa	4.9591	5.2263	4.8306		P80314	Cct2	57 kDa	17.843	11.515	8.6879
	P42932	Cct8	60 kDa	7.4301	4.1009	3.839	7.6882		GAR3_MOUSE		?	0	1.4736	0	6.1348		P62855 (+1)	Rps26	13 kDa	4.9402	4.4763	2.2349	3.1253	4.1047	1.7573	1.9427	1.8936								P17182	Eno1	47 kDa	3.9673	2.0905	8.6951		Q80WG7	Trim36	83 kDa	15.861	10.468	11.584
	Q9JJZ2	Tuba8	50 kDa	0	12.303	7.678	0		Q14BI7	Tdrd9	156 kDa	7.1555	0	0	0		P30415	Nktr	163 kDa	1.235	3.3573	1.1175	0	2.4628	1.7573	0.97134	4.7341								P54869	Hmgcs2	57 kDa	8.9264	5.2263	0		Q3U3T8	Wdr62	167 kDa	12.887	5.2339	8.6879
	Q01853	Vcp	89 kDa	2.1229	3.0757	4.7987	14.415		Q99MN9	Pccb	58 kDa	1.1926	1.4736	0	5.2584		P70190	Capza3	35 kDa	0	0	2.2349	5.2088	1.6419	3.5146	5.828	4.7341								P61979	Hnrnpk	51 kDa	4.9591	3.1358	2.8984		Q9ESG2	Ropn1	24 kDa	11.896	12.561	12.549
	P21107	Tpm3	33 kDa	9.553	5.1262	9.5975	4.8051		Q9JJK2	Lancl2	51 kDa	0	3.6839	0	3.5056		Q9D6F9	Tubb4a	50 kDa	3.7051	0	2.2349	0	4.1047	4.3932	3.8853	0								P67984	Rpl22	15 kDa	4.9591	4.1811	5.7967		P45481	Crebbp	265 kDa	16.852	7.3275	0
	Q3TYD6	Lmtk2	161 kDa	9.553	7.1766	7.678	4.8051		P47757	Capzb	31 kDa	0	3.6839	0	4.382		P07309 (+2)	Ttr	16 kDa	3.7051	1.1191	1.1175	1.0418	4.1047	3.5146	2.914	2.8404								P86048	Rpl10l	25 kDa	2.9755	1.0453	3.8645		Q9ERG0	Lima1	84 kDa	12.887	10.468	8.6879
	Q9JJ28	Flii	145 kDa	3.1843	10.252	8.6377	7.6882		Q01320	Top2a	173 kDa	0	8.1046	0	0.87639		Q8BUI3	LRWD1	72 kDa	0	3.3573	1.1175	1.0418	4.1047	4.3932	2.914	3.7873								Q9D0E1	Hnrnpm	78 kDa	9.9183	2.0905	0.96612		Q2KN98	Specc1l	124 kDa	8.9217	14.655	10.619
	Q9CWP4	Ly6k	17 kDa	8.4915	3.0757	4.7987	2.8831		A2AVR2	Mroh7	142 kDa	0	0	0	7.0111		E9PZD8 (+3)	Cp	124 kDa	3.7051	1.1191	0	0	4.1047	6.1505	0.97134	1.8936								Q6NV83	U2surp	118 kDa	0.99183	1.0453	4.8306		P17426	Ap2a1	108 kDa	11.896	7.3275	12.549
	Q9JKB3	Ybx3	39 kDa	2.1229	11.278	3.839	10.571		Q60736	Zp3r	65 kDa	2.3852	0.73678	1.5079	1.7528		A2AMW0 (+3)	Capzb	29 kDa	2.4701	0	1.1175	3.1253	0	1.7573	1.9427	0.94681								Q8BPI1	Dnaaf2	88 kDa	1.9837	5.2263	6.7629		P47754	Capza2	33 kDa	10.904	6.2807	12.549
	P62874	Gnb1	37 kDa	7.4301	5.1262	7.678	3.8441		P67984	Rpl22	15 kDa	1.1926	2.2103	3.0158	2.6292		Q8CCP0	Nemf	121 kDa	0	2.2382	2.2349	2.0835	1.6419	1.7573	1.9427	4.7341								Q9JIX8	Acin1	151 kDa	1.9837	6.2716	6.7629		Q9CQV8	Ywhab	28 kDa	9.913	8.3743	12.549
	Q922R8	Pdia6	48 kDa	5.3072	5.1262	4.7987	8.6492		Q6A4J8	Usp7	128 kDa	2.3852	0.73678	0	2.6292		B2RUF0	Ybx2	38 kDa	0	2.2382	6.7048	0	0	4.3932	1.9427	0.94681								Q9QZ82	Cyp11a1	60 kDa	12.894	0	0		Q922G7	Tekt2	50 kDa	11.896	6.2807	13.515
	Q9QUR8	Sema7a	75 kDa	5.3072	4.1009	13.436	3.8441		O54833	Csnk2a2	41 kDa	0	1.4736	0	2.6292		A2AVJ7 (+1)	Rrbp1	158 kDa	0	0	2.2349	5.2088	6.5675	1.7573	0	1.8936								Q9D8E6	Rpl4	47 kDa	2.9755	5.2263	3.8645		P01806 (+2)		13 kDa	15.861	7.3275	7.7226
	P62880	Gnb2	37 kDa	5.3072	6.1514	9.5975	5.7662		Q9D8E6	Rpl4	47 kDa	0	2.2103	0	6.1348		P49135 (+1)	Ercc3	89 kDa	4.9402	7.8336	1.1175	1.0418	1.6419	0.87864	1.9427	1.8936								P47963	Rpl13	24 kDa	4.9591	5.2263	4.8306		Q9D3R3	Cep72	72 kDa	12.887	9.4211	11.584
	Q9DC51	Gnai3	41 kDa	6.3687	9.2271	8.6377	4.8051		Q62158	Trim27	59 kDa	0	2.2103	0	1.7528		Q6ZWN5	Rps9	23 kDa	0	2.2382	1.1175	1.0418	2.4628	3.5146	1.9427	3.7873								P43275	Hist1h1a	22 kDa	3.9673	6.2716	3.8645		Q8BVU0	Lrch3	86 kDa	13.878	1.0468	15.445
	Q9WTJ6	Tesmin	51 kDa	13.799	16.404	0	0		P47963	Rpl13	24 kDa	2.3852	1.4736	1.5079	1.7528		P48722	Hspa4l	94 kDa	3.7051	2.2382	2.2349	0	3.2838	4.3932	0	0.94681								P70696	Hist1h2ba	14 kDa	3.9673	4.1811	1.9322		F8VQB6	Myo10	237 kDa	10.904	7.3275	9.6532
	Q812F3	Hyal5	61 kDa	5.3072	7.1766	8.6377	2.8831		P62281	Rps11	18 kDa	1.1926	2.2103	0	1.7528		Q9DAL3	Ccdc54	38 kDa	1.235	1.1191	0	3.1253	2.4628	3.5146	1.9427	3.7873								Q6PDQ2	Chd4	218 kDa	2.9755	3.1358	4.8306		Q5SRX1	Tom1l2	56 kDa	9.913	10.468	8.6879
	Q9ERG0	Lima1	84 kDa	4.2458	6.1514	4.7987	1.9221		E9Q0C6	Kiaa1210	181 kDa	5.9629	0	0	2.6292		C7G3P2 (+1)	Prpf4b	117 kDa	0	0	0	1.0418	4.1047	5.2719	4.8567	2.8404								Q3USH5	Sfswap	104 kDa	0.99183	6.2716	1.9322		Q6X6Z7	Tekt3	57 kDa	10.904	6.2807	5.7919
	Q9D9C7		29 kDa	19.106	13.328	0	0		P62737 (+3)	Acta2	42 kDa	0	2.2103	1.5079	3.5056		Q3V1Z5	Rps4l	29 kDa	3.7051	2.2382	0	0	2.4628	0.87864	0.97134	2.8404								P80314	Cct2	57 kDa	8.9264	1.0453	1.9322		Q8CI43	Myl6b	23 kDa	7.9304	9.4211	11.584
	Q3U3T8	Wdr62	167 kDa	4.2458	6.1514	3.839	7.6882		Q562E2	Kctd19	105 kDa	1.1926	2.9471	0	0		Q5U4F6	Dync2i2	58 kDa	6.1752	3.3573	1.1175	1.0418	0	1.7573	1.9427	1.8936								P43274	Hist1h1e	22 kDa	5.951	3.1358	3.8645		Q9DBR7	Ppp1r12a	115 kDa	7.9304	11.515	6.7573
	P27773	Pdia3	57 kDa	8.4915	3.0757	7.678	5.7662		Q8CDE2	Ccin	67 kDa	0	2.9471	0	3.5056		A0JNS9 (+1)	H2bc1	14 kDa	1.235	3.3573	2.2349	3.1253	0.82094	1.7573	1.9427	1.8936								Q60838	Dvl2	79 kDa	1.9837	10.453	0		P47757	Capzb	31 kDa	11.896	5.2339	6.7573
	Q91WK0	Lrrfip2	47 kDa	4.2458	5.1262	3.839	9.6103		Q8BVY0	Rsl1d1	50 kDa	0	0.73678	0	6.1348		P15864 (+1)	H1-2	21 kDa	1.235	4.4763	2.2349	3.1253	0	0.87864	1.9427	1.8936								Q8CH25	Sltm	117 kDa	3.9673	6.2716	3.8645		Q8BG67	Efr3a	93 kDa	4.9565	14.655	7.7226
	Q9QUG3	Prnd	20 kDa	8.4915	7.1766	7.678	1.9221		Q5U3K5	Rabl6	80 kDa	0	2.9471	0	1.7528		Q01320	Top2a	173 kDa	1.235	0	0	1.0418	3.2838	1.7573	2.914	1.8936								Q9D6Z1	Nop56	64 kDa	3.9673	5.2263	3.8645		Q8BVP6	Lypd4	27 kDa	9.913	10.468	9.6532
	P63094	Gnas	46 kDa	8.4915	5.1262	5.7585	8.6492		Q62095	Ddx3y	73 kDa	0	3.6839	0	0.87639		Q80TU6	Acin1	143 kDa	2.4701	1.1191	1.1175	3.1253	1.6419	1.7573	2.914	1.8936								Q61749	Eif2b4	58 kDa	3.9673	6.2716	0.96612		Q8CG14	C1sa	77 kDa	8.9217	10.468	5.7919
	P47753	Capza1	33 kDa	5.3072	5.1262	4.7987	6.7272		Q8K2H3	Fam13b	97 kDa	1.1926	1.4736	1.5079	1.7528		Q5SUF2	Luc7l3	51 kDa	2.4701	3.3573	2.2349	1.0418	1.6419	1.7573	2.914	2.8404								P46686	Tulp2	63 kDa	0.99183	4.1811	2.8984		E9Q5G3	Kif23	109 kDa	6.9391	9.4211	10.619
	P17710	Hk1	108 kDa	11.676	1.0252	11.517	0		Q8R361	Rab11fip5	70 kDa	2.3852	2.9471	0	1.7528		A8DUK0 (+7)	Hbbt1	16 kDa	0	0	0	0	4.1047	4.3932	0	0								Q7TPV4	Mybbp1a	152 kDa	0	6.2716	6.7629		Q9QZ06	Tollip	30 kDa	11.896	8.3743	8.6879
	P17426	Ap2a1	108 kDa	0	3.0757	5.7585	11.532		P28740	Kif2a	80 kDa	1.1926	2.2103	0	3.5056		I6TS03	Hils1	19 kDa	1.235	2.2382	2.2349	2.0835	1.6419	0.87864	0.97134	0.94681								Q9D9C7		29 kDa	5.951	7.3168	0		Q5SW75	Ssh2	158 kDa	0.9913	7.3275	13.515
	Q9D0E1	Hnrnpm	78 kDa	4.2458	5.1262	5.7585	8.6492		Q9EQ00	Ropn1l	25 kDa	1.1926	2.2103	0	0		E9Q5K9	Ythdc1	86 kDa	0	3.3573	1.1175	0	1.6419	1.7573	1.9427	1.8936								Q8CB77	Eloa	87 kDa	3.9673	3.1358	1.9322		P07724	Alb	69 kDa	6.9391	7.3275	7.7226
	Q9JMB0	Gkap1	42 kDa	5.3072	8.2018	7.678	6.7272		Q3USH5	Sfswap	104 kDa	0	1.4736	0	3.5056		A2AT37	Upf2	148 kDa	0	1.1191	2.2349	1.0418	4.9257	0.87864	0	0								P07901	Hsp90aa1	85 kDa	2.9755	2.0905	2.8984		P10126	Eef1a1	50 kDa	9.913	10.468	4.8266
	Q9JHJ7	Prss21	36 kDa	5.3072	2.0505	6.7182	5.7662		Q9JIX8	Acin1	151 kDa	0	3.6839	0	1.7528		Q99JF8	Psip1	60 kDa	0	1.1191	1.1175	0	2.4628	0.87864	2.914	0								P83882	Rpl36a	12 kDa	5.951	4.1811	0.96612		P01843		12 kDa	6.9391	4.1871	11.584
	A2AKX3	Setx	298 kDa	2.1229	9.2271	1.9195	7.6882		Q8BG79	Cwf19l2	103 kDa	0	2.2103	0	2.6292		B7XG48 (+2)	Fam71b	68 kDa	0	0	1.1175	1.0418	2.4628	2.6359	0.97134	0.94681								Q9R1C7	Prpf40a	108 kDa	0.99183	2.0905	2.8984		CBY2_MOUSE		?	5.9478	10.468	5.7919
	P29341	Pabpc1	71 kDa	6.3687	2.0505	2.8792	4.8051		Q9R1C7	Prpf40a	108 kDa	0	3.6839	0	1.7528		Q9CXW4	Rpl11	20 kDa	2.4701	3.3573	2.2349	1.0418	2.4628	1.7573	1.9427	1.8936								Q9QZD4	Ercc4	104 kDa	1.9837	5.2263	1.9322		O88735	Map7	82 kDa	7.9304	4.1871	8.6879
	P61979	Hnrnpk	51 kDa	5.3072	6.1514	6.7182	7.6882		Q3UYV9	Ncbp1	92 kDa	0	0.73678	0	3.5056		A2RSC8 (+1)	Kif2b	75 kDa	3.7051	2.2382	1.1175	2.0835	0.82094	2.6359	1.9427	0.94681								P11983	Tcp1	60 kDa	0	2.0905	3.8645		P14824	Anxa6	76 kDa	7.9304	5.2339	10.619
	D3YV10	Ccdc13	80 kDa	8.4915	0	4.7987	4.8051		P00342	Ldhc	36 kDa	0	0.73678	0	4.382		Q91XW8	Fkbp6	37 kDa	1.235	0	2.2349	1.0418	0.82094	2.6359	3.8853	0.94681								O08716	Fabp9	15 kDa	0.99183	2.0905	3.8645		P63087	Ppp1cc	37 kDa	9.913	7.3275	6.7573
	Q5M8S2	Prss46	35 kDa	4.2458	4.1009	3.839	7.6882		Q91XW8	Fkbp6	37 kDa	0	2.2103	0	1.7528		A0A068BEP5 (+8)	Daxx	81 kDa	1.235	1.1191	0	2.0835	0.82094	3.5146	0.97134	3.7873								Q8BU14	Sec62	46 kDa	5.951	3.1358	2.8984		Q01853	Vcp	89 kDa	4.9565	9.4211	6.7573
	Q62158	Trim27	59 kDa	4.2458	5.1262	3.839	8.6492		Q8K1N4	Spats2	59 kDa	0	2.9471	0	1.7528		A0A087WNZ7 (+1)	Trip12	221 kDa	0	1.1191	1.1175	3.1253	0.82094	2.6359	2.914	1.8936								Q9Z2Q2	Knop1	54 kDa	2.9755	4.1811	3.8645		Q62036	Cep131	120 kDa	7.9304	7.3275	6.7573
	P80315	Cct4	58 kDa	8.4915	2.0505	6.7182	5.7662		P45481	Crebbp	265 kDa	3.5777	2.9471	0	0		F7CHQ7 (+1)	Nop56	24 kDa	0	2.2382	1.1175	1.0418	0	2.6359	2.914	1.8936								Q6ZWV7	Rpl35	15 kDa	4.9591	3.1358	1.9322		Q9JHU4	Dync1h1	532 kDa	7.9304	5.2339	8.6879
	Q61584	Fxr1	76 kDa	5.3072	6.1514	3.839	7.6882		P52293	Kpna2	58 kDa	0	2.9471	0	2.6292		P28665	Mug1	165 kDa	3.7051	1.1191	0	0	4.1047	0.87864	0.97134	0.94681								Q9JJK2	Lancl2	51 kDa	5.951	3.1358	1.9322		P15626	Gstm2	26 kDa	5.9478	7.3275	10.619
	Q80YT5	Spata20	88 kDa	8.4915	3.0757	6.7182	6.7272		P97386	Lig3	113 kDa	0	2.2103	0	2.6292		O35691 (+1)	Pnn	82 kDa	0	0	0	1.0418	0.82094	2.6359	2.914	0.94681								P62281	Rps11	18 kDa	3.9673	2.0905	2.8984		P31428	Dpep1	46 kDa	6.9391	9.4211	9.6532
	O70318	Epb41l2	110 kDa	1.0614	10.252	0	9.6103		DC2I2_MOUSE		?	0	0.73678	0	4.382		B1AZS9	Prdx4	26 kDa	4.9402	3.3573	1.1175	1.0418	3.2838	0	0	0								P80316	Cct5	60 kDa	3.9673	3.1358	0.96612		Q6A065	Cep170	175 kDa	5.9478	7.3275	8.6879
	Q9Z1G4	Atp6v0a1	96 kDa	3.1843	4.1009	3.839	5.7662		Q5HZG4	Taf3	105 kDa	0	1.4736	0	2.6292		Q8BMK4	Ckap4	64 kDa	0	0	1.1175	0	4.9257	1.7573	0	0								Q99MV1	Tdrd1	130 kDa	6.9428	2.0905	2.8984		Q8BGS1	Epb41l5	82 kDa	6.9391	3.1404	8.6879
	Q5SW75	Ssh2	158 kDa	4.2458	2.0505	5.7585	4.8051		Q99PL5	Rrbp1	173 kDa	0	2.9471	0	0.87639		Q9Z2Q2	Knop1	54 kDa	2.4701	1.1191	1.1175	1.0418	2.4628	1.7573	0.97134	0.94681								Q8R2G4	Art3	42 kDa	0.99183	0	6.7629		P47753	Capza1	33 kDa	5.9478	6.2807	5.7919
	Q8BMS1	Hadha	83 kDa	9.553	4.1009	4.7987	3.8441		Q9DAL3	Ccdc54	38 kDa	0	0.73678	0	2.6292		D3Z780 (+1)	Eif2b4	62 kDa	1.235	1.1191	1.1175	3.1253	2.4628	0.87864	2.914	0.94681								P30415	Nktr	163 kDa	0	2.0905	4.8306		Q812F3	Hyal5	61 kDa	5.9478	12.561	5.7919
	Q62036	Cep131	120 kDa	5.3072	0	9.5975	1.9221		P47738	Aldh2	57 kDa	0	0.73678	0	2.6292		E0CZ72 (+1)	Kif2a	84 kDa	2.4701	1.1191	1.1175	1.0418	0.82094	1.7573	0	0.94681								Q9WTJ6	Tesmin	51 kDa	1.9837	5.2263	0		Q9D3V1	Iqcd	53 kDa	9.913	3.1404	9.6532
	Q60972	Rbbp4	48 kDa	11.676	13.328	0	0		P70190	Capza3	35 kDa	0	1.4736	0	4.382		B2RY56	Rbm25	100 kDa	0	0	1.1175	1.0418	2.4628	0.87864	0.97134	2.8404								Q69ZR9	Fam208a	181 kDa	3.9673	1.0453	2.8984		P01867	Igh-3	44 kDa	6.9391	8.3743	3.8613
	P28740	Kif2a	80 kDa	5.3072	5.1262	3.839	7.6882		Q5SZT7	Nkapl	45 kDa	0	1.4736	0	3.5056		A0A0R4J0R3 (+1)	Isg20l2	41 kDa	0	2.2382	3.3524	1.0418	0	2.6359	0.97134	1.8936								Q8K310	Matr3	95 kDa	6.9428	0	0		P14733	Lmnb1	67 kDa	5.9478	10.468	5.7919
	O70325	Gpx4	22 kDa	2.1229	4.1009	2.8792	5.7662		Q9WUL7	Arl3	20 kDa	0	2.9471	0	0.87639		Q99ME9	Gtpbp4	74 kDa	1.235	4.4763	1.1175	0	1.6419	0	0.97134	1.8936								Q9D8N0	Eef1g	50 kDa	2.9755	3.1358	0.96612		P28740	Kif2a	80 kDa	7.9304	6.2807	7.7226
	P62806	Hist1h4a	11 kDa	0	16.404	0.95975	3.8441		P70696	Hist1h2ba	14 kDa	0	1.4736	1.5079	1.7528		Q9DAI5	1700010D01Rik	13 kDa	3.7051	1.1191	0	0	0.82094	0.87864	0	1.8936								P17742	Ppia	18 kDa	4.9591	1.0453	1.9322		P62806	Hist1h4a	11 kDa	5.9478	6.2807	10.619
	P59242	Cgn	136 kDa	2.1229	5.1262	3.839	2.8831		Q6NV83	U2surp	118 kDa	0	2.2103	0	1.7528		Q9Z2X1	Hnrnpf	46 kDa	0	0	3.3524	2.0835	0.82094	1.7573	1.9427	0								B2RY56	Rbm25	100 kDa	0.99183	4.1811	2.8984		Q9DBC7	Prkar1a	43 kDa	9.913	6.2807	6.7573
	O70169	Prss39	41 kDa	4.2458	1.0252	8.6377	0.96103		Q3THK7	Gmps	77 kDa	0	1.4736	0	2.6292		Q3V2K7	1700123L14Rik	48 kDa	1.235	0	0	0	2.4628	0	0.97134	0.94681								Q52KI8	Srrm1	107 kDa	1.9837	2.0905	1.9322		Q9CWP4	Ly6k	17 kDa	6.9391	4.1871	4.8266
	Q61391	Mme	86 kDa	2.1229	2.0505	10.557	0.96103		Q3TKT4	Smarca4	181 kDa	0	1.4736	0	1.7528		Q792Z1	Try10	26 kDa	0	3.3573	0	0	3.2838	0	0	1.8936								Q9DA79	Dpep3	54 kDa	0.99183	1.0453	5.7967		P29341	Pabpc1	71 kDa	6.9391	3.1404	7.7226
	Q9DAL3	Ccdc54	38 kDa	3.1843	4.1009	3.839	5.7662		Q9D8N6	Lin37	28 kDa	3.5777	2.2103	0	0		P80316	Cct5	60 kDa	1.235	1.1191	5.5873	3.1253	0	0	0	0								P41105	Rpl28	16 kDa	1.9837	3.1358	0.96612		Q91YK0	Lrrc49	79 kDa	4.9565	7.3275	4.8266
	P30677	Gna14	42 kDa	2.1229	4.1009	6.7182	0.96103		GTPB4_MOUSE		?	0	2.9471	0	0.87639		P62301 (+2)	Rps13	17 kDa	1.235	1.1191	2.2349	1.0418	1.6419	0.87864	2.914	0								Q99LC5	Etfa	35 kDa	9.9183	0	0		Q9D8E6	Rpl4	47 kDa	5.9478	6.2807	8.6879
	P80314	Cct2	57 kDa	4.2458	4.1009	6.7182	0		Q99MV1	Tdrd1	130 kDa	0	2.9471	0	0.87639		Q8BG79	Cwf19l2	103 kDa	0	1.1191	1.1175	1.0418	0	1.7573	1.9427	0.94681								P14115	Rpl27a	17 kDa	1.9837	3.1358	3.8645		Q9ERU9	Ranbp2	341 kDa	6.9391	7.3275	6.7573
	P59999	Arpc4	20 kDa	5.3072	3.0757	3.839	4.8051		Q9JJY4	Ddx20	92 kDa	0	3.6839	0	0.87639		E9Q0C6	Kiaa1210	181 kDa	1.235	0	1.1175	0	1.6419	0	1.9427	0								Q8K2H3	Fam13b	97 kDa	2.9755	1.0453	1.9322		O70318	Epb41l2	110 kDa	6.9391	5.2339	4.8266
	Q6ZQ38	Cand1	136 kDa	3.1843	0	1.9195	4.8051		P80316	Cct5	60 kDa	3.5777	0.73678	0	0		A0A0R4J113 (+3)	Myo7a	250 kDa	1.235	5.5954	0	0	0	0	0.97134	0								Q3THK7	Gmps	77 kDa	2.9755	1.0453	0.96612		P09242	Alpl	58 kDa	6.9391	9.4211	2.896
	O54887	Tsks	64 kDa	1.0614	12.303	0	1.9221		P86048 (+1)	Rpl10l	25 kDa	0	2.9471	0	0		Q64701 (+1)	Rbl1	119 kDa	0	0	2.2349	5.2088	0	0	0	0								O70311	Nmt2	60 kDa	5.951	2.0905	0.96612		P62960	Ybx1	36 kDa	4.9565	8.3743	7.7226
	B2RWS6	Ep300	263 kDa	8.4915	10.252	0	0		Q3UJB9	Edc4	152 kDa	1.1926	2.2103	0	0.87639		P97351 (+5)	Rps3a	30 kDa	1.235	0	1.1175	0	1.6419	0.87864	1.9427	0.94681								P01868 (+1)	Ighg1	36 kDa	0.99183	0	2.8984		Q8BMS1	Hadha	83 kDa	8.9217	8.3743	4.8266
	Q61033	Tmpo	75 kDa	0	12.303	0	3.8441		Q99LH1	Gnl2	83 kDa	0	1.4736	0	1.7528		Q14AX6	Cdk12	164 kDa	0	0	2.2349	2.0835	1.6419	0.87864	0	0.94681								Q01320	Top2a	173 kDa	5.951	0	0		Q9JHJ7	Prss21	36 kDa	3.9652	6.2807	5.7919
	P35979	Rpl12	18 kDa	4.2458	2.0505	3.839	4.8051		Q6ZWV7	Rpl35	15 kDa	0	2.9471	0	0.87639		Q80YT5	Spata20	88 kDa	1.235	0	0	1.0418	2.4628	0	1.9427	0								P47757	Capzb	31 kDa	6.9428	1.0453	0		Q9JL15	Lgals8	36 kDa	4.9565	4.1871	7.7226
	Q9ET47	Espn	94 kDa	0	7.1766	3.839	5.7662		Q8K310	Matr3	95 kDa	1.1926	1.4736	0	0		B9EIA2 (+1)	D1Pas1	73 kDa	0	0	1.1175	2.0835	0	2.6359	0.97134	0								Q6ZWN5	Rps9	23 kDa	5.951	0	0		Q14BX2	Prss55	36 kDa	5.9478	3.1404	6.7573
	P48455	Ppp3cc	59 kDa	5.3072	3.0757	2.8792	3.8441		Q8BU14	Sec62	46 kDa	1.1926	2.2103	0	0		P47963 (+1)	Rpl13	24 kDa	0	2.2382	0	0	0.82094	0	0	1.8936								Q03265	Atp5f1a	60 kDa	1.9837	2.0905	2.8984		P11499	Hsp90ab1	83 kDa	0.9913	3.1404	5.7919
	Q8VC66	Ssx2ip	71 kDa	3.1843	3.0757	4.7987	3.8441		Q6ZWN5	Rps9	23 kDa	0	2.9471	0	0.87639		A2A8L1	Chd5	223 kDa	0	1.1191	0	0	4.9257	0.87864	0	0.94681								P62806	Hist1h4a	11 kDa	0.99183	2.0905	0.96612		Q60972	Rbbp4	48 kDa	9.913	9.4211	1.9306
	P60122	Ruvbl1	50 kDa	4.2458	6.1514	2.8792	2.8831		Q8VDW0	Ddx39a	49 kDa	0	2.9471	0	0		A0A1B0GRE9 (+3)	Ldhc	30 kDa	0	0	1.1175	0	0.82094	5.2719	0	0								Q3TTP0	Shcbp1l	71 kDa	1.9837	5.2263	0.96612		P29533	Vcam1	81 kDa	5.9478	3.1404	7.7226
	Q7TPW1	Nexn	72 kDa	3.1843	3.0757	5.7585	2.8831		Q9Z315	Sart1	91 kDa	0	0.73678	0	1.7528		B1AU75 (+1)	Nasp	84 kDa	0	0	5.5873	1.0418	0	0	0	0								Q9ESL0 (+1)	Oxct2b	57 kDa	1.9837	1.0453	1.9322		P62874	Gnb1	37 kDa	5.9478	4.1871	4.8266
	Q8BLH5	Prss50	49 kDa	5.3072	4.1009	2.8792	1.9221		Q91YK2	Rrp1b	81 kDa	0	0.73678	0	1.7528		Q61496	Ddx4	76 kDa	1.235	0	3.3524	4.167	0	0	0	0								Q8K1N4	Spats2	59 kDa	1.9837	2.0905	3.8645		P70168	Kpnb1	97 kDa	5.9478	7.3275	5.7919
	Q3TTP0	Shcbp1l	71 kDa	5.3072	6.1514	0.95975	2.8831		P62245	Rps15a	15 kDa	0	2.9471	0	0		Q3TTP0	Shcbp1l	71 kDa	2.4701	0	2.2349	0	1.6419	0	0	0								Q9D3R3	Cep72	72 kDa	2.9755	1.0453	0.96612		Q7M6Z4	Kif27	159 kDa	6.9391	7.3275	3.8613
	P53994	Rab2a	24 kDa	6.3687	3.0757	4.7987	1.9221		Q3TYA6	Mphosph8	97 kDa	0	1.4736	0	0.87639		A0PJ91 (+6)	Hsp90aa1	66 kDa	0	0	1.1175	0	0.82094	4.3932	0	0								Q8BKC5	Ipo5	124 kDa	3.9673	2.0905	0.96612		Q9JMB0	Gkap1	42 kDa	7.9304	4.1871	6.7573
	P63087	Ppp1cc	37 kDa	4.2458	7.1766	3.839	1.9221		P01867	Igh-3	44 kDa	0	0.73678	0	1.7528		Q3THH1 (+3)	Pdia6	49 kDa	0	0	3.3524	1.0418	0	3.5146	0	0								GTPB4_MOUSE		?	1.9837	1.0453	0.96612		P47911	Rpl6	34 kDa	6.9391	4.1871	8.6879
	Q8CAQ8	Immt	84 kDa	2.1229	8.2018	0.95975	3.8441		RENT2_MOUSE		?	0	1.4736	0	0		A0A0U1RQB6 (+3)	Crebbp	261 kDa	0	0	4.4698	0	0	0	0	0								Q9D051	Pdhb	39 kDa	1.9837	0	2.8984		Q9QUG3	Prnd	20 kDa	4.9565	3.1404	3.8613
	Q62100	Prm3	11 kDa	4.2458	2.0505	3.839	5.7662		Q5SFM8	Rbm27	119 kDa	0	0	0	1.7528		Q99104	Myo5a	216 kDa	0	0	3.3524	2.0835	0	0	0	0.94681								Q8VDD5	Myh9	226 kDa	1.9837	0	2.8984		Q9DAL3	Ccdc54	38 kDa	5.9478	6.2807	7.7226
	Q9DBC7	Prkar1a	43 kDa	3.1843	0	4.7987	3.8441		A2A9R3	Mageb4	61 kDa	0	1.4736	0	0		Q6NV83	U2surp	118 kDa	0	0	0	1.0418	2.4628	0	0	1.8936								Q9QYL0	Hils1	19 kDa	0	0	4.8306		Q9D2H5	Trim42	83 kDa	5.9478	9.4211	5.7919
	Q9WV92	Epb41l3	103 kDa	0	6.1514	1.9195	7.6882		Q0P678	Zc3h18	106 kDa	0	0	0	1.7528		Q505B1 (+4)	Rpl17	21 kDa	0	0	0	0	4.1047	0	0.97134	0								Q9D883	U2af1	28 kDa	2.9755	3.1358	0.96612		Q9DAK2	Pacrg	28 kDa	7.9304	6.2807	3.8613
	O35231	Kifc3	93 kDa	0	7.1766	0	8.6492		Q9D2H9	Dnaaf1	70 kDa	0	1.4736	0	0		A0A0A6YW05 (+3)	Gm37389	11 kDa	0	0	0	0	0.82094	3.5146	0	0								Q8VEK3	Hnrnpu	88 kDa	1.9837	2.0905	0.96612		P06330		13 kDa	5.9478	7.3275	6.7573
	Q61656	Ddx5	69 kDa	4.2458	3.0757	4.7987	1.9221		Q8C262	Irgc	45 kDa	0	1.4736	0	0		E9PWH2 (+1)	Card6	131 kDa	0	0	2.2349	1.0418	0	0	0	0								Q9Z2C8	Ybx2	38 kDa	0.99183	3.1358	1.9322		O54887	Tsks	64 kDa	8.9217	8.3743	0.96532
	P32037	Slc2a3	53 kDa	5.3072	1.0252	4.7987	3.8441										P23953	Ces1c	61 kDa	0	0	0	0	3.2838	0	0	0								Q99LH1	Gnl2	83 kDa	1.9837	0	4.8306		G5E870	Trip12	224 kDa	4.9565	6.2807	5.7919
	P48794	Spam1	58 kDa	3.1843	1.0252	2.8792	1.9221										Q641K1	Agtpbp1	137 kDa	0	0	2.2349	2.0835	0	0.87864	0.97134	0								Q8BFR5	Tufm	50 kDa	3.9673	2.0905	0		O88987	Akap3	96 kDa	5.9478	5.2339	6.7573
	Q91YN9	Bag2	23 kDa	4.2458	4.1009	2.8792	3.8441										F6XI62 (+3)	Rpl7	33 kDa	0	0	1.1175	0	0	1.7573	0.97134	1.8936								P17710	Hk1	108 kDa	0	1.0453	3.8645		Q3UJB9	Edc4	152 kDa	4.9565	4.1871	6.7573
	P62814	Atp6v1b2	57 kDa	2.1229	0	6.7182	0.96103										Q09M02	Agbl5	98 kDa	0	0	0	0	0.82094	1.7573	0.97134	0								Q9CZS1	Aldh1b1	58 kDa	4.9591	0	0		Q8BKC5	Ipo5	124 kDa	4.9565	6.2807	4.8266
	Q8VC30	Tkfc	60 kDa	0	0	4.7987	2.8831										Q3ULJ3	Upf3a	49 kDa	0	1.1191	0	0	2.4628	0	0	0								P52293	Kpna2	58 kDa	0.99183	1.0453	1.9322		Q91WK0	Lrrfip2	47 kDa	4.9565	4.1871	8.6879
	Q8CD94	Lin52	13 kDa	7.4301	7.1766	0	0										D3Z769 (+3)	Lin37	23 kDa	0	0	3.3524	2.0835	0	0	0	0								P14148	Rpl7	31 kDa	0	2.0905	2.8984		P10853 (+7)	Hist1h2bf	14 kDa	6.9391	5.2339	5.7919
	Q9D8N0	Eef1g	50 kDa	4.2458	4.1009	3.839	2.8831										P61358 (+1)	Rpl27	16 kDa	0	0	0	1.0418	0	0	0	1.8936								O88665	Brd7	74 kDa	0.99183	2.0905	0		P14106	C1qb	27 kDa	8.9217	6.2807	3.8613
	O08807	Prdx4	31 kDa	6.3687	2.0505	2.8792	2.8831										A0A510NUK5	gag	80 kDa	0	2.2382	1.1175	1.0418	0	0	0	0								Q99KI0	Aco2	85 kDa	4.9591	0	0		Q9DC51	Gnai3	41 kDa	5.9478	5.2339	5.7919
	P80318	Cct3	61 kDa	3.1843	0	1.9195	4.8051										Q6ZPE2	Sbf1	209 kDa	0	1.1191	0	1.0418	1.6419	0	0	0								P97479	Myo7a	255 kDa	4.9591	0	0		P26039	Tln1	270 kDa	6.9391	5.2339	4.8266
	Q9D8N6	Lin37	28 kDa	7.4301	8.2018	0	0										Q8C804	Spice1	96 kDa	0	0	0	1.0418	0	0	2.914	0								Q8R361	Rab11fip5	70 kDa	0.99183	2.0905	0		P27786	Cyp17a1	58 kDa	6.9391	4.1871	6.7573
	Q80U49	Cep170b	171 kDa	0	3.0757	0	8.6492										Q9CY49 (+1)	Tbl2	50 kDa	0	0	0	0	1.6419	0	0	0								Q14AX6	Cdk12	164 kDa	1.9837	1.0453	0		Q02105	C1qc	26 kDa	4.9565	5.2339	5.7919
	Q9DAG6	Glipr1l1	27 kDa	2.1229	2.0505	2.8792	1.9221										E9PVX4 (+4)	Zp3r	58 kDa	2.4701	0	0	0	0	0	0	0								P42228	Stat4	86 kDa	1.9837	0	0		Q61147	Cp	121 kDa	5.9478	3.1404	5.7919
	Q8K310	Matr3	95 kDa	2.1229	4.1009	3.839	1.9221										G3UX35	Smarca4	144 kDa	0	0	0	1.0418	1.6419	0	0	0								O54887	Tsks	64 kDa	2.9755	0	0		P38647	Hspa9	73 kDa	6.9391	8.3743	4.8266
	P16381	D1Pas1	73 kDa	1.0614	2.0505	1.9195	6.7272										Q5S003	Spag17	263 kDa	0	0	0	2.0835	0	0	0	0								P70190	Capza3	35 kDa	1.9837	0	0		P32037	Slc2a3	53 kDa	3.9652	4.1871	7.7226
	P10852	Slc3a2	58 kDa	4.2458	0	1.9195	1.9221										A2AJH3 (+3)	Nmt2	57 kDa	0	0	0	0	1.6419	0	0	0								Q3UYV9	Ncbp1	92 kDa	1.9837	0	0		Q9DAJ2	Tekt1	49 kDa	4.9565	2.0936	6.7573
	Q99MD9	Nasp	84 kDa	0	0	0	8.6492										P08113 (+3)	Hsp90b1	92 kDa	0	0	0	0	0	1.7573	0	0								Q9CPR4	Rpl17	21 kDa	0.99183	2.0905	0.96612		Q3V0Q7	Tmprss12	37 kDa	1.9826	4.1871	9.6532
	Q14BX2	Prss55	36 kDa	5.3072	1.0252	4.7987	0.96103																												Q8CJI4	H1fnt	44 kDa	0	2.0905	1.9322		Q03265	Atp5f1a	60 kDa	3.9652	7.3275	3.8613
	Q61316	Hspa4	94 kDa	2.1229	3.0757	1.9195	2.8831																												Q8BLF2	Cdkl3	68 kDa	0	0	1.9322		Q9JKB3	Ybx3	39 kDa	2.9739	6.2807	6.7573
	P84089	Erh	12 kDa	4.2458	2.0505	1.9195	2.8831																												Q6ZWU9	Rps27	9 kDa	1.9837	0	0		P98086	C1qa	26 kDa	6.9391	6.2807	3.8613
	Q8C624	Spata33	15 kDa	2.1229	3.0757	2.8792	4.8051																												O35215	Ddt	13 kDa	0	0	1.9322		P01638		13 kDa	6.9391	7.3275	1.9306
	P70168	Kpnb1	97 kDa	4.2458	2.0505	2.8792	2.8831																												Q9EQ20	Aldh6a1	58 kDa	2.9755	0	0		Q9D9C7		29 kDa	11.896	6.2807	0
	P63325	Rps10	19 kDa	1.0614	3.0757	1.9195	0.96103																												Q7M6U3	Tex14	163 kDa	2.9755	0	0		Q60662	Akap4	94 kDa	6.9391	4.1871	4.8266
	O88735	Map7	82 kDa	1.0614	3.0757	0.95975	0.96103																												Q61578	Fdxr	54 kDa	3.9673	0	0		Q8CG16	C1ra	80 kDa	4.9565	5.2339	2.896
	O35215	Ddt	13 kDa	1.0614	1.0252	4.7987	1.9221																												P52196	Tst	33 kDa	2.9755	0	0		Q8K4L3	Svil	243 kDa	3.9652	4.1871	7.7226
	P11983	Tcp1	60 kDa	2.1229	0	0.95975	7.6882																												P29341	Pabpc1	71 kDa	0	3.1358	0		O09044	Snap23	23 kDa	6.9391	3.1404	4.8266
	Q64512	Ptpn13	270 kDa	0	2.0505	2.8792	3.8441																												P70372	Elavl1	36 kDa	2.9755	0	0		Q8K389	Cdk5rap2	206 kDa	6.9391	4.1871	2.896
	Q3V0Q7	Tmprss12	37 kDa	4.2458	0	3.839	1.9221																												Q8CCP0	Nemf	121 kDa	2.9755	0	0		O88502	Pde8a	93 kDa	1.9826	5.2339	7.7226
	Q3UJB9	Edc4	152 kDa	3.1843	3.0757	0	3.8441																												Q60930	Vdac2	32 kDa	2.9755	0	0		Q64727	Vcl	117 kDa	4.9565	6.2807	2.896
	Q8VDM4	Psmd2	100 kDa	1.0614	7.1766	0	4.8051																												P45952	Acadm	46 kDa	2.9755	0	0		Q78ZA7	Nap1l4	43 kDa	2.9739	5.2339	7.7226
	Q62210	Birc2	70 kDa	0	3.0757	0	6.7272																												P97376	Frg1	29 kDa	0	0	2.8984		Q9D485	Efhc2	88 kDa	3.9652	4.1871	1.9306
	Q8VE99	Ccdc115	20 kDa	1.0614	2.0505	1.9195	2.8831																												Q791V5	Mtch2	33 kDa	2.9755	0	0		Q9JKR6	Hyou1	111 kDa	2.9739	8.3743	2.896
	P63024	Vamp3	11 kDa	3.1843	3.0757	1.9195	1.9221																												E9Q557	Dsp	333 kDa	0	0	1.9322		Q8BT07	Cep55	54 kDa	3.9652	6.2807	3.8613
	P62889	Rpl30	13 kDa	2.1229	1.0252	2.8792	2.8831																												P62245	Rps15a	15 kDa	1.9837	0	0		Q8BTM8	Flna	281 kDa	2.9739	3.1404	2.896
	O35723	Dnajb3	27 kDa	3.1843	3.0757	0.95975	2.8831																												Q3TKT4	Smarca4	181 kDa	1.9837	0	0		Q8VIG3	Rsph1	34 kDa	4.9565	5.2339	4.8266
	P39447	Tjp1	195 kDa	2.1229	3.0757	0.95975	2.8831																												Q69ZS7	Hbs1l	75 kDa	0	0	1.9322		P27661 (+1)	H2afx	15 kDa	7.9304	5.2339	3.8613
	P46638	Rab11b	24 kDa	4.2458	2.0505	1.9195	0.96103																												Q9CYG7	Tomm34	34 kDa	1.9837	0	0		Q9D9T8	Efhc1	75 kDa	6.9391	2.0936	3.8613
	P10126	Eef1a1	50 kDa	2.1229	1.0252	3.839	2.8831																												Q5SUE7	Adad1	68 kDa	1.9837	0	0		P17225	Ptbp1	56 kDa	3.9652	4.1871	2.896
	Q8C552	Fam78a	32 kDa	1.0614	2.0505	4.7987	2.8831																																			P70696	Hist1h2ba	14 kDa	5.9478	3.1404	4.8266
	P05064	Aldoa	39 kDa	2.1229	0	1.9195	2.8831																																			P60766	Cdc42	21 kDa	3.9652	3.1404	8.6879
	P06151	Ldha	36 kDa	4.2458	1.0252	2.8792	1.9221																																			P35564	Canx	67 kDa	3.9652	3.1404	4.8266
	Q5S003	Spag17	263 kDa	0	0	0	7.6882																																			P51655	Gpc4	63 kDa	4.9565	5.2339	3.8613
	A3KGV1	Odf2	96 kDa	2.1229	3.0757	2.8792	2.8831																																			Q8CDE2	Ccin	67 kDa	2.9739	3.1404	3.8613
	Q9CR51	Atp6v1g1	14 kDa	3.1843	4.1009	1.9195	1.9221																																			Q8R0G9	Nup133	129 kDa	6.9391	5.2339	3.8613
	P70296	Pebp1	21 kDa	2.1229	3.0757	2.8792	1.9221																																			Q99MD9	Nasp	84 kDa	5.9478	6.2807	4.8266
	O08716	Fabp9	15 kDa	1.0614	4.1009	2.8792	1.9221																																			Q8CGB3	Uaca	161 kDa	3.9652	3.1404	6.7573
	Q8BTH8 (+1)	Csnk1g1	53 kDa	3.1843	1.0252	0.95975	2.8831																																			Q62252	Spa17	17 kDa	4.9565	4.1871	5.7919
	P80317	Cct6a	58 kDa	1.0614	3.0757	1.9195	0.96103																																			P48722	Hspa4l	94 kDa	2.9739	7.3275	1.9306
	Q9D4J1	Efhd1	27 kDa	1.0614	1.0252	4.7987	2.8831																																			P49813	Tmod1	40 kDa	7.9304	3.1404	3.8613
	P51863	Atp6v0d1	40 kDa	1.0614	2.0505	2.8792	2.8831																																			O54724	Cavin1	44 kDa	5.9478	4.1871	3.8613
	Q01279	Egfr	135 kDa	3.1843	1.0252	3.839	1.9221																																			P16381	D1Pas1	73 kDa	2.9739	6.2807	4.8266
	A2AVR2	Mroh7	142 kDa	1.0614	1.0252	1.9195	3.8441																																			P53994	Rab2a	24 kDa	3.9652	4.1871	3.8613
	Q9Z1Q9	Vars	140 kDa	2.1229	0	0.95975	3.8441																																			Q60597	Ogdh	116 kDa	6.9391	5.2339	3.8613
	P62908	Rps3	27 kDa	1.0614	1.0252	0	3.8441																																			Q8C804	Spice1	96 kDa	3.9652	3.1404	6.7573
	O70251	Eef1b	25 kDa	1.0614	2.0505	2.8792	0																																			Q60598	Cttn	61 kDa	6.9391	4.1871	2.896
	Q80UP5	Ankrd13a	67 kDa	0	2.0505	1.9195	5.7662																																			P12367	Prkar2a	45 kDa	3.9652	4.1871	5.7919
	Q8BP92	Rcn2	37 kDa	0	3.0757	0.95975	5.7662																																			O35737	Hnrnph1	49 kDa	2.9739	4.1871	5.7919
	Q9WTM5	Ruvbl2	51 kDa	4.2458	5.1262	0	0																																			P16125	Ldhb	37 kDa	5.9478	5.2339	4.8266
	P47911	Rpl6	34 kDa	0	10.252	0	0.96103																																			P18872	Gnao1	40 kDa	2.9739	6.2807	3.8613
	O55143	Atp2a2	115 kDa	2.1229	3.0757	0.95975	1.9221																																			Q923T9	Camk2g	60 kDa	4.9565	2.0936	1.9306
	Q9D1G1	Rab1b	22 kDa	2.1229	2.0505	3.839	1.9221																																			P11983	Tcp1	60 kDa	0.9913	3.1404	2.896
	P80313	Cct7	60 kDa	1.0614	1.0252	0.95975	2.8831																																			Q8C4X2	Csnk1g3	49 kDa	2.9739	7.3275	2.896
	Q64368	Dazl	33 kDa	1.0614	2.0505	2.8792	1.9221																																			P68510	Ywhah	28 kDa	1.9826	5.2339	2.896
	Q8BGU5	Ccny	39 kDa	1.0614	3.0757	1.9195	0.96103																																			P26231	Ctnna1	100 kDa	5.9478	0	7.7226
	Q8CHP8	Pgp	35 kDa	2.1229	1.0252	0.95975	4.8051																																			Q149S1	Tekt4	52 kDa	3.9652	4.1871	2.896
	P80316	Cct5	60 kDa	2.1229	1.0252	2.8792	1.9221																																			Q6R891	Ppp1r9b	90 kDa	4.9565	4.1871	3.8613
	P97386	Lig3	113 kDa	0	3.0757	1.9195	1.9221																																			O08807	Prdx4	31 kDa	1.9826	3.1404	6.7573
	Q9Z127	Slc7a5	56 kDa	5.3072	1.0252	2.8792	0																																			Q9QYC0	Add1	81 kDa	1.9826	5.2339	4.8266
	Q91VJ4	Stk38	54 kDa	3.1843	4.1009	0	0.96103																																			CRACD_MOUSE		?	1.9826	6.2807	1.9306
	O54962	Banf1	10 kDa	0	5.1262	0.95975	0.96103																																			O35231	Kifc3	93 kDa	3.9652	7.3275	2.896
	P61161	Actr2	45 kDa	0	1.0252	1.9195	0																																			Q9JLV5	Cul3	89 kDa	2.9739	7.3275	2.896
	Q925I1	Atad3	67 kDa	0	5.1262	1.9195	0																																			Q9D9V4	Rsph9	31 kDa	4.9565	4.1871	3.8613
	Q80W32	Iqcg	49 kDa	0	3.0757	0	5.7662																																			Q3THK7	Gmps	77 kDa	2.9739	7.3275	3.8613
	Q6A065	Cep170	175 kDa	0	3.0757	0	4.8051																																			P01675 (+4)		12 kDa	3.9652	6.2807	1.9306
	P28667	Marcksl1	20 kDa	2.1229	2.0505	1.9195	2.8831																																			P51807	Dynlt1	12 kDa	4.9565	4.1871	4.8266
	P12025	Mdk	15 kDa	1.0614	2.0505	0.95975	2.8831																																			Q7TPW1	Nexn	72 kDa	2.9739	2.0936	2.896
	Q9JM76	Arpc3	21 kDa	4.2458	3.0757	1.9195	0																																			Q8BX02	Kank2	90 kDa	3.9652	7.3275	3.8613
	P62751	Rpl23a	18 kDa	1.0614	2.0505	0	0.96103																																			P14211	Calr	48 kDa	1.9826	6.2807	4.8266
	Q497K5	Arrdc5	37 kDa	4.2458	0	0.95975	0.96103																																			P61982	Ywhag	28 kDa	3.9652	4.1871	3.8613
	Q99KJ8	Dctn2	44 kDa	0	2.0505	0.95975	2.8831																																			Q8VDR9	Dock6	233 kDa	2.9739	1.0468	3.8613
	Q8CDE2	Ccin	67 kDa	0	2.0505	1.9195	3.8441																																			P16858	Gapdh	36 kDa	3.9652	3.1404	5.7919
	Q8BG32	Psmd11	47 kDa	2.1229	0	1.9195	0																																			P06151	Ldha	36 kDa	7.9304	2.0936	3.8613
	Q08288	Lyar	44 kDa	0	4.1009	0	2.8831																																			P01844	Iglc2	11 kDa	1.9826	3.1404	5.7919
	Q8K3G5	Vrk3	51 kDa	0	6.1514	0	0.96103																																			P08228	Sod1	16 kDa	2.9739	2.0936	7.7226
	Q6PDM2	Srsf1	28 kDa	0	1.0252	0	4.8051																																			O70325	Gpx4	22 kDa	4.9565	2.0936	2.896
	P57776	Eef1d	31 kDa	2.1229	1.0252	0.95975	1.9221																																			P01642	Gm10881	13 kDa	1.9826	7.3275	2.896
	Q9WV32	Arpc1b	41 kDa	1.0614	2.0505	2.8792	1.9221																																			O35646	Capn6	75 kDa	2.9739	3.1404	5.7919
	P70190	Capza3	35 kDa	3.1843	1.0252	0.95975	1.9221																																			P52194	Clgn	69 kDa	3.9652	4.1871	3.8613
	P14211	Calr	48 kDa	1.0614	2.0505	1.9195	2.8831																																			P70261	Pald1	97 kDa	5.9478	3.1404	4.8266
	Q9WUA3	Pfkp	85 kDa	1.0614	2.0505	0	1.9221																																			Q9QUR8	Sema7a	75 kDa	2.9739	6.2807	2.896
	Q3URD3	Slmap	97 kDa	3.1843	2.0505	1.9195	0																																			Q8K310	Matr3	95 kDa	1.9826	3.1404	3.8613
	Q99MS8	Tpgs1	33 kDa	3.1843	0	1.9195	1.9221																																			Q3V0F0	Rimbp3	177 kDa	2.9739	3.1404	2.896
	P63276	Rps17	16 kDa	1.0614	0	1.9195	0																																			P56480	Atp5f1b	56 kDa	3.9652	5.2339	3.8613
	O88487	Dync1i2	68 kDa	0	1.0252	1.9195	3.8441																																			P09541	Myl4	21 kDa	1.9826	3.1404	4.8266
	P07356	Anxa2	39 kDa	0	2.0505	0	3.8441																																			Q8CDV6	Ccdc63	65 kDa	2.9739	6.2807	1.9306
	Q9JLV5	Cul3	89 kDa	0	6.1514	0	1.9221																																			P70190	Capza3	35 kDa	2.9739	7.3275	2.896
	P70419	Galnt3	73 kDa	1.0614	0	3.839	0																																			Q9CZH8	Ccdc77	58 kDa	2.9739	3.1404	2.896
	Q03265	Atp5f1a	60 kDa	0	2.0505	0	4.8051																																			Q8BG05	Hnrnpa3	40 kDa	2.9739	2.0936	1.9306
	Q07133	Hist1h1t	22 kDa	0	5.1262	0	1.9221																																			E9Q7G0	Numa1	236 kDa	3.9652	1.0468	2.896
	Q9D9M0	Prss52	36 kDa	0	0	0	4.8051																																			Q01768	Nme2	17 kDa	3.9652	1.0468	3.8613
	Q9JJK2	Lancl2	51 kDa	2.1229	0	0.95975	1.9221																																			Q9JKF1	Iqgap1	189 kDa	4.9565	2.0936	4.8266
	Q61990	Pcbp2	38 kDa	1.0614	2.0505	0	2.8831																																			Q9DAS9	Gng12	8 kDa	1.9826	2.0936	5.7919
	Q9JKR6	Hyou1	111 kDa	1.0614	0	1.9195	1.9221																																			P80317	Cct6a	58 kDa	2.9739	3.1404	5.7919
	O35646	Capn6	75 kDa	2.1229	0	2.8792	0.96103																																			P30677	Gna14	42 kDa	4.9565	2.0936	3.8613
	P35846	Folr1	29 kDa	2.1229	0	2.8792	0.96103																																			A2AKX3	Setx	298 kDa	0.9913	1.0468	6.7573
	Q64467	Gapdhs	48 kDa	0	2.0505	0.95975	0																																			Q9DAG6	Glipr1l1	27 kDa	4.9565	4.1871	2.896
	Q91WB7	Ubtd1	26 kDa	0	0	1.9195	1.9221																																			Q9JHS3	Lamtor2	13 kDa	3.9652	2.0936	6.7573
	P28656	Nap1l1	45 kDa	1.0614	3.0757	0	0																																			P46061	Rangap1	64 kDa	5.9478	1.0468	4.8266
	Q9EP89	Lactb	61 kDa	2.1229	0	3.839	0																																			Q7M6Y3	Picalm	72 kDa	1.9826	5.2339	3.8613
	Q3V0F0	Rimbp3	177 kDa	0	2.0505	0	1.9221																																			Q9R1Z8	Sorbs3	82 kDa	3.9652	6.2807	0
	P43275	Hist1h1a	22 kDa	0	4.1009	0	0.96103																																			P28656	Nap1l1	45 kDa	1.9826	6.2807	2.896
	Q8C804	Spice1	96 kDa	0	0	0.95975	3.8441																																			Q5S003	Spag17	263 kDa	3.9652	4.1871	4.8266
	O35382	Exoc4	111 kDa	0	5.1262	0	0.96103																																			P45376	Akr1b1	36 kDa	1.9826	4.1871	1.9306
	P62242	Rps8	24 kDa	0	3.0757	0	0																																			Q8CAQ8	Immt	84 kDa	1.9826	4.1871	4.8266
	Q9D898	Arpc5l	17 kDa	1.0614	1.0252	1.9195	1.9221																																			Q99JY9	Actr3	47 kDa	2.9739	5.2339	2.896
	P62858	Rps28	8 kDa	1.0614	1.0252	0.95975	2.8831																																			Q6P1E8	Efcab6	176 kDa	1.9826	4.1871	2.896
	P45591	Cfl2	19 kDa	1.0614	2.0505	0.95975	1.9221																																			Q9QXZ0	Macf1	832 kDa	3.9652	4.1871	1.9306
	O54946	Dnajb6	40 kDa	1.0614	2.0505	0	1.9221																																			Q6NZK5	Kiaa1328	70 kDa	4.9565	3.1404	3.8613
	Q8BFT2	Haus4	42 kDa	1.0614	1.0252	3.839	0																																			O70169	Prss39	41 kDa	3.9652	4.1871	0.96532
	Q91VC3	Eif4a3	47 kDa	0	1.0252	0.95975	3.8441																																			Q7TPR4	Actn1	103 kDa	4.9565	4.1871	2.896
	Q6P926	Spata24	24 kDa	3.1843	0	1.9195	0																																			Q5DTX6	Jcad	145 kDa	4.9565	2.0936	3.8613
	Q8C633	Cabs1	42 kDa	3.1843	0	0	2.8831																																			Q99K43	Prc1	70 kDa	1.9826	4.1871	1.9306
	P53986	Slc16a1	53 kDa	0	0	1.9195	0																																			Q6A4J8	Usp7	128 kDa	2.9739	3.1404	1.9306
	F8VQ03	Adam3	91 kDa	0	1.0252	0	3.8441																																			Q80Y75	Dnajb13	36 kDa	4.9565	1.0468	2.896
	P54116	Stom	31 kDa	0	0	3.839	1.9221																																			P01801		13 kDa	1.9826	4.1871	4.8266
	O88502	Pde8a	93 kDa	0	0	1.9195	0																																			Q9DBA9	Gtf2h1	62 kDa	0.9913	3.1404	5.7919
	P28738	Kif5c	109 kDa	0	2.0505	0	0.96103																																			Q80U72	Scrib	174 kDa	3.9652	3.1404	3.8613
	Q8VDC1	Fyco1	162 kDa	0	5.1262	0	0																																			P01662 (+1)		12 kDa	6.9391	2.0936	1.9306
	P62071	Rras2	23 kDa	2.1229	1.0252	0.95975	0.96103																																			O88685	Psmc3	50 kDa	1.9826	3.1404	5.7919
	P35564	Canx	67 kDa	1.0614	0	1.9195	0																																			Q08288	Lyar	44 kDa	1.9826	2.0936	2.896
	P70441	Slc9a3r1	39 kDa	0	1.0252	0	2.8831																																			Q5SPX1	Ccdc157	80 kDa	3.9652	4.1871	3.8613
	Q9D2G2	Dlst	49 kDa	0	2.0505	0	0.96103																																			Q6R0H7	Gnas	122 kDa	1.9826	2.0936	2.896
	Q66T02	Plekhg5	119 kDa	0	2.0505	1.9195	0																																			Q3URD3	Slmap	97 kDa	4.9565	3.1404	2.896
	P48725	Pcnt	329 kDa	0	0	1.9195	0.96103																																			P42567	Eps15	98 kDa	3.9652	4.1871	3.8613
	Q8BY71	Hat1	49 kDa	2.1229	1.0252	0	0																																			P52293	Kpna2	58 kDa	3.9652	3.1404	3.8613
	Q9Z0J1	Reck	106 kDa	1.0614	0	3.839	0																																			Q8BFZ9	Erlin2	38 kDa	2.9739	2.0936	5.7919
	Q99MW1	Stk31	115 kDa	2.1229	0	0.95975	0.96103																																			P58252	Eef2	95 kDa	3.9652	2.0936	2.896
	Q921F2	Tardbp	45 kDa	0	2.0505	0.95975	0.96103																																			Q8BTU1	Cfap20	23 kDa	2.9739	2.0936	3.8613
	P62270	Rps18	18 kDa	0	1.0252	0.95975	1.9221																																			P09041	Pgk2	45 kDa	3.9652	3.1404	2.896
	Q9EQS3	Mycbp	12 kDa	0	2.0505	0	0.96103																																			P48678	Lmna	74 kDa	0.9913	5.2339	2.896
	Q8BL97	Srsf7	31 kDa	0	1.0252	0	2.8831																																			Q9D0E1	Hnrnpm	78 kDa	2.9739	2.0936	3.8613
	P70261	Pald1	97 kDa	0	0	1.9195	0																																			P39688	Fyn	61 kDa	1.9826	1.0468	3.8613
	P14115	Rpl27a	17 kDa	0	2.0505	0	1.9221																																			P02088	Hbb-b1	16 kDa	5.9478	4.1871	0.96532
	P11103	Parp1	113 kDa	0	2.0505	0	1.9221																																			Q8C552	Fam78a	32 kDa	3.9652	4.1871	2.896
	Q8BW94	Dnah3	468 kDa	2.1229	1.0252	0	0																																			Q922R8	Pdia6	48 kDa	1.9826	3.1404	1.9306
	P70696	Hist1h2ba	14 kDa	0	3.0757	0	0																																			Q06890	Clu	52 kDa	2.9739	5.2339	1.9306
	O88569	Hnrnpa2b1	37 kDa	0	3.0757	0	0																																			CFA70_MOUSE		?	3.9652	3.1404	2.896
	F8VQB6	Myo10	237 kDa	0	0	1.9195	0																																			O55143	Atp2a2	115 kDa	2.9739	6.2807	0.96532
	Q9EQ00	Ropn1l	25 kDa	0	0	0	2.8831																																			Q148A4	Ppp1r32	48 kDa	5.9478	2.0936	2.896
	Q7TSG5	Sh3d21	60 kDa	0	2.0505	0	0																																			P01635		13 kDa	6.9391	3.1404	0.96532
	Q8BT07	Cep55	54 kDa	0	2.0505	0	0																																			Q8BND3	Wdr35	134 kDa	0.9913	3.1404	3.8613
	Q6ZWQ0	Syne2	783 kDa	0	2.0505	0	0																																			Q9D2F7	Nup210l	209 kDa	1.9826	4.1871	4.8266
	Q01320	Top2a	173 kDa	0	3.0757	0	0																																			Q61316	Hspa4	94 kDa	1.9826	6.2807	1.9306
	Q62318	Trim28	89 kDa	0	0	0	1.9221																																			Q8VDM4	Psmd2	100 kDa	2.9739	4.1871	2.896
	Q8CCS6	Pabpn1	32 kDa	0	0	0	2.8831																																			ODAD2_MOUSE		?	2.9739	2.0936	2.896
	Q8BP67	Rpl24	18 kDa	0	2.0505	0	0																																			E9Q3L2	Pi4ka	237 kDa	3.9652	3.1404	3.8613
	Q69Z89	Radil	120 kDa	0	0	0	1.9221																																			P59999	Arpc4	20 kDa	3.9652	3.1404	1.9306
	Q9CPW4	Arpc5	16 kDa	0	0	1.9195	0																																			P08113	Hsp90b1	92 kDa	0.9913	2.0936	2.896
																																										P61407	Tdrd6	238 kDa	2.9739	3.1404	1.9306
																																										Q9ERK4	Cse1l	110 kDa	0.9913	3.1404	2.896
																																										G3X9J0	Sipa1l3	195 kDa	0.9913	3.1404	2.896
																																										P80313	Cct7	60 kDa	0.9913	3.1404	2.896
																																										Q9CVB6	Arpc2	34 kDa	2.9739	1.0468	2.896
																																										Q61884	Mns1	60 kDa	1.9826	1.0468	2.896
																																										P61979	Hnrnpk	51 kDa	4.9565	1.0468	2.896
																																										P47738	Aldh2	57 kDa	2.9739	2.0936	2.896
																																										P27773	Pdia3	57 kDa	2.9739	1.0468	0.96532
																																										P48455	Ppp3cc	59 kDa	0.9913	2.0936	4.8266
																																										Q6ZPF4	Fmnl3	117 kDa	0.9913	2.0936	4.8266
																																										Q9D2H2	Ak7	71 kDa	4.9565	4.1871	0.96532
																																										P41209	Cetn1	20 kDa	2.9739	2.0936	5.7919
																																										Q61937	Npm1	33 kDa	4.9565	2.0936	3.8613
																																										P62082	Rps7	22 kDa	2.9739	1.0468	3.8613
																																										P47955	Rplp1	11 kDa	2.9739	4.1871	3.8613
																																										Q8QZT1	Acat1	45 kDa	0.9913	3.1404	1.9306
																																										Q80U49	Cep170b	171 kDa	3.9652	3.1404	2.896
																																										Q6P8X9	Cfap126	21 kDa	3.9652	2.0936	2.896
																																										TPC14_MOUSE		?	2.9739	4.1871	2.896
																																										P80316	Cct5	60 kDa	1.9826	3.1404	3.8613
																																										Q9WVM1	Racgap1	70 kDa	1.9826	2.0936	1.9306
																																										Q9QXS6	Dbn1	77 kDa	1.9826	2.0936	2.896
																																										Q3V089	Rbm44	112 kDa	3.9652	2.0936	1.9306
																																										Q8CDR2	Rsph6a	80 kDa	0.9913	3.1404	2.896
																																										NIBA1_MOUSE		?	2.9739	2.0936	1.9306
																																										Q76MZ3	Ppp2r1a	65 kDa	2.9739	1.0468	4.8266
																																										Q8BIL5	Hook1	84 kDa	2.9739	2.0936	1.9306
																																										Q8BG95	Ppp1r12b	109 kDa	1.9826	2.0936	3.8613
																																										Q2MH31	Smrp1	30 kDa	2.9739	2.0936	0.96532
																																										Q9D5Y1	Ccdc39	110 kDa	1.9826	1.0468	1.9306
																																										Q9Z0U1	Tjp2	131 kDa	3.9652	1.0468	3.8613
																																										O08810	Eftud2	109 kDa	1.9826	1.0468	3.8613
																																										Q9QZL9	Dkkl1	27 kDa	1.9826	5.2339	0.96532
																																										Q9JMB7	Piwil1	99 kDa	1.9826	3.1404	2.896
																																										Q6NXY1	Tbc1d31	116 kDa	1.9826	3.1404	1.9306
																																										P26043	Rdx	69 kDa	2.9739	5.2339	0.96532
																																										P19001	Krt19	45 kDa	3.9652	2.0936	0.96532
																																										B2RX88	Cspp1	138 kDa	1.9826	1.0468	3.8613
																																										Q8BLH5	Prss50	49 kDa	3.9652	2.0936	1.9306
																																										Q9QY84	Actl7a	49 kDa	0.9913	3.1404	2.896
																																										O09167	Rpl21	19 kDa	1.9826	4.1871	2.896
																																										P08249	Mdh2	36 kDa	2.9739	1.0468	3.8613
																																										Q3V0Q1	Dnah12	356 kDa	2.9739	1.0468	3.8613
																																										P01654 (+1)		12 kDa	4.9565	3.1404	0.96532
																																										Q8BRC6	Maats1	92 kDa	1.9826	2.0936	3.8613
																																										Q9DBJ1	Pgam1	29 kDa	0	3.1404	2.896
																																										Q8CD94	Lin52	13 kDa	3.9652	4.1871	0
																																										Q9QYB5	Add3	79 kDa	0	1.0468	6.7573
																																										P23242	Gja1	43 kDa	1.9826	2.0936	4.8266
																																										Q3UJV1	Ccdc61	57 kDa	1.9826	4.1871	1.9306
																																										Q0VF22	Ccdc138	78 kDa	2.9739	3.1404	2.896
																																										Q61584	Fxr1	76 kDa	2.9739	2.0936	2.896
																																										Q6ZPR1	Cfap97	61 kDa	1.9826	2.0936	1.9306
																																										P48794	Spam1	58 kDa	1.9826	4.1871	0.96532
																																										Q91ZU6	Dst	834 kDa	1.9826	2.0936	1.9306
																																										P21278	Gna11	42 kDa	1.9826	1.0468	1.9306
																																										P46638	Rab11b	24 kDa	1.9826	2.0936	0.96532
																																										Q9D4K7	Ccdc105	57 kDa	2.9739	1.0468	1.9306
																																										Q3U0M1	Trappc9	128 kDa	1.9826	1.0468	2.896
																																										Q8VC30	Tkfc	60 kDa	0.9913	3.1404	1.9306
																																										Q99JX7	Nxf1	70 kDa	1.9826	2.0936	2.896
																																										Q6P926	Spata24	24 kDa	1.9826	2.0936	2.896
																																										Q99MS8	Tpgs1	33 kDa	3.9652	2.0936	1.9306
																																										Q9WV55	Vapa	28 kDa	1.9826	1.0468	1.9306
																																										Q9WV32	Arpc1b	41 kDa	1.9826	4.1871	1.9306
																																										P01670 (+1)		12 kDa	4.9565	2.0936	0.96532
																																										P99027	Rplp2	12 kDa	1.9826	4.1871	2.896
																																										Q60749	Khdrbs1	48 kDa	1.9826	3.1404	1.9306
																																										Q8C0N1	Kif2b	75 kDa	4.9565	0	2.896
																																										Q8BKV1	Gpc2	63 kDa	2.9739	3.1404	1.9306
																																										Q60931	Vdac3	31 kDa	1.9826	2.0936	2.896
																																										Q9EQH3	Vps35	92 kDa	1.9826	4.1871	1.9306
																																										O88844	Idh1	47 kDa	1.9826	3.1404	1.9306
																																										Q99KI0	Aco2	85 kDa	2.9739	2.0936	2.896
																																										P01942	Hba	15 kDa	0.9913	3.1404	2.896
																																										Q3UMT1	Ppp1r12c	85 kDa	0.9913	2.0936	1.9306
																																										P17751	Tpi1	32 kDa	1.9826	2.0936	0.96532
																																										P48725	Pcnt	329 kDa	0.9913	2.0936	2.896
																																										Q9DBG6	Rpn2	69 kDa	1.9826	2.0936	0.96532
																																										Q9D8W5	Psmd12	53 kDa	2.9739	2.0936	1.9306
																																										Q9D424	Cabyr	48 kDa	1.9826	2.0936	3.8613
																																										Q6ZPG2	Wdr90	203 kDa	2.9739	1.0468	0.96532
																																										P48036	Anxa5	36 kDa	2.9739	2.0936	1.9306
																																										Q8K3G9	Appl2	74 kDa	0.9913	2.0936	3.8613
																																										Q8R081	Hnrnpl	64 kDa	0.9913	1.0468	4.8266
																																										P97429	Anxa4	36 kDa	1.9826	2.0936	3.8613
																																										O88487	Dync1i2	68 kDa	0.9913	3.1404	3.8613
																																										P54116	Stom	31 kDa	2.9739	1.0468	2.896
																																										P05064	Aldoa	39 kDa	0	2.0936	1.9306
																																										Q9JLB9	Nectin3	61 kDa	2.9739	0	2.896
																																										Q8C147	Dock8	239 kDa	0.9913	0	3.8613
																																										Q60930	Vdac2	32 kDa	2.9739	2.0936	1.9306
																																										Q3TLI0	Trappc10	142 kDa	2.9739	2.0936	1.9306
																																										P29788	Vtn	55 kDa	2.9739	2.0936	0.96532
																																										P67871	Csnk2b	25 kDa	0.9913	1.0468	2.896
																																										Q9D9I1	Tex43	16 kDa	1.9826	1.0468	1.9306
																																										Q9D495	Syce1	38 kDa	1.9826	1.0468	1.9306
																																										Q8BX10	Pgam5	32 kDa	1.9826	1.0468	1.9306
																																										Q3TYD6	Lmtk2	161 kDa	0.9913	4.1871	1.9306
																																										Q99PU5	Acsbg1	80 kDa	1.9826	2.0936	2.896
																																										Q9D439	Cfap53	62 kDa	2.9739	1.0468	0.96532
																																										Q6ZQ38	Cand1	136 kDa	2.9739	3.1404	0.96532
																																										P15265	Smcp	15 kDa	2.9739	1.0468	0.96532
																																										Q80UP5	Ankrd13a	67 kDa	1.9826	2.0936	0.96532
																																										Q99ML0	Zmynd10	51 kDa	1.9826	2.0936	0.96532
																																										Q9DAQ5		18 kDa	2.9739	1.0468	0.96532
																																										P97351	Rps3a	30 kDa	0.9913	4.1871	0.96532
																																										A2AVR2	Mroh7	142 kDa	0.9913	5.2339	0.96532
																																										Q8BMF4	Dlat	68 kDa	1.9826	3.1404	1.9306
																																										Q99KN9	Clint1	69 kDa	0.9913	1.0468	3.8613
																																										A2AC93	Dnai2	71 kDa	1.9826	1.0468	1.9306
																																										P49817	Cav1	21 kDa	0.9913	4.1871	0.96532
																																										O35490	Bhmt	45 kDa	1.9826	1.0468	2.896
																																										Q8VDC1	Fyco1	162 kDa	1.9826	1.0468	2.896
																																										Q8C0X0	Lca5l	81 kDa	2.9739	0	1.9306
																																										Q920N1	Odf3	28 kDa	1.9826	0	1.9306
																																										P05480	Src	61 kDa	0.9913	2.0936	0
																																										Q9D8N6	Lin37	28 kDa	3.9652	3.1404	0
																																										Q9CQE8	RTRAF	28 kDa	1.9826	0	4.8266
																																										Q08943	Ssrp1	81 kDa	0.9913	0	3.8613
																																										Q80W32	Iqcg	49 kDa	1.9826	2.0936	1.9306
																																										Q60634	Flot2	47 kDa	1.9826	2.0936	1.9306
																																										Q4U2R1	Herc2	527 kDa	1.9826	2.0936	1.9306
																																										P63168 (+1)	Dynll1	10 kDa	1.9826	1.0468	1.9306
																																										Q9CQ46	Efcab2	19 kDa	0.9913	1.0468	1.9306
																																										Q921I1	Tf	77 kDa	0.9913	2.0936	1.9306
																																										P08207	S100a10	11 kDa	1.9826	1.0468	1.9306
																																										Q9D8N0	Eef1g	50 kDa	1.9826	1.0468	1.9306
																																										Q8BTH8	Csnk1g1	53 kDa	0.9913	2.0936	0.96532
																																										P35979	Rpl12	18 kDa	0.9913	2.0936	1.9306
																																										Q9EP89	Lactb	61 kDa	2.9739	1.0468	0.96532
																																										Q497K5	Arrdc5	37 kDa	0.9913	1.0468	2.896
																																										CSTP1_MOUSE		?	1.9826	0	1.9306
																																										Q6ZPS6	Ankib1	122 kDa	0.9913	0	1.9306
																																										O70422	Gtf2h4	52 kDa	0.9913	3.1404	1.9306
																																										Q9DCD0	Pgd	53 kDa	0.9913	2.0936	0.96532
																																										P53026	Rpl10a	25 kDa	0	2.0936	1.9306
																																										Q9DAJ5	Dynlrb2	11 kDa	1.9826	2.0936	0.96532
																																										Q61194	Pik3c2a	191 kDa	0	0	1.9306
																																										P80318	Cct3	61 kDa	0.9913	1.0468	2.896
																																										Q9WTX5	Skp1	19 kDa	0.9913	0	1.9306
																																										O88448	Klc2	67 kDa	1.9826	0	1.9306
																																										Q99JI4	Psmd6	46 kDa	2.9739	0	1.9306
																																										Q61496	Ddx4	76 kDa	1.9826	0	0.96532
																																										P11276	Fn1	273 kDa	1.9826	0	0.96532
																																										Q8BY71	Hat1	49 kDa	1.9826	0	0
																																										Q9D9M0	Prss52	36 kDa	1.9826	1.0468	1.9306
																																										Q9EQS3	Mycbp	12 kDa	0.9913	1.0468	1.9306
																																										Q8CDU5	Efhb	96 kDa	0.9913	1.0468	1.9306
																																										P07758 (+1)	Serpina1a	46 kDa	0.9913	2.0936	0.96532
																																										Q9WVR4	Fxr2	74 kDa	1.9826	1.0468	1.9306
																																										Q3UFY4 (+1)	Rsph3a	59 kDa	0.9913	1.0468	1.9306
																																										Q7TT50	Cdc42bpb	195 kDa	1.9826	2.0936	0.96532
																																										Q61656	Ddx5	69 kDa	0.9913	1.0468	2.896
																																										GAR2_MOUSE		?	0.9913	1.0468	2.896
																																										Q8BFT2	Haus4	42 kDa	2.9739	1.0468	0.96532
																																										G3XA57	Rab11fip2	58 kDa	0.9913	3.1404	0.96532
																																										P01786		13 kDa	0.9913	3.1404	0.96532
																																										Q9JJK2	Lancl2	51 kDa	0.9913	3.1404	0.96532
																																										P0C6F1	Dnah2	512 kDa	0	2.0936	0.96532
																																										ODAD4_MOUSE		?	1.9826	0	0.96532
																																										O88569	Hnrnpa2b1	37 kDa	0	2.0936	0.96532
																																										Q9QY76	Vapb	27 kDa	0	2.0936	1.9306
																																										Q9CY58	Serbp1	45 kDa	0	0	1.9306
																																										A2AU72	Armc3	97 kDa	0.9913	0	1.9306
																																										P62301	Rps13	17 kDa	0.9913	0	3.8613
																																										Q00547	Hmmr	92 kDa	2.9739	0	0.96532
																																										P49135	Ercc3	89 kDa	0.9913	0	1.9306
																																										Q8BKX1	Baiap2	59 kDa	0	2.0936	1.9306
																																										Q70IV5	Synm	173 kDa	3.9652	1.0468	0
																																										Q65CL1	Ctnna3	100 kDa	0	2.0936	2.896
																																										P42932	Cct8	60 kDa	1.9826	0	0
																																										Q9JHU9	Isyna1	61 kDa	0	4.1871	0
																																										Q9D4K5	Fam166a	37 kDa	1.9826	1.0468	0.96532
																																										Q99MV7	Rnf17	186 kDa	0.9913	2.0936	0.96532
																																										Q9D2H8	Fndc8	36 kDa	1.9826	1.0468	0.96532
																																										A2AN08	Ubr4	572 kDa	0.9913	0	1.9306
																																										A2AQ25	Skt	213 kDa	0.9913	0	2.896
																																										Q9CPR4	Rpl17	21 kDa	0.9913	0	2.896
																																										P62889	Rpl30	13 kDa	0.9913	0	1.9306
																																										Q69ZB0	Lrrcc1	119 kDa	1.9826	0	1.9306
																																										Q60779	Gas8	56 kDa	0.9913	0	2.896
																																										Q8R5M0	Gipc3	32 kDa	0.9913	0	2.896
																																										P62814	Atp6v1b2	57 kDa	1.9826	0	1.9306
																																										P18572	Bsg	42 kDa	0	1.0468	2.896
																																										Q03141	Mark3	84 kDa	0	0	1.9306
																																										Q9CYG7	Tomm34	34 kDa	0	4.1871	0
																																										Q9D051	Pdhb	39 kDa	0	4.1871	0
																																										Q3UYG1	Ccdc160	37 kDa	0.9913	2.0936	0
																																										P18760	Cfl1	19 kDa	0	2.0936	0.96532
																																										A6H6Q4		24 kDa	1.9826	0	0.96532
																																										B9EJR8	Dnaaf5	94 kDa	0	3.1404	0
																																										P09528	Fth1	21 kDa	2.9739	0	0
																																										Q9WUA3	Pfkp	85 kDa	0	2.0936	0
																																										P22892	Ap1g1	91 kDa	0	0	1.9306
																																										Q05512	Mark2	86 kDa	0	0	1.9306
																																										Q8K4I7	Prss45	36 kDa	1.9826	0	0
																																										P31324	Prkar2b	46 kDa	1.9826	0	0
[truncated: 9 more columns]

## Sheet: Fig.2b
20220720_Oura_SW_mouse_9583_9585_9713_9715_4samples, Samples report created on 07/20/2022
Experiment: 20220720_Oura_SW_mouse_9583_9585_9713_9715_4samples
	Peak List Generator: unknown
		Version: unknown
		Charge States Calculated: unknown
		Deisotoped: unknown
		Textual Annotation: unknown
	Database Set: 1 Database
		Database Name: the SwissProt_2022_02 database
			Version: unknown
			Taxonomy: Mus musculus
			Number of Proteins: 17126
		Does database contain common contaminants?: unknown
	Search Engine Set: 1 Search Engine
		Search Engine: Mascot
			Version: 2.7.0
			Samples: All Samples
			Fragment Tolerance: 0.050 Da (Monoisotopic)
			Parent Tolerance: 15 PPM (Monoisotopic)
			Fixed Modifications: +57 on C (Carbamidomethyl)
			Variable Modifications: +1 on NQ (Deamidated), +16 on M (Oxidation), +42 on Peptide N-Terminal (Acetyl)
			Database: the SwissProt_2022_02 database (selected for Mus musculus, unknown version, 17126 entries)
			Digestion Enzyme: Trypsin
			Max Missed Cleavages: 2
			Probability Model:
				Sample_07_Slot2-16_1_9583_5.2.216 (F080416): Peptide Prophet with Delta Mass Correction [+2 and below,+3,+4 and above]
				Sample_08_Slot2-17_1_9585_5.2.216 (F080417): Peptide Prophet with Delta Mass Correction [+2 and below,+3,+4 and above]
				Sample_07_Slot2-16_1_9713_5.2.216 (F080420): Peptide Prophet with Delta Mass Correction [+2 and below,+3,+4 and above]
				Sample_08_Slot2-17_1_9715_5.2.216 (F080421): Peptide Prophet with Delta Mass Correction [+2 and below,+3,+4 and above]
	Scaffold: Version: Scaffold_4.11.1
		Modification Metadata Set: 2334 modifications
			Source: C:\Program Files\Scaffold 4\parameters\unimod.xml
			Comment:
		Protein Grouping Strategy: Experiment-wide grouping with binary peptide-protein weights
		Peptide Thresholds: 95.0% minimum
		Protein Thresholds: 99.0% minimum and 2 peptides minimum
		Peptide FDR: 0.0% (Decoy)
		Protein FDR: 0.0% (Decoy)
		GO Annotation Source(s):
		Pathway Annotation Source(s):
		Alternate ID Source(s): FASTA:UniProt/Swiss-Prot (UniProtKB)
									Quantitative Value (Normalized Total Spectra)	Quantitative Value (Normalized Total Spectra)	Quantitative Value (Normalized Total Spectra)	Quantitative Value (Normalized Total Spectra)
20220720_Oura_SW_mouse_9583_9585_9713_9715_4samples									KO,BioID2	KO,BioID2	WT	WT
#	Visible?	Starred?	Identified Proteins (320/328)	Accession Number	Alternate ID	Molecular Weight	Protein Grouping Ambiguity	Taxonomy	KO,BioID2_Rep1	KO,BioID2_Rep2	WT_rep1	WT_rep2
1	TRUE	Empty	Myosin-10 OS=Mus musculus OX=10090 GN=Myh10 PE=1 SV=2	Q61879	Myh10	229 kDa	TRUE	unknown	196.37	124.05	202.51	168.18
2	TRUE	Empty	Myosin-9 OS=Mus musculus OX=10090 GN=Myh9 PE=1 SV=4	Q8VDD5	Myh9	226 kDa	TRUE	unknown	109.33	55.362	141.08	108.6
3	TRUE	Empty	Ig gamma-1 chain C region secreted form OS=Mus musculus OX=10090 GN=Ighg1 PE=1 SV=1	P01868 (+1)	Ighg1	36 kDa		unknown	97.653	95.346	96.934	97.064
4	TRUE	Empty	Actin, cytoplasmic 2 OS=Mus musculus OX=10090 GN=Actg1 PE=1 SV=1	P63260	Actg1	42 kDa	TRUE	unknown	96.591	76.892	86.377	113.4
5	TRUE	Empty	Unconventional myosin-XVIIIa OS=Mus musculus OX=10090 GN=Myo18a PE=1 SV=2	Q9JMH9	Myo18a	233 kDa		unknown	53.072	77.918	81.579	82.648
6	TRUE	Empty	Unconventional myosin-Id OS=Mus musculus OX=10090 GN=Myo1d PE=1 SV=1	Q5SYD0	Myo1d	116 kDa		unknown	61.564	67.665	61.424	42.285
7	TRUE	Empty	Heat shock-related 70 kDa protein 2 OS=Mus musculus OX=10090 GN=Hspa2 PE=1 SV=2	P17156	Hspa2	70 kDa	TRUE	unknown	74.301	58.438	49.907	56.701
8	TRUE	Empty	Unconventional myosin-Va OS=Mus musculus OX=10090 GN=Myo5a PE=1 SV=2	Q99104	Myo5a	216 kDa	TRUE	unknown	35.028	60.489	45.108	59.584
9	TRUE	Empty	Unconventional myosin-VIIa OS=Mus musculus OX=10090 GN=Myo7a PE=1 SV=2	P97479	Myo7a	255 kDa		unknown	65.809	46.135	61.424	46.129
10	TRUE	Empty	Immunoglobulin kappa constant OS=Mus musculus OX=10090 GN=Igkc PE=1 SV=2	P01837	Igkc	12 kDa		unknown	53.072	42.034	41.269	46.129
11	TRUE	Empty	Actin, alpha skeletal muscle OS=Mus musculus OX=10090 GN=Acta1 PE=1 SV=1	P68134	Acta1	42 kDa	TRUE	unknown	53.072	42.034	47.987	43.246
12	TRUE	Empty	Unconventional myosin-Vb OS=Mus musculus OX=10090 GN=Myo5b PE=1 SV=2	P21271	Myo5b	211 kDa	TRUE	unknown	26.536	48.186	41.269	51.895
13	TRUE	Empty	Unconventional myosin-Ic OS=Mus musculus OX=10090 GN=Myo1c PE=1 SV=2	Q9WTI7	Myo1c	122 kDa		unknown	43.519	53.312	50.867	43.246
14	TRUE	Empty	Unconventional myosin-VI OS=Mus musculus OX=10090 GN=Myo6 PE=1 SV=1	Q64331	Myo6	146 kDa		unknown	36.089	55.362	45.108	44.207
15	TRUE	Empty	Myosin-11 OS=Mus musculus OX=10090 GN=Myh11 PE=1 SV=1	O08638	Myh11	227 kDa	TRUE	unknown	60.502	0	60.464	0
16	TRUE	Empty	Pericentriolar material 1 protein OS=Mus musculus OX=10090 GN=Pcm1 PE=1 SV=2	Q9R0L6	Pcm1	229 kDa		unknown	47.765	19.479	40.309	26.909
17	TRUE	Empty	Heat shock cognate 71 kDa protein OS=Mus musculus OX=10090 GN=Hspa8 PE=1 SV=1	P63017	Hspa8	71 kDa	TRUE	unknown	36.089	36.908	28.792	38.441
18	TRUE	Empty	Dipeptidase 3 OS=Mus musculus OX=10090 GN=Dpep3 PE=1 SV=1	Q9DA79	Dpep3	54 kDa		unknown	42.458	29.732	44.148	24.987
19	TRUE	Empty	Endoplasmic reticulum chaperone BiP OS=Mus musculus OX=10090 GN=Hspa5 PE=1 SV=3	P20029	Hspa5	72 kDa	TRUE	unknown	33.966	30.757	28.792	24.987
20	TRUE	Empty	Ankycorbin OS=Mus musculus OX=10090 GN=Rai14 PE=1 SV=1	Q9EP71	Rai14	109 kDa		unknown	32.905	11.278	34.551	24.987
21	TRUE	Empty	Calmodulin-1 OS=Mus musculus OX=10090 GN=Calm1 PE=1 SV=1	P0DP26 (+2)	Calm1	17 kDa		unknown	22.29	25.631	26.873	32.675
22	TRUE	Empty	Dedicator of cytokinesis protein 7 OS=Mus musculus OX=10090 GN=Dock7 PE=1 SV=3	Q8R1A4	Dock7	241 kDa	TRUE	unknown	13.799	33.833	23.034	22.104
23	TRUE	Empty	Testis-expressed protein 101 OS=Mus musculus OX=10090 GN=Tex101 PE=1 SV=1	Q9JMI7	Tex101	27 kDa		unknown	32.905	24.606	26.873	28.831
24	TRUE	Empty	Heat shock 70 kDa protein 1-like OS=Mus musculus OX=10090 GN=Hspa1l PE=1 SV=4	P16627	Hspa1l	71 kDa	TRUE	unknown	30.782	23.58	18.235	28.831
25	TRUE	Empty	Acrosomal protein KIAA1210 OS=Mus musculus OX=10090 GN=Kiaa1210 PE=1 SV=1	E9Q0C6	Kiaa1210	181 kDa		unknown	15.922	39.984	10.557	16.337
26	TRUE	Empty	A-kinase anchor protein 12 OS=Mus musculus OX=10090 GN=Akap12 PE=1 SV=1	Q9WTQ5	Akap12	181 kDa		unknown	28.659	17.429	24.953	18.259
27	TRUE	Empty	Brain acid soluble protein 1 OS=Mus musculus OX=10090 GN=Basp1 PE=1 SV=3	Q91XV3	Basp1	22 kDa		unknown	24.413	24.606	23.034	26.909
28	TRUE	Empty	Myosin-14 OS=Mus musculus OX=10090 GN=Myh14 PE=1 SV=1	Q6URW6	Myh14	229 kDa	TRUE	unknown	23.352	13.328	41.269	21.143
29	TRUE	Empty	Spectrin alpha chain, non-erythrocytic 1 OS=Mus musculus OX=10090 GN=Sptan1 PE=1 SV=4	P16546	Sptan1	285 kDa		unknown	12.737	12.303	27.833	21.143
30	TRUE	Empty	Myosin regulatory light chain 12B OS=Mus musculus OX=10090 GN=Myl12b PE=1 SV=2	Q3THE2	Myl12b	20 kDa	TRUE	unknown	26.536	18.454	26.873	24.026
31	TRUE	Empty	Myosin light polypeptide 6 OS=Mus musculus OX=10090 GN=Myl6 PE=1 SV=3	Q60605	Myl6	17 kDa	TRUE	unknown	23.352	16.404	25.913	15.376
32	TRUE	Empty	Unconventional myosin-Ib OS=Mus musculus OX=10090 GN=Myo1b PE=1 SV=3	P46735	Myo1b	129 kDa		unknown	22.29	21.53	20.155	10.571
33	TRUE	Empty	Myosin phosphatase Rho-interacting protein OS=Mus musculus OX=10090 GN=Mprip PE=1 SV=2	P97434	Mprip	116 kDa		unknown	16.983	6.1514	21.114	18.259
34	TRUE	Empty	L-lactate dehydrogenase C chain OS=Mus musculus OX=10090 GN=Ldhc PE=1 SV=2	P00342	Ldhc	36 kDa	TRUE	unknown	20.167	14.353	20.155	20.182
35	TRUE	Empty	Myb-related protein A OS=Mus musculus OX=10090 GN=Mybl1 PE=1 SV=2	P51960	Mybl1	86 kDa		unknown	43.519	41.009	0	0
36	TRUE	Empty	Heat shock protein HSP 90-alpha OS=Mus musculus OX=10090 GN=Hsp90aa1 PE=1 SV=4	P07901	Hsp90aa1	85 kDa	TRUE	unknown	23.352	15.378	20.155	15.376
37	TRUE	Empty	Spectrin beta chain, non-erythrocytic 1 OS=Mus musculus OX=10090 GN=Sptbn1 PE=1 SV=2	Q62261	Sptbn1	274 kDa		unknown	10.614	19.479	21.114	17.298
38	TRUE	Empty	Guanine nucleotide-binding protein G(i) subunit alpha-2 OS=Mus musculus OX=10090 GN=Gnai2 PE=1 SV=5	P08752	Gnai2	40 kDa	TRUE	unknown	21.229	21.53	24.953	15.376
39	TRUE	Empty	Tubulin beta-4B chain OS=Mus musculus OX=10090 GN=Tubb4b PE=1 SV=1	P68372	Tubb4b	50 kDa	TRUE	unknown	13.799	23.58	9.5975	19.221
40	TRUE	Empty	Serine/arginine repetitive matrix protein 2 OS=Mus musculus OX=10090 GN=Srrm2 PE=1 SV=3	Q8BTI8	Srrm2	295 kDa		unknown	5.3072	17.429	5.7585	38.441
41	TRUE	Empty	Tubulin alpha-1A chain OS=Mus musculus OX=10090 GN=Tuba1a PE=1 SV=1	P68369	Tuba1a	50 kDa	TRUE	unknown	16.983	21.53	17.275	16.337
42	TRUE	Empty	Myosin regulatory light polypeptide 9 OS=Mus musculus OX=10090 GN=Myl9 PE=1 SV=3	Q9CQ19	Myl9	20 kDa	TRUE	unknown	22.29	13.328	23.994	17.298
43	TRUE	Empty	Vimentin OS=Mus musculus OX=10090 GN=Vim PE=1 SV=3	P20152	Vim	54 kDa	TRUE	unknown	0	32.807	2.8792	36.519
44	TRUE	Empty	14-3-3 protein zeta/delta OS=Mus musculus OX=10090 GN=Ywhaz PE=1 SV=1	P63101	Ywhaz	28 kDa	TRUE	unknown	12.737	19.479	16.316	16.337
45	TRUE	Empty	Tubulin alpha-3 chain OS=Mus musculus OX=10090 GN=Tuba3a PE=1 SV=1	P05214	Tuba3a	50 kDa	TRUE	unknown	14.86	21.53	17.275	17.298
46	TRUE	Empty	Protein lin-9 homolog OS=Mus musculus OX=10090 GN=Lin9 PE=1 SV=2	Q8C735	Lin9	62 kDa		unknown	36.089	37.934	0	0
47	TRUE	Empty	Target of Myb protein 1 OS=Mus musculus OX=10090 GN=Tom1 PE=1 SV=1	O88746	Tom1	54 kDa		unknown	10.614	16.404	11.517	23.065
48	TRUE	Empty	Tubulin beta-5 chain OS=Mus musculus OX=10090 GN=Tubb5 PE=1 SV=1	P99024	Tubb5	50 kDa	TRUE	unknown	14.86	19.479	9.5975	14.415
49	TRUE	Empty	Tropomodulin-3 OS=Mus musculus OX=10090 GN=Tmod3 PE=1 SV=1	Q9JHJ0	Tmod3	40 kDa		unknown	12.737	15.378	14.396	18.259
50	TRUE	Empty	Protein chibby homolog 2 OS=Mus musculus OX=10090 GN=Cby2 PE=1 SV=2	CBY2_MOUSE		?		unknown	11.676	20.505	17.275	12.493
51	TRUE	Empty	Golgin subfamily A member 3 OS=Mus musculus OX=10090 GN=Golga3 PE=1 SV=3	P55937	Golga3	167 kDa		unknown	2.1229	1.0252	23.994	34.597
52	TRUE	Empty	Plectin OS=Mus musculus OX=10090 GN=Plec PE=1 SV=3	Q9QXS1	Plec	534 kDa		unknown	0	37.934	0	21.143
53	TRUE	Empty	Clathrin heavy chain 1 OS=Mus musculus OX=10090 GN=Cltc PE=1 SV=3	Q68FD5	Cltc	192 kDa		unknown	13.799	23.58	14.396	11.532
54	TRUE	Empty	Leucine-rich repeat and calponin homology domain-containing protein 3 OS=Mus musculus OX=10090 GN=Lrch3 PE=1 SV=3	Q8BVU0	Lrch3	86 kDa		unknown	16.983	18.454	12.477	17.298
55	TRUE	Empty	Ig kappa chain V-II region 26-10 OS=Mus musculus OX=10090 PE=1 SV=1	P01631		12 kDa		unknown	12.737	11.278	16.316	18.259
56	TRUE	Empty	14-3-3 protein epsilon OS=Mus musculus OX=10090 GN=Ywhae PE=1 SV=1	P62259	Ywhae	29 kDa	TRUE	unknown	14.86	12.303	15.356	9.6103
57	TRUE	Empty	Ecto-ADP-ribosyltransferase 3 OS=Mus musculus OX=10090 GN=Art3 PE=1 SV=2	Q8R2G4	Art3	42 kDa		unknown	11.676	7.1766	13.436	14.415
58	TRUE	Empty	5'-nucleotidase OS=Mus musculus OX=10090 GN=Nt5e PE=1 SV=2	Q61503	Nt5e	64 kDa		unknown	18.045	8.2018	16.316	9.6103
59	TRUE	Empty	CD109 antigen OS=Mus musculus OX=10090 GN=Cd109 PE=1 SV=1	Q8R422	Cd109	162 kDa		unknown	18.045	12.303	12.477	9.6103
60	TRUE	Empty	Heat shock 70 kDa protein 4L OS=Mus musculus OX=10090 GN=Hspa4l PE=1 SV=2	P48722	Hspa4l	94 kDa		unknown	19.106	12.303	8.6377	12.493
61	TRUE	Empty	Alpha-adducin OS=Mus musculus OX=10090 GN=Add1 PE=1 SV=2	Q9QYC0	Add1	81 kDa		unknown	9.553	10.252	16.316	14.415
62	TRUE	Empty	Myosin light chain 4 OS=Mus musculus OX=10090 GN=Myl4 PE=1 SV=3	P09541	Myl4	21 kDa		unknown	13.799	12.303	13.436	13.454
63	TRUE	Empty	F-actin-capping protein subunit beta OS=Mus musculus OX=10090 GN=Capzb PE=1 SV=3	P47757	Capzb	31 kDa		unknown	12.737	11.278	10.557	9.6103
64	TRUE	Empty	14-3-3 protein theta OS=Mus musculus OX=10090 GN=Ywhaq PE=1 SV=1	P68254	Ywhaq	28 kDa	TRUE	unknown	10.614	13.328	13.436	8.6492
65	TRUE	Empty	TOM1-like protein 2 OS=Mus musculus OX=10090 GN=Tom1l2 PE=1 SV=1	Q5SRX1	Tom1l2	56 kDa		unknown	6.3687	12.303	8.6377	8.6492
66	TRUE	Empty	Stress-70 protein, mitochondrial OS=Mus musculus OX=10090 GN=Hspa9 PE=1 SV=3	P38647	Hspa9	73 kDa		unknown	14.86	15.378	0.95975	11.532
67	TRUE	Empty	Guanine nucleotide-binding protein G(I)/G(S)/G(O) subunit gamma-12 OS=Mus musculus OX=10090 GN=Gng12 PE=1 SV=3	Q9DAS9	Gng12	8 kDa		unknown	11.676	12.303	12.477	9.6103
68	TRUE	Empty	Myosin light chain 6B OS=Mus musculus OX=10090 GN=Myl6b PE=1 SV=1	Q8CI43	Myl6b	23 kDa	TRUE	unknown	9.553	7.1766	12.477	11.532
69	TRUE	Empty	Gamma-adducin OS=Mus musculus OX=10090 GN=Add3 PE=1 SV=2	Q9QYB5	Add3	79 kDa		unknown	10.614	10.252	7.678	12.493
70	TRUE	Empty	Endoplasmin OS=Mus musculus OX=10090 GN=Hsp90b1 PE=1 SV=2	P08113	Hsp90b1	92 kDa	TRUE	unknown	12.737	10.252	8.6377	10.571
71	TRUE	Empty	Toll-interacting protein OS=Mus musculus OX=10090 GN=Tollip PE=1 SV=1	Q9QZ06	Tollip	30 kDa		unknown	5.3072	16.404	5.7585	10.571
72	TRUE	Empty	Ly6/PLAUR domain-containing protein 4 OS=Mus musculus OX=10090 GN=Lypd4 PE=1 SV=1	Q8BVP6	Lypd4	27 kDa		unknown	12.737	8.2018	8.6377	10.571
73	TRUE	Empty	Heat shock protein HSP 90-beta OS=Mus musculus OX=10090 GN=Hsp90ab1 PE=1 SV=3	P11499	Hsp90ab1	83 kDa	TRUE	unknown	11.676	7.1766	9.5975	11.532
74	TRUE	Empty	Gelsolin OS=Mus musculus OX=10090 GN=Gsn PE=1 SV=3	P13020	Gsn	86 kDa		unknown	6.3687	8.2018	11.517	10.571
75	TRUE	Empty	Y-box-binding protein 2 OS=Mus musculus OX=10090 GN=Ybx2 PE=1 SV=1	Q9Z2C8	Ybx2	38 kDa	TRUE	unknown	4.2458	13.328	5.7585	17.298
76	TRUE	Empty	Polyubiquitin-B OS=Mus musculus OX=10090 GN=Ubb PE=2 SV=1	P0CG49 (+3)	Ubb	34 kDa		unknown	10.614	12.303	9.5975	12.493
77	TRUE	Empty	14-3-3 protein beta/alpha OS=Mus musculus OX=10090 GN=Ywhab PE=1 SV=3	Q9CQV8	Ywhab	28 kDa	TRUE	unknown	9.553	12.303	8.6377	4.8051
78	TRUE	Empty	Erlin-2 OS=Mus musculus OX=10090 GN=Erlin2 PE=1 SV=1	Q8BFZ9	Erlin2	38 kDa	TRUE	unknown	7.4301	8.2018	9.5975	9.6103
79	TRUE	Empty	60S acidic ribosomal protein P2 OS=Mus musculus OX=10090 GN=Rplp2 PE=1 SV=3	P99027	Rplp2	12 kDa		unknown	10.614	9.2271	9.5975	4.8051
80	TRUE	Empty	Tax1-binding protein 1 homolog OS=Mus musculus OX=10090 GN=Tax1bp1 PE=1 SV=2	Q3UKC1	Tax1bp1	94 kDa		unknown	9.553	5.1262	8.6377	9.6103
81	TRUE	Empty	Protein EFR3 homolog A OS=Mus musculus OX=10090 GN=Efr3a PE=1 SV=1	Q8BG67	Efr3a	93 kDa		unknown	7.4301	6.1514	9.5975	8.6492
82	TRUE	Empty	Synaptosomal-associated protein 23 OS=Mus musculus OX=10090 GN=Snap23 PE=1 SV=1	O09044	Snap23	23 kDa		unknown	4.2458	4.1009	6.7182	9.6103
83	TRUE	Empty	60S acidic ribosomal protein P0 OS=Mus musculus OX=10090 GN=Rplp0 PE=1 SV=3	P14869	Rplp0	34 kDa		unknown	7.4301	6.1514	10.557	8.6492
84	TRUE	Empty	Phosphatidylinositol 4-kinase alpha OS=Mus musculus OX=10090 GN=Pi4ka PE=1 SV=2	E9Q3L2	Pi4ka	237 kDa		unknown	8.4915	7.1766	7.678	5.7662
85	TRUE	Empty	Centrosomal protein of 72 kDa OS=Mus musculus OX=10090 GN=Cep72 PE=1 SV=3	Q9D3R3	Cep72	72 kDa		unknown	11.676	3.0757	12.477	6.7272
86	TRUE	Empty	14-3-3 protein eta OS=Mus musculus OX=10090 GN=Ywhah PE=1 SV=2	P68510	Ywhah	28 kDa	TRUE	unknown	8.4915	10.252	9.5975	3.8441
87	TRUE	Empty	Tropomodulin-2 OS=Mus musculus OX=10090 GN=Tmod2 PE=1 SV=2	Q9JKK7	Tmod2	40 kDa		unknown	10.614	6.1514	9.5975	7.6882
88	TRUE	Empty	Tyrosine-protein kinase Fyn OS=Mus musculus OX=10090 GN=Fyn PE=1 SV=4	P39688	Fyn	61 kDa	TRUE	unknown	11.676	5.1262	12.477	3.8441
89	TRUE	Empty	F-actin-capping protein subunit alpha-2 OS=Mus musculus OX=10090 GN=Capza2 PE=1 SV=3	P47754	Capza2	33 kDa	TRUE	unknown	6.3687	6.1514	9.5975	6.7272
90	TRUE	Empty	Galectin-8 OS=Mus musculus OX=10090 GN=Lgals8 PE=1 SV=1	Q9JL15	Lgals8	36 kDa		unknown	9.553	7.1766	8.6377	8.6492
91	TRUE	Empty	T-complex protein 1 subunit theta OS=Mus musculus OX=10090 GN=Cct8 PE=1 SV=3	P42932	Cct8	60 kDa		unknown	7.4301	4.1009	3.839	7.6882
92	TRUE	Empty	Tubulin alpha-8 chain OS=Mus musculus OX=10090 GN=Tuba8 PE=1 SV=1	Q9JJZ2	Tuba8	50 kDa	TRUE	unknown	0	12.303	7.678	0
93	TRUE	Empty	Transitional endoplasmic reticulum ATPase OS=Mus musculus OX=10090 GN=Vcp PE=1 SV=4	Q01853	Vcp	89 kDa		unknown	2.1229	3.0757	4.7987	14.415
94	TRUE	Empty	Tropomyosin alpha-3 chain OS=Mus musculus OX=10090 GN=Tpm3 PE=1 SV=3	P21107	Tpm3	33 kDa		unknown	9.553	5.1262	9.5975	4.8051
95	TRUE	Empty	Serine/threonine-protein kinase LMTK2 OS=Mus musculus OX=10090 GN=Lmtk2 PE=1 SV=3	Q3TYD6	Lmtk2	161 kDa		unknown	9.553	7.1766	7.678	4.8051
96	TRUE	Empty	Protein flightless-1 homolog OS=Mus musculus OX=10090 GN=Flii PE=1 SV=1	Q9JJ28	Flii	145 kDa		unknown	3.1843	10.252	8.6377	7.6882
97	TRUE	Empty	Lymphocyte antigen 6K OS=Mus musculus OX=10090 GN=Ly6k PE=1 SV=1	Q9CWP4	Ly6k	17 kDa		unknown	8.4915	3.0757	4.7987	2.8831
98	TRUE	Empty	Y-box-binding protein 3 OS=Mus musculus OX=10090 GN=Ybx3 PE=1 SV=2	Q9JKB3	Ybx3	39 kDa	TRUE	unknown	2.1229	11.278	3.839	10.571
99	TRUE	Empty	Guanine nucleotide-binding protein G(I)/G(S)/G(T) subunit beta-1 OS=Mus musculus OX=10090 GN=Gnb1 PE=1 SV=3	P62874	Gnb1	37 kDa	TRUE	unknown	7.4301	5.1262	7.678	3.8441
100	TRUE	Empty	Protein disulfide-isomerase A6 OS=Mus musculus OX=10090 GN=Pdia6 PE=1 SV=3	Q922R8	Pdia6	48 kDa		unknown	5.3072	5.1262	4.7987	8.6492
101	TRUE	Empty	Semaphorin-7A OS=Mus musculus OX=10090 GN=Sema7a PE=1 SV=1	Q9QUR8	Sema7a	75 kDa		unknown	5.3072	4.1009	13.436	3.8441
102	TRUE	Empty	Guanine nucleotide-binding protein G(I)/G(S)/G(T) subunit beta-2 OS=Mus musculus OX=10090 GN=Gnb2 PE=1 SV=3	P62880	Gnb2	37 kDa	TRUE	unknown	5.3072	6.1514	9.5975	5.7662
103	TRUE	Empty	Guanine nucleotide-binding protein G(k) subunit alpha OS=Mus musculus OX=10090 GN=Gnai3 PE=1 SV=3	Q9DC51	Gnai3	41 kDa	TRUE	unknown	6.3687	9.2271	8.6377	4.8051
104	TRUE	Empty	Tesmin OS=Mus musculus OX=10090 GN=Tesmin PE=1 SV=2	Q9WTJ6	Tesmin	51 kDa		unknown	13.799	16.404	0	0
105	TRUE	Empty	Hyaluronidase-5 OS=Mus musculus OX=10090 GN=Hyal5 PE=1 SV=1	Q812F3	Hyal5	61 kDa		unknown	5.3072	7.1766	8.6377	2.8831
106	TRUE	Empty	LIM domain and actin-binding protein 1 OS=Mus musculus OX=10090 GN=Lima1 PE=1 SV=3	Q9ERG0	Lima1	84 kDa		unknown	4.2458	6.1514	4.7987	1.9221
107	TRUE	Empty	Uncharacterized protein C3orf62 homolog OS=Mus musculus OX=10090 PE=1 SV=1	Q9D9C7		29 kDa		unknown	19.106	13.328	0	0
108	TRUE	Empty	WD repeat-containing protein 62 OS=Mus musculus OX=10090 GN=Wdr62 PE=1 SV=2	Q3U3T8	Wdr62	167 kDa		unknown	4.2458	6.1514	3.839	7.6882
109	TRUE	Empty	Protein disulfide-isomerase A3 OS=Mus musculus OX=10090 GN=Pdia3 PE=1 SV=2	P27773	Pdia3	57 kDa		unknown	8.4915	3.0757	7.678	5.7662
110	TRUE	Empty	Leucine-rich repeat flightless-interacting protein 2 OS=Mus musculus OX=10090 GN=Lrrfip2 PE=1 SV=1	Q91WK0	Lrrfip2	47 kDa		unknown	4.2458	5.1262	3.839	9.6103
111	TRUE	Empty	Prion-like protein doppel OS=Mus musculus OX=10090 GN=Prnd PE=1 SV=1	Q9QUG3	Prnd	20 kDa		unknown	8.4915	7.1766	7.678	1.9221
112	TRUE	Empty	Guanine nucleotide-binding protein G(s) subunit alpha isoforms short OS=Mus musculus OX=10090 GN=Gnas PE=1 SV=1	P63094	Gnas	46 kDa	TRUE	unknown	8.4915	5.1262	5.7585	8.6492
113	TRUE	Empty	F-actin-capping protein subunit alpha-1 OS=Mus musculus OX=10090 GN=Capza1 PE=1 SV=4	P47753	Capza1	33 kDa	TRUE	unknown	5.3072	5.1262	4.7987	6.7272
114	TRUE	Empty	Hexokinase-1 OS=Mus musculus OX=10090 GN=Hk1 PE=1 SV=3	P17710	Hk1	108 kDa		unknown	11.676	1.0252	11.517	0
115	TRUE	Empty	AP-2 complex subunit alpha-1 OS=Mus musculus OX=10090 GN=Ap2a1 PE=1 SV=1	P17426	Ap2a1	108 kDa		unknown	0	3.0757	5.7585	11.532
116	TRUE	Empty	Heterogeneous nuclear ribonucleoprotein M OS=Mus musculus OX=10090 GN=Hnrnpm PE=1 SV=3	Q9D0E1	Hnrnpm	78 kDa		unknown	4.2458	5.1262	5.7585	8.6492
117	TRUE	Empty	G kinase-anchoring protein 1 OS=Mus musculus OX=10090 GN=Gkap1 PE=1 SV=1	Q9JMB0	Gkap1	42 kDa		unknown	5.3072	8.2018	7.678	6.7272
118	TRUE	Empty	Testisin OS=Mus musculus OX=10090 GN=Prss21 PE=1 SV=2	Q9JHJ7	Prss21	36 kDa		unknown	5.3072	2.0505	6.7182	5.7662
119	TRUE	Empty	Probable helicase senataxin OS=Mus musculus OX=10090 GN=Setx PE=1 SV=1	A2AKX3	Setx	298 kDa		unknown	2.1229	9.2271	1.9195	7.6882
120	TRUE	Empty	Polyadenylate-binding protein 1 OS=Mus musculus OX=10090 GN=Pabpc1 PE=1 SV=2	P29341	Pabpc1	71 kDa		unknown	6.3687	2.0505	2.8792	4.8051
121	TRUE	Empty	Heterogeneous nuclear ribonucleoprotein K OS=Mus musculus OX=10090 GN=Hnrnpk PE=1 SV=1	P61979	Hnrnpk	51 kDa		unknown	5.3072	6.1514	6.7182	7.6882
122	TRUE	Empty	Coiled-coil domain-containing protein 13 OS=Mus musculus OX=10090 GN=Ccdc13 PE=1 SV=1	D3YV10	Ccdc13	80 kDa		unknown	8.4915	0	4.7987	4.8051
123	TRUE	Empty	Serine protease 46 OS=Mus musculus OX=10090 GN=Prss46 PE=1 SV=2	Q5M8S2	Prss46	35 kDa		unknown	4.2458	4.1009	3.839	7.6882
124	TRUE	Empty	Zinc finger protein RFP OS=Mus musculus OX=10090 GN=Trim27 PE=1 SV=2	Q62158	Trim27	59 kDa		unknown	4.2458	5.1262	3.839	8.6492
125	TRUE	Empty	T-complex protein 1 subunit delta OS=Mus musculus OX=10090 GN=Cct4 PE=1 SV=3	P80315	Cct4	58 kDa		unknown	8.4915	2.0505	6.7182	5.7662
126	TRUE	Empty	Fragile X mental retardation syndrome-related protein 1 OS=Mus musculus OX=10090 GN=Fxr1 PE=1 SV=2	Q61584	Fxr1	76 kDa		unknown	5.3072	6.1514	3.839	7.6882
127	TRUE	Empty	Spermatogenesis-associated protein 20 OS=Mus musculus OX=10090 GN=Spata20 PE=1 SV=1	Q80YT5	Spata20	88 kDa		unknown	8.4915	3.0757	6.7182	6.7272
128	TRUE	Empty	Band 4.1-like protein 2 OS=Mus musculus OX=10090 GN=Epb41l2 PE=1 SV=2	O70318	Epb41l2	110 kDa		unknown	1.0614	10.252	0	9.6103
129	TRUE	Empty	V-type proton ATPase 116 kDa subunit a isoform 1 OS=Mus musculus OX=10090 GN=Atp6v0a1 PE=1 SV=3	Q9Z1G4	Atp6v0a1	96 kDa		unknown	3.1843	4.1009	3.839	5.7662
130	TRUE	Empty	Protein phosphatase Slingshot homolog 2 OS=Mus musculus OX=10090 GN=Ssh2 PE=1 SV=2	Q5SW75	Ssh2	158 kDa		unknown	4.2458	2.0505	5.7585	4.8051
131	TRUE	Empty	Trifunctional enzyme subunit alpha, mitochondrial OS=Mus musculus OX=10090 GN=Hadha PE=1 SV=1	Q8BMS1	Hadha	83 kDa		unknown	9.553	4.1009	4.7987	3.8441
132	TRUE	Empty	Centrosomal protein of 131 kDa OS=Mus musculus OX=10090 GN=Cep131 PE=1 SV=2	Q62036	Cep131	120 kDa		unknown	5.3072	0	9.5975	1.9221
133	TRUE	Empty	Histone-binding protein RBBP4 OS=Mus musculus OX=10090 GN=Rbbp4 PE=1 SV=5	Q60972	Rbbp4	48 kDa		unknown	11.676	13.328	0	0
134	TRUE	Empty	Kinesin-like protein KIF2A OS=Mus musculus OX=10090 GN=Kif2a PE=1 SV=2	P28740	Kif2a	80 kDa		unknown	5.3072	5.1262	3.839	7.6882
135	TRUE	Empty	Phospholipid hydroperoxide glutathione peroxidase OS=Mus musculus OX=10090 GN=Gpx4 PE=1 SV=4	O70325	Gpx4	22 kDa		unknown	2.1229	4.1009	2.8792	5.7662
136	TRUE	Empty	Histone H4 OS=Mus musculus OX=10090 GN=Hist1h4a PE=1 SV=2	P62806	Hist1h4a	11 kDa		unknown	0	16.404	0.95975	3.8441
137	TRUE	Empty	Cingulin OS=Mus musculus OX=10090 GN=Cgn PE=1 SV=1	P59242	Cgn	136 kDa		unknown	2.1229	5.1262	3.839	2.8831
138	TRUE	Empty	Inactive serine protease 39 OS=Mus musculus OX=10090 GN=Prss39 PE=2 SV=1	O70169	Prss39	41 kDa		unknown	4.2458	1.0252	8.6377	0.96103
139	TRUE	Empty	Neprilysin OS=Mus musculus OX=10090 GN=Mme PE=1 SV=3	Q61391	Mme	86 kDa		unknown	2.1229	2.0505	10.557	0.96103
140	TRUE	Empty	Coiled-coil domain-containing protein 54 OS=Mus musculus OX=10090 GN=Ccdc54 PE=2 SV=1	Q9DAL3	Ccdc54	38 kDa		unknown	3.1843	4.1009	3.839	5.7662
141	TRUE	Empty	Guanine nucleotide-binding protein subunit alpha-14 OS=Mus musculus OX=10090 GN=Gna14 PE=1 SV=2	P30677	Gna14	42 kDa		unknown	2.1229	4.1009	6.7182	0.96103
142	TRUE	Empty	T-complex protein 1 subunit beta OS=Mus musculus OX=10090 GN=Cct2 PE=1 SV=4	P80314	Cct2	57 kDa		unknown	4.2458	4.1009	6.7182	0
143	TRUE	Empty	Actin-related protein 2/3 complex subunit 4 OS=Mus musculus OX=10090 GN=Arpc4 PE=1 SV=3	P59999	Arpc4	20 kDa		unknown	5.3072	3.0757	3.839	4.8051
144	TRUE	Empty	Cullin-associated NEDD8-dissociated protein 1 OS=Mus musculus OX=10090 GN=Cand1 PE=1 SV=2	Q6ZQ38	Cand1	136 kDa		unknown	3.1843	0	1.9195	4.8051
145	TRUE	Empty	Testis-specific serine kinase substrate OS=Mus musculus OX=10090 GN=Tsks PE=1 SV=4	O54887	Tsks	64 kDa		unknown	1.0614	12.303	0	1.9221
146	TRUE	Empty	Histone acetyltransferase p300 OS=Mus musculus OX=10090 GN=Ep300 PE=1 SV=2	B2RWS6	Ep300	263 kDa	TRUE	unknown	8.4915	10.252	0	0
147	TRUE	Empty	Lamina-associated polypeptide 2, isoforms alpha/zeta OS=Mus musculus OX=10090 GN=Tmpo PE=1 SV=4	Q61033	Tmpo	75 kDa		unknown	0	12.303	0	3.8441
148	TRUE	Empty	60S ribosomal protein L12 OS=Mus musculus OX=10090 GN=Rpl12 PE=1 SV=2	P35979	Rpl12	18 kDa		unknown	4.2458	2.0505	3.839	4.8051
149	TRUE	Empty	Espin OS=Mus musculus OX=10090 GN=Espn PE=1 SV=2	Q9ET47	Espn	94 kDa		unknown	0	7.1766	3.839	5.7662
150	TRUE	Empty	Serine/threonine-protein phosphatase 2B catalytic subunit gamma isoform OS=Mus musculus OX=10090 GN=Ppp3cc PE=1 SV=1	P48455	Ppp3cc	59 kDa		unknown	5.3072	3.0757	2.8792	3.8441
151	TRUE	Empty	Afadin- and alpha-actinin-binding protein OS=Mus musculus OX=10090 GN=Ssx2ip PE=1 SV=1	Q8VC66	Ssx2ip	71 kDa		unknown	3.1843	3.0757	4.7987	3.8441
152	TRUE	Empty	RuvB-like 1 OS=Mus musculus OX=10090 GN=Ruvbl1 PE=1 SV=1	P60122	Ruvbl1	50 kDa		unknown	4.2458	6.1514	2.8792	2.8831
153	TRUE	Empty	Nexilin OS=Mus musculus OX=10090 GN=Nexn PE=1 SV=3	Q7TPW1	Nexn	72 kDa		unknown	3.1843	3.0757	5.7585	2.8831
154	TRUE	Empty	Probable threonine protease PRSS50 OS=Mus musculus OX=10090 GN=Prss50 PE=1 SV=1	Q8BLH5	Prss50	49 kDa		unknown	5.3072	4.1009	2.8792	1.9221
155	TRUE	Empty	Testicular spindle-associated protein SHCBP1L OS=Mus musculus OX=10090 GN=Shcbp1l PE=1 SV=1	Q3TTP0	Shcbp1l	71 kDa		unknown	5.3072	6.1514	0.95975	2.8831
156	TRUE	Empty	Ras-related protein Rab-2A OS=Mus musculus OX=10090 GN=Rab2a PE=1 SV=1	P53994	Rab2a	24 kDa		unknown	6.3687	3.0757	4.7987	1.9221
157	TRUE	Empty	Serine/threonine-protein phosphatase PP1-gamma catalytic subunit OS=Mus musculus OX=10090 GN=Ppp1cc PE=1 SV=1	P63087	Ppp1cc	37 kDa	TRUE	unknown	4.2458	7.1766	3.839	1.9221
158	TRUE	Empty	MICOS complex subunit Mic60 OS=Mus musculus OX=10090 GN=Immt PE=1 SV=1	Q8CAQ8	Immt	84 kDa		unknown	2.1229	8.2018	0.95975	3.8441
159	TRUE	Empty	Protamine-3 OS=Mus musculus OX=10090 GN=Prm3 PE=1 SV=2	Q62100	Prm3	11 kDa		unknown	4.2458	2.0505	3.839	5.7662
160	TRUE	Empty	cAMP-dependent protein kinase type I-alpha regulatory subunit OS=Mus musculus OX=10090 GN=Prkar1a PE=1 SV=3	Q9DBC7	Prkar1a	43 kDa		unknown	3.1843	0	4.7987	3.8441
161	TRUE	Empty	Band 4.1-like protein 3 OS=Mus musculus OX=10090 GN=Epb41l3 PE=1 SV=1	Q9WV92	Epb41l3	103 kDa		unknown	0	6.1514	1.9195	7.6882
162	TRUE	Empty	Kinesin-like protein KIFC3 OS=Mus musculus OX=10090 GN=Kifc3 PE=1 SV=4	O35231	Kifc3	93 kDa		unknown	0	7.1766	0	8.6492
163	TRUE	Empty	Probable ATP-dependent RNA helicase DDX5 OS=Mus musculus OX=10090 GN=Ddx5 PE=1 SV=2	Q61656	Ddx5	69 kDa	TRUE	unknown	4.2458	3.0757	4.7987	1.9221
164	TRUE	Empty	Solute carrier family 2, facilitated glucose transporter member 3 OS=Mus musculus OX=10090 GN=Slc2a3 PE=1 SV=1	P32037	Slc2a3	53 kDa		unknown	5.3072	1.0252	4.7987	3.8441
165	TRUE	Empty	Hyaluronidase PH-20 OS=Mus musculus OX=10090 GN=Spam1 PE=1 SV=2	P48794	Spam1	58 kDa		unknown	3.1843	1.0252	2.8792	1.9221
166	TRUE	Empty	BAG family molecular chaperone regulator 2 OS=Mus musculus OX=10090 GN=Bag2 PE=1 SV=1	Q91YN9	Bag2	23 kDa		unknown	4.2458	4.1009	2.8792	3.8441
167	TRUE	Empty	V-type proton ATPase subunit B, brain isoform OS=Mus musculus OX=10090 GN=Atp6v1b2 PE=1 SV=1	P62814	Atp6v1b2	57 kDa		unknown	2.1229	0	6.7182	0.96103
168	TRUE	Empty	Triokinase/FMN cyclase OS=Mus musculus OX=10090 GN=Tkfc PE=1 SV=1	Q8VC30	Tkfc	60 kDa		unknown	0	0	4.7987	2.8831
169	TRUE	Empty	Protein lin-52 homolog OS=Mus musculus OX=10090 GN=Lin52 PE=1 SV=1	Q8CD94	Lin52	13 kDa		unknown	7.4301	7.1766	0	0
170	TRUE	Empty	Elongation factor 1-gamma OS=Mus musculus OX=10090 GN=Eef1g PE=1 SV=3	Q9D8N0	Eef1g	50 kDa		unknown	4.2458	4.1009	3.839	2.8831
171	TRUE	Empty	Peroxiredoxin-4 OS=Mus musculus OX=10090 GN=Prdx4 PE=1 SV=1	O08807	Prdx4	31 kDa		unknown	6.3687	2.0505	2.8792	2.8831
172	TRUE	Empty	T-complex protein 1 subunit gamma OS=Mus musculus OX=10090 GN=Cct3 PE=1 SV=1	P80318	Cct3	61 kDa		unknown	3.1843	0	1.9195	4.8051
173	TRUE	Empty	Protein lin-37 homolog OS=Mus musculus OX=10090 GN=Lin37 PE=1 SV=1	Q9D8N6	Lin37	28 kDa		unknown	7.4301	8.2018	0	0
174	TRUE	Empty	Centrosomal protein of 170 kDa protein B OS=Mus musculus OX=10090 GN=Cep170b PE=1 SV=2	Q80U49	Cep170b	171 kDa	TRUE	unknown	0	3.0757	0	8.6492
175	TRUE	Empty	GLIPR1-like protein 1 OS=Mus musculus OX=10090 GN=Glipr1l1 PE=1 SV=1	Q9DAG6	Glipr1l1	27 kDa		unknown	2.1229	2.0505	2.8792	1.9221
176	TRUE	Empty	Matrin-3 OS=Mus musculus OX=10090 GN=Matr3 PE=1 SV=1	Q8K310	Matr3	95 kDa		unknown	2.1229	4.1009	3.839	1.9221
177	TRUE	Empty	Putative ATP-dependent RNA helicase Pl10 OS=Mus musculus OX=10090 GN=D1Pas1 PE=1 SV=1	P16381	D1Pas1	73 kDa	TRUE	unknown	1.0614	2.0505	1.9195	6.7272
178	TRUE	Empty	4F2 cell-surface antigen heavy chain OS=Mus musculus OX=10090 GN=Slc3a2 PE=1 SV=1	P10852	Slc3a2	58 kDa		unknown	4.2458	0	1.9195	1.9221
179	TRUE	Empty	Nuclear autoantigenic sperm protein OS=Mus musculus OX=10090 GN=Nasp PE=1 SV=2	Q99MD9	Nasp	84 kDa		unknown	0	0	0	8.6492
180	TRUE	Empty	Serine protease 55 OS=Mus musculus OX=10090 GN=Prss55 PE=2 SV=1	Q14BX2	Prss55	36 kDa		unknown	5.3072	1.0252	4.7987	0.96103
181	TRUE	Empty	Heat shock 70 kDa protein 4 OS=Mus musculus OX=10090 GN=Hspa4 PE=1 SV=1	Q61316	Hspa4	94 kDa		unknown	2.1229	3.0757	1.9195	2.8831
182	TRUE	Empty	Enhancer of rudimentary homolog OS=Mus musculus OX=10090 GN=Erh PE=1 SV=1	P84089	Erh	12 kDa		unknown	4.2458	2.0505	1.9195	2.8831
183	TRUE	Empty	Spermatogenesis-associated protein 33 OS=Mus musculus OX=10090 GN=Spata33 PE=1 SV=1	Q8C624	Spata33	15 kDa		unknown	2.1229	3.0757	2.8792	4.8051
184	TRUE	Empty	Importin subunit beta-1 OS=Mus musculus OX=10090 GN=Kpnb1 PE=1 SV=2	P70168	Kpnb1	97 kDa		unknown	4.2458	2.0505	2.8792	2.8831
185	TRUE	Empty	40S ribosomal protein S10 OS=Mus musculus OX=10090 GN=Rps10 PE=1 SV=1	P63325	Rps10	19 kDa		unknown	1.0614	3.0757	1.9195	0.96103
186	TRUE	Empty	Ensconsin OS=Mus musculus OX=10090 GN=Map7 PE=1 SV=1	O88735	Map7	82 kDa		unknown	1.0614	3.0757	0.95975	0.96103
187	TRUE	Empty	D-dopachrome decarboxylase OS=Mus musculus OX=10090 GN=Ddt PE=1 SV=3	O35215	Ddt	13 kDa		unknown	1.0614	1.0252	4.7987	1.9221
188	TRUE	Empty	T-complex protein 1 subunit alpha OS=Mus musculus OX=10090 GN=Tcp1 PE=1 SV=3	P11983	Tcp1	60 kDa		unknown	2.1229	0	0.95975	7.6882
189	TRUE	Empty	Tyrosine-protein phosphatase non-receptor type 13 OS=Mus musculus OX=10090 GN=Ptpn13 PE=1 SV=2	Q64512	Ptpn13	270 kDa		unknown	0	2.0505	2.8792	3.8441
190	TRUE	Empty	Transmembrane protease serine 12 OS=Mus musculus OX=10090 GN=Tmprss12 PE=1 SV=1	Q3V0Q7	Tmprss12	37 kDa		unknown	4.2458	0	3.839	1.9221
191	TRUE	Empty	Enhancer of mRNA-decapping protein 4 OS=Mus musculus OX=10090 GN=Edc4 PE=1 SV=2	Q3UJB9	Edc4	152 kDa		unknown	3.1843	3.0757	0	3.8441
192	TRUE	Empty	26S proteasome non-ATPase regulatory subunit 2 OS=Mus musculus OX=10090 GN=Psmd2 PE=1 SV=1	Q8VDM4	Psmd2	100 kDa		unknown	1.0614	7.1766	0	4.8051
193	TRUE	Empty	Baculoviral IAP repeat-containing protein 2 OS=Mus musculus OX=10090 GN=Birc2 PE=1 SV=1	Q62210	Birc2	70 kDa		unknown	0	3.0757	0	6.7272
194	TRUE	Empty	Coiled-coil domain-containing protein 115 OS=Mus musculus OX=10090 GN=Ccdc115 PE=1 SV=1	Q8VE99	Ccdc115	20 kDa		unknown	1.0614	2.0505	1.9195	2.8831
195	TRUE	Empty	Vesicle-associated membrane protein 3 OS=Mus musculus OX=10090 GN=Vamp3 PE=1 SV=1	P63024	Vamp3	11 kDa		unknown	3.1843	3.0757	1.9195	1.9221
196	TRUE	Empty	60S ribosomal protein L30 OS=Mus musculus OX=10090 GN=Rpl30 PE=1 SV=2	P62889	Rpl30	13 kDa		unknown	2.1229	1.0252	2.8792	2.8831
197	TRUE	Empty	DnaJ homolog subfamily B member 3 OS=Mus musculus OX=10090 GN=Dnajb3 PE=2 SV=1	O35723	Dnajb3	27 kDa		unknown	3.1843	3.0757	0.95975	2.8831
198	TRUE	Empty	Tight junction protein ZO-1 OS=Mus musculus OX=10090 GN=Tjp1 PE=1 SV=2	P39447	Tjp1	195 kDa		unknown	2.1229	3.0757	0.95975	2.8831
199	TRUE	Empty	Ras-related protein Rab-11B OS=Mus musculus OX=10090 GN=Rab11b PE=1 SV=3	P46638	Rab11b	24 kDa		unknown	4.2458	2.0505	1.9195	0.96103
200	TRUE	Empty	Elongation factor 1-alpha 1 OS=Mus musculus OX=10090 GN=Eef1a1 PE=1 SV=3	P10126	Eef1a1	50 kDa		unknown	2.1229	1.0252	3.839	2.8831
201	TRUE	Empty	Protein FAM78A OS=Mus musculus OX=10090 GN=Fam78a PE=1 SV=1	Q8C552	Fam78a	32 kDa		unknown	1.0614	2.0505	4.7987	2.8831
202	TRUE	Empty	Fructose-bisphosphate aldolase A OS=Mus musculus OX=10090 GN=Aldoa PE=1 SV=2	P05064	Aldoa	39 kDa		unknown	2.1229	0	1.9195	2.8831
203	TRUE	Empty	L-lactate dehydrogenase A chain OS=Mus musculus OX=10090 GN=Ldha PE=1 SV=3	P06151	Ldha	36 kDa	TRUE	unknown	4.2458	1.0252	2.8792	1.9221
204	TRUE	Empty	Sperm-associated antigen 17 OS=Mus musculus OX=10090 GN=Spag17 PE=1 SV=2	Q5S003	Spag17	263 kDa		unknown	0	0	0	7.6882
205	TRUE	Empty	Outer dense fiber protein 2 OS=Mus musculus OX=10090 GN=Odf2 PE=1 SV=1	A3KGV1	Odf2	96 kDa		unknown	2.1229	3.0757	2.8792	2.8831
206	TRUE	Empty	V-type proton ATPase subunit G 1 OS=Mus musculus OX=10090 GN=Atp6v1g1 PE=1 SV=3	Q9CR51	Atp6v1g1	14 kDa		unknown	3.1843	4.1009	1.9195	1.9221
207	TRUE	Empty	Phosphatidylethanolamine-binding protein 1 OS=Mus musculus OX=10090 GN=Pebp1 PE=1 SV=3	P70296	Pebp1	21 kDa		unknown	2.1229	3.0757	2.8792	1.9221
208	TRUE	Empty	Fatty acid-binding protein 9 OS=Mus musculus OX=10090 GN=Fabp9 PE=1 SV=2	O08716	Fabp9	15 kDa		unknown	1.0614	4.1009	2.8792	1.9221
209	TRUE	Empty	Casein kinase I isoform gamma-1 OS=Mus musculus OX=10090 GN=Csnk1g1 PE=1 SV=2	Q8BTH8 (+1)	Csnk1g1	53 kDa		unknown	3.1843	1.0252	0.95975	2.8831
210	TRUE	Empty	T-complex protein 1 subunit zeta OS=Mus musculus OX=10090 GN=Cct6a PE=1 SV=3	P80317	Cct6a	58 kDa		unknown	1.0614	3.0757	1.9195	0.96103
211	TRUE	Empty	EF-hand domain-containing protein D1 OS=Mus musculus OX=10090 GN=Efhd1 PE=1 SV=1	Q9D4J1	Efhd1	27 kDa		unknown	1.0614	1.0252	4.7987	2.8831
212	TRUE	Empty	V-type proton ATPase subunit d 1 OS=Mus musculus OX=10090 GN=Atp6v0d1 PE=1 SV=2	P51863	Atp6v0d1	40 kDa		unknown	1.0614	2.0505	2.8792	2.8831
213	TRUE	Empty	Epidermal growth factor receptor OS=Mus musculus OX=10090 GN=Egfr PE=1 SV=1	Q01279	Egfr	135 kDa		unknown	3.1843	1.0252	3.839	1.9221
214	TRUE	Empty	Maestro heat-like repeat-containing protein family member 7 OS=Mus musculus OX=10090 GN=Mroh7 PE=3 SV=1	A2AVR2	Mroh7	142 kDa		unknown	1.0614	1.0252	1.9195	3.8441
215	TRUE	Empty	Valine--tRNA ligase OS=Mus musculus OX=10090 GN=Vars PE=1 SV=1	Q9Z1Q9	Vars	140 kDa		unknown	2.1229	0	0.95975	3.8441
216	TRUE	Empty	40S ribosomal protein S3 OS=Mus musculus OX=10090 GN=Rps3 PE=1 SV=1	P62908	Rps3	27 kDa		unknown	1.0614	1.0252	0	3.8441
217	TRUE	Empty	Elongation factor 1-beta OS=Mus musculus OX=10090 GN=Eef1b PE=1 SV=5	O70251	Eef1b	25 kDa		unknown	1.0614	2.0505	2.8792	0
218	TRUE	Empty	Ankyrin repeat domain-containing protein 13A OS=Mus musculus OX=10090 GN=Ankrd13a PE=1 SV=2	Q80UP5	Ankrd13a	67 kDa		unknown	0	2.0505	1.9195	5.7662
219	TRUE	Empty	Reticulocalbin-2 OS=Mus musculus OX=10090 GN=Rcn2 PE=1 SV=1	Q8BP92	Rcn2	37 kDa		unknown	0	3.0757	0.95975	5.7662
220	TRUE	Empty	RuvB-like 2 OS=Mus musculus OX=10090 GN=Ruvbl2 PE=1 SV=3	Q9WTM5	Ruvbl2	51 kDa		unknown	4.2458	5.1262	0	0
221	TRUE	Empty	60S ribosomal protein L6 OS=Mus musculus OX=10090 GN=Rpl6 PE=1 SV=3	P47911	Rpl6	34 kDa		unknown	0	10.252	0	0.96103
222	TRUE	Empty	Sarcoplasmic/endoplasmic reticulum calcium ATPase 2 OS=Mus musculus OX=10090 GN=Atp2a2 PE=1 SV=2	O55143	Atp2a2	115 kDa		unknown	2.1229	3.0757	0.95975	1.9221
223	TRUE	Empty	Ras-related protein Rab-1B OS=Mus musculus OX=10090 GN=Rab1b PE=1 SV=1	Q9D1G1	Rab1b	22 kDa		unknown	2.1229	2.0505	3.839	1.9221
224	TRUE	Empty	T-complex protein 1 subunit eta OS=Mus musculus OX=10090 GN=Cct7 PE=1 SV=1	P80313	Cct7	60 kDa		unknown	1.0614	1.0252	0.95975	2.8831
225	TRUE	Empty	Deleted in azoospermia-like OS=Mus musculus OX=10090 GN=Dazl PE=1 SV=1	Q64368	Dazl	33 kDa		unknown	1.0614	2.0505	2.8792	1.9221
226	TRUE	Empty	Cyclin-Y OS=Mus musculus OX=10090 GN=Ccny PE=1 SV=1	Q8BGU5	Ccny	39 kDa		unknown	1.0614	3.0757	1.9195	0.96103
227	TRUE	Empty	Glycerol-3-phosphate phosphatase OS=Mus musculus OX=10090 GN=Pgp PE=1 SV=1	Q8CHP8	Pgp	35 kDa		unknown	2.1229	1.0252	0.95975	4.8051
228	TRUE	Empty	T-complex protein 1 subunit epsilon OS=Mus musculus OX=10090 GN=Cct5 PE=1 SV=1	P80316	Cct5	60 kDa		unknown	2.1229	1.0252	2.8792	1.9221
229	TRUE	Empty	DNA ligase 3 OS=Mus musculus OX=10090 GN=Lig3 PE=1 SV=2	P97386	Lig3	113 kDa		unknown	0	3.0757	1.9195	1.9221
230	TRUE	Empty	Large neutral amino acids transporter small subunit 1 OS=Mus musculus OX=10090 GN=Slc7a5 PE=1 SV=2	Q9Z127	Slc7a5	56 kDa		unknown	5.3072	1.0252	2.8792	0
231	TRUE	Empty	Serine/threonine-protein kinase 38 OS=Mus musculus OX=10090 GN=Stk38 PE=1 SV=1	Q91VJ4	Stk38	54 kDa		unknown	3.1843	4.1009	0	0.96103
232	TRUE	Empty	Barrier-to-autointegration factor OS=Mus musculus OX=10090 GN=Banf1 PE=1 SV=1	O54962	Banf1	10 kDa		unknown	0	5.1262	0.95975	0.96103
233	TRUE	Empty	Actin-related protein 2 OS=Mus musculus OX=10090 GN=Actr2 PE=1 SV=1	P61161	Actr2	45 kDa		unknown	0	1.0252	1.9195	0
234	TRUE	Empty	ATPase family AAA domain-containing protein 3 OS=Mus musculus OX=10090 GN=Atad3 PE=1 SV=1	Q925I1	Atad3	67 kDa		unknown	0	5.1262	1.9195	0
235	TRUE	Empty	Dynein regulatory complex protein 9 OS=Mus musculus OX=10090 GN=Iqcg PE=1 SV=1	Q80W32	Iqcg	49 kDa		unknown	0	3.0757	0	5.7662
236	TRUE	Empty	Centrosomal protein of 170 kDa OS=Mus musculus OX=10090 GN=Cep170 PE=1 SV=2	Q6A065	Cep170	175 kDa	TRUE	unknown	0	3.0757	0	4.8051
237	TRUE	Empty	MARCKS-related protein OS=Mus musculus OX=10090 GN=Marcksl1 PE=1 SV=2	P28667	Marcksl1	20 kDa		unknown	2.1229	2.0505	1.9195	2.8831
238	TRUE	Empty	Midkine OS=Mus musculus OX=10090 GN=Mdk PE=2 SV=2	P12025	Mdk	15 kDa		unknown	1.0614	2.0505	0.95975	2.8831
239	TRUE	Empty	Actin-related protein 2/3 complex subunit 3 OS=Mus musculus OX=10090 GN=Arpc3 PE=1 SV=3	Q9JM76	Arpc3	21 kDa		unknown	4.2458	3.0757	1.9195	0
240	TRUE	Empty	60S ribosomal protein L23a OS=Mus musculus OX=10090 GN=Rpl23a PE=1 SV=1	P62751	Rpl23a	18 kDa		unknown	1.0614	2.0505	0	0.96103
241	TRUE	Empty	Arrestin domain-containing protein 5 OS=Mus musculus OX=10090 GN=Arrdc5 PE=2 SV=1	Q497K5	Arrdc5	37 kDa		unknown	4.2458	0	0.95975	0.96103
242	TRUE	Empty	Dynactin subunit 2 OS=Mus musculus OX=10090 GN=Dctn2 PE=1 SV=3	Q99KJ8	Dctn2	44 kDa		unknown	0	2.0505	0.95975	2.8831
243	TRUE	Empty	Calicin OS=Mus musculus OX=10090 GN=Ccin PE=1 SV=1	Q8CDE2	Ccin	67 kDa		unknown	0	2.0505	1.9195	3.8441
244	TRUE	Empty	26S proteasome non-ATPase regulatory subunit 11 OS=Mus musculus OX=10090 GN=Psmd11 PE=1 SV=3	Q8BG32	Psmd11	47 kDa		unknown	2.1229	0	1.9195	0
245	TRUE	Empty	Cell growth-regulating nucleolar protein OS=Mus musculus OX=10090 GN=Lyar PE=1 SV=2	Q08288	Lyar	44 kDa		unknown	0	4.1009	0	2.8831
246	TRUE	Empty	Inactive serine/threonine-protein kinase VRK3 OS=Mus musculus OX=10090 GN=Vrk3 PE=1 SV=2	Q8K3G5	Vrk3	51 kDa		unknown	0	6.1514	0	0.96103
247	TRUE	Empty	Serine/arginine-rich splicing factor 1 OS=Mus musculus OX=10090 GN=Srsf1 PE=1 SV=3	Q6PDM2	Srsf1	28 kDa		unknown	0	1.0252	0	4.8051
248	TRUE	Empty	Elongation factor 1-delta OS=Mus musculus OX=10090 GN=Eef1d PE=1 SV=3	P57776	Eef1d	31 kDa		unknown	2.1229	1.0252	0.95975	1.9221
249	TRUE	Empty	Actin-related protein 2/3 complex subunit 1B OS=Mus musculus OX=10090 GN=Arpc1b PE=1 SV=4	Q9WV32	Arpc1b	41 kDa		unknown	1.0614	2.0505	2.8792	1.9221
250	TRUE	Empty	F-actin-capping protein subunit alpha-3 OS=Mus musculus OX=10090 GN=Capza3 PE=2 SV=1	P70190	Capza3	35 kDa		unknown	3.1843	1.0252	0.95975	1.9221
251	TRUE	Empty	Calreticulin OS=Mus musculus OX=10090 GN=Calr PE=1 SV=1	P14211	Calr	48 kDa		unknown	1.0614	2.0505	1.9195	2.8831
252	TRUE	Empty	ATP-dependent 6-phosphofructokinase, platelet type OS=Mus musculus OX=10090 GN=Pfkp PE=1 SV=1	Q9WUA3	Pfkp	85 kDa		unknown	1.0614	2.0505	0	1.9221
253	TRUE	Empty	Sarcolemmal membrane-associated protein OS=Mus musculus OX=10090 GN=Slmap PE=1 SV=2	Q3URD3	Slmap	97 kDa		unknown	3.1843	2.0505	1.9195	0
254	TRUE	Empty	Tubulin polyglutamylase complex subunit 1 OS=Mus musculus OX=10090 GN=Tpgs1 PE=1 SV=1	Q99MS8	Tpgs1	33 kDa		unknown	3.1843	0	1.9195	1.9221
255	TRUE	Empty	40S ribosomal protein S17 OS=Mus musculus OX=10090 GN=Rps17 PE=1 SV=2	P63276	Rps17	16 kDa		unknown	1.0614	0	1.9195	0
256	TRUE	Empty	Cytoplasmic dynein 1 intermediate chain 2 OS=Mus musculus OX=10090 GN=Dync1i2 PE=1 SV=1	O88487	Dync1i2	68 kDa		unknown	0	1.0252	1.9195	3.8441
257	TRUE	Empty	Annexin A2 OS=Mus musculus OX=10090 GN=Anxa2 PE=1 SV=2	P07356	Anxa2	39 kDa		unknown	0	2.0505	0	3.8441
258	TRUE	Empty	Cullin-3 OS=Mus musculus OX=10090 GN=Cul3 PE=1 SV=1	Q9JLV5	Cul3	89 kDa		unknown	0	6.1514	0	1.9221
259	TRUE	Empty	Polypeptide N-acetylgalactosaminyltransferase 3 OS=Mus musculus OX=10090 GN=Galnt3 PE=1 SV=3	P70419	Galnt3	73 kDa		unknown	1.0614	0	3.839	0
260	TRUE	Empty	ATP synthase subunit alpha, mitochondrial OS=Mus musculus OX=10090 GN=Atp5f1a PE=1 SV=1	Q03265	Atp5f1a	60 kDa		unknown	0	2.0505	0	4.8051
261	TRUE	Empty	Histone H1t OS=Mus musculus OX=10090 GN=Hist1h1t PE=1 SV=4	Q07133	Hist1h1t	22 kDa	TRUE	unknown	0	5.1262	0	1.9221
262	TRUE	Empty	Serine protease 52 OS=Mus musculus OX=10090 GN=Prss52 PE=2 SV=2	Q9D9M0	Prss52	36 kDa		unknown	0	0	0	4.8051
263	TRUE	Empty	LanC-like protein 2 OS=Mus musculus OX=10090 GN=Lancl2 PE=1 SV=1	Q9JJK2	Lancl2	51 kDa		unknown	2.1229	0	0.95975	1.9221
264	TRUE	Empty	Poly(rC)-binding protein 2 OS=Mus musculus OX=10090 GN=Pcbp2 PE=1 SV=1	Q61990	Pcbp2	38 kDa	TRUE	unknown	1.0614	2.0505	0	2.8831
265	TRUE	Empty	Hypoxia up-regulated protein 1 OS=Mus musculus OX=10090 GN=Hyou1 PE=1 SV=1	Q9JKR6	Hyou1	111 kDa		unknown	1.0614	0	1.9195	1.9221
266	TRUE	Empty	Calpain-6 OS=Mus musculus OX=10090 GN=Capn6 PE=1 SV=2	O35646	Capn6	75 kDa		unknown	2.1229	0	2.8792	0.96103
267	TRUE	Empty	Folate receptor alpha OS=Mus musculus OX=10090 GN=Folr1 PE=1 SV=2	P35846	Folr1	29 kDa		unknown	2.1229	0	2.8792	0.96103
268	TRUE	Empty	Glyceraldehyde-3-phosphate dehydrogenase, testis-specific OS=Mus musculus OX=10090 GN=Gapdhs PE=1 SV=1	Q64467	Gapdhs	48 kDa		unknown	0	2.0505	0.95975	0
269	TRUE	Empty	Ubiquitin domain-containing protein 1 OS=Mus musculus OX=10090 GN=Ubtd1 PE=2 SV=1	Q91WB7	Ubtd1	26 kDa		unknown	0	0	1.9195	1.9221
270	TRUE	Empty	Nucleosome assembly protein 1-like 1 OS=Mus musculus OX=10090 GN=Nap1l1 PE=1 SV=2	P28656	Nap1l1	45 kDa		unknown	1.0614	3.0757	0	0
271	TRUE	Empty	Serine beta-lactamase-like protein LACTB, mitochondrial OS=Mus musculus OX=10090 GN=Lactb PE=1 SV=1	Q9EP89	Lactb	61 kDa		unknown	2.1229	0	3.839	0
272	TRUE	Empty	RIMS-binding protein 3 OS=Mus musculus OX=10090 GN=Rimbp3 PE=1 SV=2	Q3V0F0	Rimbp3	177 kDa		unknown	0	2.0505	0	1.9221
273	TRUE	Empty	Histone H1.1 OS=Mus musculus OX=10090 GN=Hist1h1a PE=1 SV=2	P43275	Hist1h1a	22 kDa		unknown	0	4.1009	0	0.96103
274	TRUE	Empty	Spindle and centriole-associated protein 1 OS=Mus musculus OX=10090 GN=Spice1 PE=1 SV=2	Q8C804	Spice1	96 kDa		unknown	0	0	0.95975	3.8441
275	TRUE	Empty	Exocyst complex component 4 OS=Mus musculus OX=10090 GN=Exoc4 PE=1 SV=2	O35382	Exoc4	111 kDa		unknown	0	5.1262	0	0.96103
276	TRUE	Empty	40S ribosomal protein S8 OS=Mus musculus OX=10090 GN=Rps8 PE=1 SV=2	P62242	Rps8	24 kDa		unknown	0	3.0757	0	0
277	TRUE	Empty	Actin-related protein 2/3 complex subunit 5-like protein OS=Mus musculus OX=10090 GN=Arpc5l PE=1 SV=1	Q9D898	Arpc5l	17 kDa		unknown	1.0614	1.0252	1.9195	1.9221
278	TRUE	Empty	40S ribosomal protein S28 OS=Mus musculus OX=10090 GN=Rps28 PE=1 SV=1	P62858	Rps28	8 kDa		unknown	1.0614	1.0252	0.95975	2.8831
279	TRUE	Empty	Cofilin-2 OS=Mus musculus OX=10090 GN=Cfl2 PE=1 SV=1	P45591	Cfl2	19 kDa		unknown	1.0614	2.0505	0.95975	1.9221
280	TRUE	Empty	DnaJ homolog subfamily B member 6 OS=Mus musculus OX=10090 GN=Dnajb6 PE=1 SV=4	O54946	Dnajb6	40 kDa		unknown	1.0614	2.0505	0	1.9221
281	TRUE	Empty	HAUS augmin-like complex subunit 4 OS=Mus musculus OX=10090 GN=Haus4 PE=1 SV=1	Q8BFT2	Haus4	42 kDa		unknown	1.0614	1.0252	3.839	0
282	TRUE	Empty	Eukaryotic initiation factor 4A-III OS=Mus musculus OX=10090 GN=Eif4a3 PE=1 SV=3	Q91VC3	Eif4a3	47 kDa		unknown	0	1.0252	0.95975	3.8441
283	TRUE	Empty	Spermatogenesis-associated protein 24 OS=Mus musculus OX=10090 GN=Spata24 PE=1 SV=1	Q6P926	Spata24	24 kDa		unknown	3.1843	0	1.9195	0
284	TRUE	Empty	Calcium-binding and spermatid-specific protein 1 OS=Mus musculus OX=10090 GN=Cabs1 PE=1 SV=1	Q8C633	Cabs1	42 kDa		unknown	3.1843	0	0	2.8831
285	TRUE	Empty	Monocarboxylate transporter 1 OS=Mus musculus OX=10090 GN=Slc16a1 PE=1 SV=1	P53986	Slc16a1	53 kDa		unknown	0	0	1.9195	0
286	TRUE	Empty	A disintegrin and metallopeptidase domain 3 OS=Mus musculus OX=10090 GN=Adam3 PE=1 SV=1	F8VQ03	Adam3	91 kDa		unknown	0	1.0252	0	3.8441
287	TRUE	Empty	Erythrocyte band 7 integral membrane protein OS=Mus musculus OX=10090 GN=Stom PE=1 SV=3	P54116	Stom	31 kDa		unknown	0	0	3.839	1.9221
288	TRUE	Empty	High affinity cAMP-specific and IBMX-insensitive 3',5'-cyclic phosphodiesterase 8A OS=Mus musculus OX=10090 GN=Pde8a PE=1 SV=1	O88502	Pde8a	93 kDa		unknown	0	0	1.9195	0
289	TRUE	Empty	Kinesin heavy chain isoform 5C OS=Mus musculus OX=10090 GN=Kif5c PE=1 SV=3	P28738	Kif5c	109 kDa	TRUE	unknown	0	2.0505	0	0.96103
290	TRUE	Empty	FYVE and coiled-coil domain-containing protein 1 OS=Mus musculus OX=10090 GN=Fyco1 PE=1 SV=1	Q8VDC1	Fyco1	162 kDa		unknown	0	5.1262	0	0
291	TRUE	Empty	Ras-related protein R-Ras2 OS=Mus musculus OX=10090 GN=Rras2 PE=1 SV=1	P62071	Rras2	23 kDa		unknown	2.1229	1.0252	0.95975	0.96103
292	TRUE	Empty	Calnexin OS=Mus musculus OX=10090 GN=Canx PE=1 SV=1	P35564	Canx	67 kDa		unknown	1.0614	0	1.9195	0
293	TRUE	Empty	Na(+)/H(+) exchange regulatory cofactor NHE-RF1 OS=Mus musculus OX=10090 GN=Slc9a3r1 PE=1 SV=3	P70441	Slc9a3r1	39 kDa		unknown	0	1.0252	0	2.8831
294	TRUE	Empty	Dihydrolipoyllysine-residue succinyltransferase component of 2-oxoglutarate dehydrogenase complex, mitochondrial OS=Mus musculus OX=10090 GN=Dlst PE=1 SV=1	Q9D2G2	Dlst	49 kDa		unknown	0	2.0505	0	0.96103
295	TRUE	Empty	Pleckstrin homology domain-containing family G member 5 OS=Mus musculus OX=10090 GN=Plekhg5 PE=1 SV=1	Q66T02	Plekhg5	119 kDa		unknown	0	2.0505	1.9195	0
296	TRUE	Empty	Pericentrin OS=Mus musculus OX=10090 GN=Pcnt PE=1 SV=2	P48725	Pcnt	329 kDa		unknown	0	0	1.9195	0.96103
297	TRUE	Empty	Histone acetyltransferase type B catalytic subunit OS=Mus musculus OX=10090 GN=Hat1 PE=1 SV=1	Q8BY71	Hat1	49 kDa		unknown	2.1229	1.0252	0	0
298	TRUE	Empty	Reversion-inducing cysteine-rich protein with Kazal motifs OS=Mus musculus OX=10090 GN=Reck PE=1 SV=2	Q9Z0J1	Reck	106 kDa		unknown	1.0614	0	3.839	0
299	TRUE	Empty	Serine/threonine-protein kinase 31 OS=Mus musculus OX=10090 GN=Stk31 PE=1 SV=2	Q99MW1	Stk31	115 kDa		unknown	2.1229	0	0.95975	0.96103
300	TRUE	Empty	TAR DNA-binding protein 43 OS=Mus musculus OX=10090 GN=Tardbp PE=1 SV=1	Q921F2	Tardbp	45 kDa		unknown	0	2.0505	0.95975	0.96103
301	TRUE	Empty	40S ribosomal protein S18 OS=Mus musculus OX=10090 GN=Rps18 PE=1 SV=3	P62270	Rps18	18 kDa		unknown	0	1.0252	0.95975	1.9221
302	TRUE	Empty	c-Myc-binding protein OS=Mus musculus OX=10090 GN=Mycbp PE=1 SV=5	Q9EQS3	Mycbp	12 kDa		unknown	0	2.0505	0	0.96103
303	TRUE	Empty	Serine/arginine-rich splicing factor 7 OS=Mus musculus OX=10090 GN=Srsf7 PE=1 SV=1	Q8BL97	Srsf7	31 kDa		unknown	0	1.0252	0	2.8831
304	TRUE	Empty	Paladin OS=Mus musculus OX=10090 GN=Pald1 PE=1 SV=1	P70261	Pald1	97 kDa		unknown	0	0	1.9195	0
305	TRUE	Empty	60S ribosomal protein L27a OS=Mus musculus OX=10090 GN=Rpl27a PE=1 SV=5	P14115	Rpl27a	17 kDa		unknown	0	2.0505	0	1.9221
306	TRUE	Empty	Poly [ADP-ribose] polymerase 1 OS=Mus musculus OX=10090 GN=Parp1 PE=1 SV=3	P11103	Parp1	113 kDa		unknown	0	2.0505	0	1.9221
307	TRUE	Empty	Dynein heavy chain 3, axonemal OS=Mus musculus OX=10090 GN=Dnah3 PE=1 SV=2	Q8BW94	Dnah3	468 kDa		unknown	2.1229	1.0252	0	0
308	TRUE	Empty	Histone H2B type 1-A OS=Mus musculus OX=10090 GN=Hist1h2ba PE=1 SV=3	P70696	Hist1h2ba	14 kDa		unknown	0	3.0757	0	0
309	TRUE	Empty	Heterogeneous nuclear ribonucleoproteins A2/B1 OS=Mus musculus OX=10090 GN=Hnrnpa2b1 PE=1 SV=2	O88569	Hnrnpa2b1	37 kDa		unknown	0	3.0757	0	0
310	TRUE	Empty	Unconventional myosin-X OS=Mus musculus OX=10090 GN=Myo10 PE=1 SV=1	F8VQB6	Myo10	237 kDa		unknown	0	0	1.9195	0
311	TRUE	Empty	Ropporin-1-like protein OS=Mus musculus OX=10090 GN=Ropn1l PE=1 SV=2	Q9EQ00	Ropn1l	25 kDa		unknown	0	0	0	2.8831
312	TRUE	Empty	SH3 domain-containing protein 21 OS=Mus musculus OX=10090 GN=Sh3d21 PE=1 SV=1	Q7TSG5	Sh3d21	60 kDa		unknown	0	2.0505	0	0
313	TRUE	Empty	Centrosomal protein of 55 kDa OS=Mus musculus OX=10090 GN=Cep55 PE=1 SV=2	Q8BT07	Cep55	54 kDa		unknown	0	2.0505	0	0
314	TRUE	Empty	Nesprin-2 OS=Mus musculus OX=10090 GN=Syne2 PE=1 SV=2	Q6ZWQ0	Syne2	783 kDa		unknown	0	2.0505	0	0
315	TRUE	Empty	DNA topoisomerase 2-alpha OS=Mus musculus OX=10090 GN=Top2a PE=1 SV=2	Q01320	Top2a	173 kDa		unknown	0	3.0757	0	0
316	TRUE	Empty	Transcription intermediary factor 1-beta OS=Mus musculus OX=10090 GN=Trim28 PE=1 SV=3	Q62318	Trim28	89 kDa		unknown	0	0	0	1.9221
317	TRUE	Empty	Polyadenylate-binding protein 2 OS=Mus musculus OX=10090 GN=Pabpn1 PE=1 SV=3	Q8CCS6	Pabpn1	32 kDa		unknown	0	0	0	2.8831
318	TRUE	Empty	60S ribosomal protein L24 OS=Mus musculus OX=10090 GN=Rpl24 PE=1 SV=2	Q8BP67	Rpl24	18 kDa		unknown	0	2.0505	0	0
319	TRUE	Empty	Ras-associating and dilute domain-containing protein OS=Mus musculus OX=10090 GN=Radil PE=1 SV=2	Q69Z89	Radil	120 kDa		unknown	0	0	0	1.9221
320	TRUE	Empty	Actin-related protein 2/3 complex subunit 5 OS=Mus musculus OX=10090 GN=Arpc5 PE=1 SV=3	Q9CPW4	Arpc5	16 kDa		unknown	0	0	1.9195	0
END OF FILE

## Sheet: Fig.2c
20220720_Oura_SW_mouse_BiotinK_9575_9577_9708_9710_4samples, Samples report created on 07/20/2022
Experiment: 20220720_Oura_SW_mouse_BiotinK_9575_9577_9708_9710_4samples
	Peak List Generator: unknown
		Version: unknown
		Charge States Calculated: unknown
		Deisotoped: unknown
		Textual Annotation: unknown
	Database Set: 1 Database
		Database Name: the SwissProt_2022_02 database
			Version: unknown
			Taxonomy: Mus musculus
			Number of Proteins: 17126
		Does database contain common contaminants?: unknown
	Search Engine Set: 1 Search Engine
		Search Engine: Mascot
			Version: 2.7.0
			Samples: All Samples
			Fragment Tolerance: 0.050 Da (Monoisotopic)
			Parent Tolerance: 15 PPM (Monoisotopic)
			Fixed Modifications: +57 on C (Carbamidomethyl)
			Variable Modifications: +1 on NQ (Deamidated), +16 on M (Oxidation), +42 on Peptide N-Terminal (Acetyl), +226 on K (Biotin)
			Database: the SwissProt_2022_02 database (selected for Mus musculus, unknown version, 17126 entries)
			Digestion Enzyme: Trypsin
			Max Missed Cleavages: 2
			Probability Model:
				Sample_03_Slot2-12_1_9575_5.2.216 (F080432): Peptide Prophet with Delta Mass Correction [+2 and below,+3,+4 and above]
				Sample_04_Slot2-13_1_9577_5.2.216 (F080433): Peptide Prophet with Delta Mass Correction [+2 and below,+3,+4 and above]
				Sample_05_Slot2-14_1_9708_5.2.216 (F080438): Peptide Prophet with Delta Mass Correction [+2 and below,+3,+4 and above]
				Sample_06_Slot2-15_1_9710_5.2.216 (F080439): Peptide Prophet with Delta Mass Correction [+2 and below,+3,+4 and above]
	Scaffold: Version: Scaffold_4.11.1
		Modification Metadata Set: 2334 modifications
			Source: C:\Program Files\Scaffold 4\parameters\unimod.xml
			Comment:
		Protein Grouping Strategy: Experiment-wide grouping with binary peptide-protein weights
		Peptide Thresholds: 95.0% minimum
		Protein Thresholds: 99.0% minimum and 2 peptides minimum
		Peptide FDR: 0.0% (Decoy)
		Protein FDR: 0.0% (Decoy)
		GO Annotation Source(s):
		Pathway Annotation Source(s):
		Alternate ID Source(s): FASTA:UniProt/Swiss-Prot (UniProtKB)
									Quantitative Value (Normalized Total Spectra)	Quantitative Value (Normalized Total Spectra)	Quantitative Value (Normalized Total Spectra)	Quantitative Value (Normalized Total Spectra)
20220720_Oura_SW_mouse_BiotinK_9575_9577_9708_9710_4samples									KO,BioID2	KO,BioID2	WT	WT
#	Visible?	Starred?	Identified Proteins (163/171)	Accession Number	Alternate ID	Molecular Weight	Protein Grouping Ambiguity	Taxonomy	KO,BioID2_Rep1	KO,BioID2_Rep2	WT_rep1	WT_rep2
1	TRUE	Empty	Acetyl-CoA carboxylase 1 OS=Mus musculus OX=10090 GN=Acaca PE=1 SV=1	Q5SWU9	Acaca	265 kDa	TRUE	unknown	184.85	123.78	202.06	128.83
2	TRUE	Empty	Pyruvate carboxylase, mitochondrial OS=Mus musculus OX=10090 GN=Pc PE=1 SV=1	Q05920	Pc	130 kDa		unknown	126.41	47.154	141.74	55.213
3	TRUE	Empty	Propionyl-CoA carboxylase alpha chain, mitochondrial OS=Mus musculus OX=10090 GN=Pcca PE=1 SV=2	Q91ZA3	Pcca	80 kDa		unknown	88.251	38.313	111.58	47.325
4	TRUE	Empty	Serine/arginine repetitive matrix protein 2 OS=Mus musculus OX=10090 GN=Srrm2 PE=1 SV=3	Q8BTI8	Srrm2	295 kDa		unknown	32.2	44.207	42.221	56.089
5	TRUE	Empty	Acetyl-CoA carboxylase 2 OS=Mus musculus OX=10090 GN=Acacb PE=1 SV=1	E9Q4Z2	Acacb	276 kDa	TRUE	unknown	53.666	31.682	58.807	46.449
6	TRUE	Empty	La-related protein 7 OS=Mus musculus OX=10090 GN=Larp7 PE=1 SV=2	Q05CL8	Larp7	65 kDa		unknown	29.814	19.893	40.713	30.674
7	TRUE	Empty	G kinase-anchoring protein 1 OS=Mus musculus OX=10090 GN=Gkap1 PE=1 SV=1	Q9JMB0	Gkap1	42 kDa		unknown	26.237	22.103	33.173	19.281
8	TRUE	Empty	Heat shock-related 70 kDa protein 2 OS=Mus musculus OX=10090 GN=Hspa2 PE=1 SV=2	P17156	Hspa2	70 kDa		unknown	21.466	19.156	24.126	19.281
9	TRUE	Empty	Protein LYRIC OS=Mus musculus OX=10090 GN=Mtdh PE=1 SV=1	Q80WJ7	Mtdh	64 kDa		unknown	16.696	14.736	13.571	14.899
10	TRUE	Empty	Eukaryotic translation initiation factor 5B OS=Mus musculus OX=10090 GN=Eif5b PE=1 SV=2	Q05D44	Eif5b	138 kDa		unknown	11.926	14.736	10.555	15.775
11	TRUE	Empty	Cell growth-regulating nucleolar protein OS=Mus musculus OX=10090 GN=Lyar PE=1 SV=2	Q08288	Lyar	44 kDa		unknown	11.926	15.472	19.602	19.281
12	TRUE	Empty	Myb-related protein A OS=Mus musculus OX=10090 GN=Mybl1 PE=1 SV=2	P51960	Mybl1	86 kDa		unknown	28.622	21.367	0	0
13	TRUE	Empty	E3 ubiquitin-protein ligase RBBP6 OS=Mus musculus OX=10090 GN=Rbbp6 PE=1 SV=5	P97868	Rbbp6	200 kDa		unknown	8.3481	14.736	12.063	18.404
14	TRUE	Empty	Outer dense fiber protein 2 OS=Mus musculus OX=10090 GN=Odf2 PE=1 SV=1	A3KGV1	Odf2	96 kDa		unknown	17.889	5.1575	13.571	17.528
15	TRUE	Empty	Tubulin alpha-3 chain OS=Mus musculus OX=10090 GN=Tuba3a PE=1 SV=1	P05214	Tuba3a	50 kDa	TRUE	unknown	15.504	9.5781	3.0158	9.6403
16	TRUE	Empty	AP-3 complex subunit delta-1 OS=Mus musculus OX=10090 GN=Ap3d1 PE=1 SV=1	O54774	Ap3d1	135 kDa		unknown	10.733	13.262	4.5236	9.6403
17	TRUE	Empty	Protein lin-9 homolog OS=Mus musculus OX=10090 GN=Lin9 PE=1 SV=2	Q8C735	Lin9	62 kDa		unknown	29.814	15.472	0	0
18	TRUE	Empty	Unconventional myosin-Va OS=Mus musculus OX=10090 GN=Myo5a PE=1 SV=2	Q99104	Myo5a	216 kDa	TRUE	unknown	7.1555	16.946	0	3.5056
19	TRUE	Empty	Methylcrotonoyl-CoA carboxylase subunit alpha, mitochondrial OS=Mus musculus OX=10090 GN=Mccc1 PE=1 SV=2	Q99MR8	Mccc1	79 kDa		unknown	3.5777	5.8942	3.0158	15.775
20	TRUE	Empty	E3 ubiquitin-protein ligase TRIP12 OS=Mus musculus OX=10090 GN=Trip12 PE=1 SV=1	G5E870	Trip12	224 kDa		unknown	15.504	8.1046	7.5394	7.0111
21	TRUE	Empty	Pericentriolar material 1 protein OS=Mus musculus OX=10090 GN=Pcm1 PE=1 SV=2	Q9R0L6	Pcm1	229 kDa		unknown	7.1555	18.42	0	3.5056
22	TRUE	Empty	ATP-binding cassette sub-family F member 1 OS=Mus musculus OX=10090 GN=Abcf1 PE=1 SV=1	Q6P542	Abcf1	95 kDa		unknown	8.3481	11.052	4.5236	7.8875
23	TRUE	Empty	60S ribosomal protein L23a OS=Mus musculus OX=10090 GN=Rpl23a PE=1 SV=1	P62751	Rpl23a	18 kDa		unknown	10.733	9.5781	10.555	7.0111
24	TRUE	Empty	Ubiquitin carboxyl-terminal hydrolase 42 OS=Mus musculus OX=10090 GN=Usp42 PE=1 SV=1	B2RQC2	Usp42	146 kDa		unknown	0	5.8942	4.5236	15.775
25	TRUE	Empty	60S ribosomal protein L24 OS=Mus musculus OX=10090 GN=Rpl24 PE=1 SV=2	Q8BP67	Rpl24	18 kDa		unknown	11.926	9.5781	9.0473	8.7639
26	TRUE	Empty	Tubulin beta-4B chain OS=Mus musculus OX=10090 GN=Tubb4b PE=1 SV=1	P68372	Tubb4b	50 kDa		unknown	3.5777	8.1046	1.5079	13.146
27	TRUE	Empty	Rab11 family-interacting protein 2 OS=Mus musculus OX=10090 GN=Rab11fip2 PE=1 SV=1	G3XA57	Rab11fip2	58 kDa		unknown	9.5406	8.1046	13.571	4.382
28	TRUE	Empty	General transcription factor IIH subunit 1 OS=Mus musculus OX=10090 GN=Gtf2h1 PE=1 SV=2	Q9DBA9	Gtf2h1	62 kDa		unknown	3.5777	8.8414	3.0158	10.517
29	TRUE	Empty	Cytoplasmic dynein 2 intermediate chain 1 OS=Mus musculus OX=10090 GN=Dync2i1 PE=1 SV=1	DC2I1_MOUSE		?		unknown	2.3852	7.3678	1.5079	13.146
30	TRUE	Empty	60S ribosomal protein L6 OS=Mus musculus OX=10090 GN=Rpl6 PE=1 SV=3	P47911	Rpl6	34 kDa		unknown	9.5406	3.6839	6.0315	11.393
31	TRUE	Empty	Coilin OS=Mus musculus OX=10090 GN=Coil PE=1 SV=1	Q5SU73	Coil	62 kDa		unknown	14.311	7.3678	7.5394	1.7528
32	TRUE	Empty	NK-tumor recognition protein OS=Mus musculus OX=10090 GN=Nktr PE=1 SV=4	P30415	Nktr	163 kDa		unknown	0	5.8942	1.5079	8.7639
33	TRUE	Empty	Lysine-specific demethylase 9 OS=Mus musculus OX=10090 GN=Rsbn1 PE=1 SV=3	Q80T69	Rsbn1	89 kDa		unknown	5.9629	5.1575	6.0315	7.8875
34	TRUE	Empty	Protein SON OS=Mus musculus OX=10090 GN=Son PE=1 SV=2	Q9QX47	Son	266 kDa		unknown	8.3481	5.8942	1.5079	7.0111
35	TRUE	Empty	Heat shock 70 kDa protein 4L OS=Mus musculus OX=10090 GN=Hspa4l PE=1 SV=2	P48722	Hspa4l	94 kDa		unknown	10.733	5.8942	0	7.0111
36	TRUE	Empty	Myb-binding protein 1A OS=Mus musculus OX=10090 GN=Mybbp1a PE=1 SV=2	Q7TPV4	Mybbp1a	152 kDa		unknown	0	9.5781	0	11.393
37	TRUE	Empty	Ubiquitin-60S ribosomal protein L40 OS=Mus musculus OX=10090 GN=Uba52 PE=1 SV=2	P62984	Uba52	15 kDa		unknown	8.3481	7.3678	6.0315	4.382
38	TRUE	Empty	14-3-3 protein theta OS=Mus musculus OX=10090 GN=Ywhaq PE=1 SV=1	P68254	Ywhaq	28 kDa	TRUE	unknown	4.7703	5.1575	4.5236	6.1348
39	TRUE	Empty	Transcription intermediary factor 1-beta OS=Mus musculus OX=10090 GN=Trim28 PE=1 SV=3	Q62318	Trim28	89 kDa		unknown	2.3852	8.8414	1.5079	5.2584
40	TRUE	Empty	Spindle and centriole-associated protein 1 OS=Mus musculus OX=10090 GN=Spice1 PE=1 SV=2	Q8C804	Spice1	96 kDa		unknown	3.5777	6.631	0	6.1348
41	TRUE	Empty	40S ribosomal protein S8 OS=Mus musculus OX=10090 GN=Rps8 PE=1 SV=2	P62242	Rps8	24 kDa		unknown	2.3852	5.8942	3.0158	4.382
42	TRUE	Empty	PC4 and SFRS1-interacting protein OS=Mus musculus OX=10090 GN=Psip1 PE=1 SV=1	Q99JF8	Psip1	60 kDa		unknown	4.7703	5.1575	1.5079	4.382
43	TRUE	Empty	Tubby-related protein 2 OS=Mus musculus OX=10090 GN=Tulp2 PE=1 SV=3	P46686	Tulp2	63 kDa		unknown	0	7.3678	0	6.1348
44	TRUE	Empty	Uncharacterized protein C3orf62 homolog OS=Mus musculus OX=10090 PE=1 SV=1	Q9D9C7		29 kDa		unknown	11.926	7.3678	0	0
45	TRUE	Empty	SRSF protein kinase 1 OS=Mus musculus OX=10090 GN=Srpk1 PE=1 SV=2	O70551	Srpk1	73 kDa	TRUE	unknown	3.5777	5.8942	0	7.8875
46	TRUE	Empty	Heterogeneous nuclear ribonucleoprotein M OS=Mus musculus OX=10090 GN=Hnrnpm PE=1 SV=3	Q9D0E1	Hnrnpm	78 kDa		unknown	3.5777	6.631	0	6.1348
47	TRUE	Empty	Histone H1t OS=Mus musculus OX=10090 GN=Hist1h1t PE=1 SV=4	Q07133	Hist1h1t	22 kDa	TRUE	unknown	5.9629	3.6839	1.5079	2.6292
48	TRUE	Empty	60S ribosomal protein L38 OS=Mus musculus OX=10090 GN=Rpl38 PE=1 SV=3	Q9JJI8	Rpl38	8 kDa		unknown	4.7703	4.4207	4.5236	1.7528
49	TRUE	Empty	Elongin-A OS=Mus musculus OX=10090 GN=Eloa PE=1 SV=3	Q8CB77	Eloa	87 kDa		unknown	3.5777	5.1575	3.0158	6.1348
50	TRUE	Empty	Shugoshin 2 OS=Mus musculus OX=10090 GN=Sgo2 PE=1 SV=1	Q7TSY8	Sgo2	130 kDa		unknown	1.1926	4.4207	4.5236	4.382
51	TRUE	Empty	60S ribosomal protein L19 OS=Mus musculus OX=10090 GN=Rpl19 PE=1 SV=1	P84099	Rpl19	23 kDa		unknown	3.5777	5.8942	3.0158	4.382
52	TRUE	Empty	Centrosomal protein of 72 kDa OS=Mus musculus OX=10090 GN=Cep72 PE=1 SV=3	Q9D3R3	Cep72	72 kDa		unknown	3.5777	5.8942	0	3.5056
53	TRUE	Empty	ATP-dependent RNA helicase DDX4 OS=Mus musculus OX=10090 GN=Ddx4 PE=1 SV=2	Q61496	Ddx4	76 kDa	TRUE	unknown	5.9629	7.3678	0	1.7528
54	TRUE	Empty	Segment polarity protein dishevelled homolog DVL-2 OS=Mus musculus OX=10090 GN=Dvl2 PE=1 SV=2	Q60838	Dvl2	79 kDa	TRUE	unknown	10.733	3.6839	0	0
55	TRUE	Empty	Peroxiredoxin-1 OS=Mus musculus OX=10090 GN=Prdx1 PE=1 SV=1	P35700	Prdx1	22 kDa		unknown	4.7703	3.6839	1.5079	1.7528
56	TRUE	Empty	Unconventional myosin-IXa OS=Mus musculus OX=10090 GN=Myo9a PE=1 SV=2	Q8C170	Myo9a	292 kDa		unknown	0	9.5781	0	1.7528
57	TRUE	Empty	Tesmin OS=Mus musculus OX=10090 GN=Tesmin PE=1 SV=2	Q9WTJ6	Tesmin	51 kDa		unknown	13.118	0.73678	0	0
58	TRUE	Empty	40S ribosomal protein S6 OS=Mus musculus OX=10090 GN=Rps6 PE=1 SV=1	P62754	Rps6	29 kDa		unknown	2.3852	7.3678	1.5079	2.6292
59	TRUE	Empty	Nucleolar protein 58 OS=Mus musculus OX=10090 GN=Nop58 PE=1 SV=1	Q6DFW4	Nop58	60 kDa		unknown	2.3852	4.4207	4.5236	2.6292
60	TRUE	Empty	Histone H1.1 OS=Mus musculus OX=10090 GN=Hist1h1a PE=1 SV=2	P43275	Hist1h1a	22 kDa		unknown	3.5777	2.9471	1.5079	3.5056
61	TRUE	Empty	Probable ATP-dependent RNA helicase DDX17 OS=Mus musculus OX=10090 GN=Ddx17 PE=1 SV=1	Q501J6	Ddx17	72 kDa	TRUE	unknown	1.1926	4.4207	1.5079	7.0111
62	TRUE	Empty	Heterogeneous nuclear ribonucleoprotein K OS=Mus musculus OX=10090 GN=Hnrnpk PE=1 SV=1	P61979	Hnrnpk	51 kDa		unknown	5.9629	3.6839	0	5.2584
63	TRUE	Empty	40S ribosomal protein S24 OS=Mus musculus OX=10090 GN=Rps24 PE=1 SV=1	P62849	Rps24	15 kDa		unknown	4.7703	4.4207	7.5394	0
64	TRUE	Empty	Ankycorbin OS=Mus musculus OX=10090 GN=Rai14 PE=1 SV=1	Q9EP71	Rai14	109 kDa		unknown	0	5.1575	0	5.2584
65	TRUE	Empty	Probable ATP-dependent RNA helicase DDX5 OS=Mus musculus OX=10090 GN=Ddx5 PE=1 SV=2	Q61656	Ddx5	69 kDa	TRUE	unknown	5.9629	3.6839	3.0158	3.5056
66	TRUE	Empty	60S ribosomal protein L27a OS=Mus musculus OX=10090 GN=Rpl27a PE=1 SV=5	P14115	Rpl27a	17 kDa		unknown	1.1926	5.1575	4.5236	2.6292
67	TRUE	Empty	40S ribosomal protein S30 OS=Mus musculus OX=10090 GN=Fau PE=1 SV=1	P62862	Fau	7 kDa		unknown	3.5777	5.8942	4.5236	0.87639
68	TRUE	Empty	General transcription and DNA repair factor IIH helicase subunit XPB OS=Mus musculus OX=10090 GN=Ercc3 PE=2 SV=1	P49135	Ercc3	89 kDa		unknown	0	4.4207	0	5.2584
69	TRUE	Empty	DNA repair endonuclease XPF OS=Mus musculus OX=10090 GN=Ercc4 PE=1 SV=3	Q9QZD4	Ercc4	104 kDa		unknown	0	5.8942	0	7.8875
70	TRUE	Empty	Protein kintoun OS=Mus musculus OX=10090 GN=Dnaaf2 PE=1 SV=2	Q8BPI1	Dnaaf2	88 kDa		unknown	3.5777	3.6839	3.0158	4.382
71	TRUE	Empty	Death domain-associated protein 6 OS=Mus musculus OX=10090 GN=Daxx PE=1 SV=1	O35613	Daxx	81 kDa		unknown	2.3852	3.6839	1.5079	4.382
72	TRUE	Empty	40S ribosomal protein S23 OS=Mus musculus OX=10090 GN=Rps23 PE=1 SV=3	P62267	Rps23	16 kDa		unknown	4.7703	5.1575	3.0158	2.6292
73	TRUE	Empty	Spermatogenesis-associated protein 20 OS=Mus musculus OX=10090 GN=Spata20 PE=1 SV=1	Q80YT5	Spata20	88 kDa		unknown	0	4.4207	1.5079	4.382
74	TRUE	Empty	Phospholipid hydroperoxide glutathione peroxidase OS=Mus musculus OX=10090 GN=Gpx4 PE=1 SV=4	O70325	Gpx4	22 kDa		unknown	2.3852	3.6839	1.5079	2.6292
75	TRUE	Empty	Elongation factor 1-alpha 1 OS=Mus musculus OX=10090 GN=Eef1a1 PE=1 SV=3	P10126	Eef1a1	50 kDa		unknown	3.5777	2.9471	1.5079	1.7528
76	TRUE	Empty	60S ribosomal protein L23 OS=Mus musculus OX=10090 GN=Rpl23 PE=1 SV=1	P62830	Rpl23	15 kDa		unknown	2.3852	3.6839	1.5079	2.6292
77	TRUE	Empty	TAR DNA-binding protein 43 OS=Mus musculus OX=10090 GN=Tardbp PE=1 SV=1	Q921F2	Tardbp	45 kDa		unknown	3.5777	4.4207	3.0158	3.5056
78	TRUE	Empty	Segment polarity protein dishevelled homolog DVL-1 OS=Mus musculus OX=10090 GN=Dvl1 PE=1 SV=2	P51141	Dvl1	75 kDa	TRUE	unknown	2.3852	5.1575	0	0
79	TRUE	Empty	Nucleolar protein 56 OS=Mus musculus OX=10090 GN=Nop56 PE=1 SV=2	Q9D6Z1	Nop56	64 kDa		unknown	2.3852	2.2103	1.5079	5.2584
80	TRUE	Empty	Poly [ADP-ribose] polymerase 1 OS=Mus musculus OX=10090 GN=Parp1 PE=1 SV=3	P11103	Parp1	113 kDa		unknown	1.1926	7.3678	1.5079	2.6292
81	TRUE	Empty	Poly(rC)-binding protein 2 OS=Mus musculus OX=10090 GN=Pcbp2 PE=1 SV=1	Q61990	Pcbp2	38 kDa	TRUE	unknown	0	3.6839	0	5.2584
82	TRUE	Empty	Pre-mRNA-splicing factor ATP-dependent RNA helicase DHX15 OS=Mus musculus OX=10090 GN=Dhx15 PE=1 SV=2	O35286	Dhx15	91 kDa		unknown	0	2.9471	1.5079	6.1348
83	TRUE	Empty	SRSF protein kinase 2 OS=Mus musculus OX=10090 GN=Srpk2 PE=1 SV=2	O54781	Srpk2	77 kDa	TRUE	unknown	0	4.4207	0	4.382
84	TRUE	Empty	60S ribosomal protein L26 OS=Mus musculus OX=10090 GN=Rpl26 PE=1 SV=1	P61255	Rpl26	17 kDa		unknown	2.3852	2.9471	4.5236	1.7528
85	TRUE	Empty	Poly(rC)-binding protein 1 OS=Mus musculus OX=10090 GN=Pcbp1 PE=1 SV=1	P60335	Pcbp1	37 kDa	TRUE	unknown	2.3852	2.9471	0	3.5056
86	TRUE	Empty	Testicular spindle-associated protein SHCBP1L OS=Mus musculus OX=10090 GN=Shcbp1l PE=1 SV=1	Q3TTP0	Shcbp1l	71 kDa		unknown	2.3852	3.6839	0	2.6292
87	TRUE	Empty	Desmoplakin OS=Mus musculus OX=10090 GN=Dsp PE=1 SV=1	E9Q557	Dsp	333 kDa		unknown	0	0	12.063	0.87639
88	TRUE	Empty	Myosin phosphatase Rho-interacting protein OS=Mus musculus OX=10090 GN=Mprip PE=1 SV=2	P97434	Mprip	116 kDa		unknown	0	2.9471	0	7.0111
89	TRUE	Empty	Lysine-rich nucleolar protein 1 OS=Mus musculus OX=10090 GN=Knop1 PE=1 SV=2	Q9Z2Q2	Knop1	54 kDa		unknown	0	3.6839	0	4.382
90	TRUE	Empty	RNA-binding protein 15 OS=Mus musculus OX=10090 GN=Rbm15 PE=1 SV=1	Q0VBL3	Rbm15	106 kDa		unknown	0	1.4736	0	6.1348
91	TRUE	Empty	Golgi associated RAB2B interactor protein 3 OS=Mus musculus OX=10090 GN=Garin3 PE=1 SV=3	GAR3_MOUSE		?		unknown	0	1.4736	0	6.1348
92	TRUE	Empty	ATP-dependent RNA helicase TDRD9 OS=Mus musculus OX=10090 GN=Tdrd9 PE=1 SV=3	Q14BI7	Tdrd9	156 kDa		unknown	7.1555	0	0	0
93	TRUE	Empty	Propionyl-CoA carboxylase beta chain, mitochondrial OS=Mus musculus OX=10090 GN=Pccb PE=1 SV=2	Q99MN9	Pccb	58 kDa		unknown	1.1926	1.4736	0	5.2584
94	TRUE	Empty	LanC-like protein 2 OS=Mus musculus OX=10090 GN=Lancl2 PE=1 SV=1	Q9JJK2	Lancl2	51 kDa		unknown	0	3.6839	0	3.5056
95	TRUE	Empty	F-actin-capping protein subunit beta OS=Mus musculus OX=10090 GN=Capzb PE=1 SV=3	P47757	Capzb	31 kDa		unknown	0	3.6839	0	4.382
96	TRUE	Empty	DNA topoisomerase 2-alpha OS=Mus musculus OX=10090 GN=Top2a PE=1 SV=2	Q01320	Top2a	173 kDa		unknown	0	8.1046	0	0.87639
97	TRUE	Empty	Maestro heat-like repeat-containing protein family member 7 OS=Mus musculus OX=10090 GN=Mroh7 PE=3 SV=1	A2AVR2	Mroh7	142 kDa		unknown	0	0	0	7.0111
98	TRUE	Empty	Zona pellucida sperm-binding protein 3 receptor OS=Mus musculus OX=10090 GN=Zp3r PE=1 SV=1	Q60736	Zp3r	65 kDa		unknown	2.3852	0.73678	1.5079	1.7528
99	TRUE	Empty	60S ribosomal protein L22 OS=Mus musculus OX=10090 GN=Rpl22 PE=1 SV=2	P67984	Rpl22	15 kDa		unknown	1.1926	2.2103	3.0158	2.6292
100	TRUE	Empty	Ubiquitin carboxyl-terminal hydrolase 7 OS=Mus musculus OX=10090 GN=Usp7 PE=1 SV=1	Q6A4J8	Usp7	128 kDa		unknown	2.3852	0.73678	0	2.6292
101	TRUE	Empty	Casein kinase II subunit alpha' OS=Mus musculus OX=10090 GN=Csnk2a2 PE=1 SV=1	O54833	Csnk2a2	41 kDa		unknown	0	1.4736	0	2.6292
102	TRUE	Empty	60S ribosomal protein L4 OS=Mus musculus OX=10090 GN=Rpl4 PE=1 SV=3	Q9D8E6	Rpl4	47 kDa		unknown	0	2.2103	0	6.1348
103	TRUE	Empty	Zinc finger protein RFP OS=Mus musculus OX=10090 GN=Trim27 PE=1 SV=2	Q62158	Trim27	59 kDa		unknown	0	2.2103	0	1.7528
104	TRUE	Empty	60S ribosomal protein L13 OS=Mus musculus OX=10090 GN=Rpl13 PE=1 SV=3	P47963	Rpl13	24 kDa		unknown	2.3852	1.4736	1.5079	1.7528
105	TRUE	Empty	40S ribosomal protein S11 OS=Mus musculus OX=10090 GN=Rps11 PE=1 SV=3	P62281	Rps11	18 kDa		unknown	1.1926	2.2103	0	1.7528
106	TRUE	Empty	Acrosomal protein KIAA1210 OS=Mus musculus OX=10090 GN=Kiaa1210 PE=1 SV=1	E9Q0C6	Kiaa1210	181 kDa		unknown	5.9629	0	0	2.6292
107	TRUE	Empty	Actin, aortic smooth muscle OS=Mus musculus OX=10090 GN=Acta2 PE=1 SV=1	P62737 (+3)	Acta2	42 kDa		unknown	0	2.2103	1.5079	3.5056
108	TRUE	Empty	BTB/POZ domain-containing protein KCTD19 OS=Mus musculus OX=10090 GN=Kctd19 PE=1 SV=2	Q562E2	Kctd19	105 kDa		unknown	1.1926	2.9471	0	0
109	TRUE	Empty	Calicin OS=Mus musculus OX=10090 GN=Ccin PE=1 SV=1	Q8CDE2	Ccin	67 kDa		unknown	0	2.9471	0	3.5056
110	TRUE	Empty	Ribosomal L1 domain-containing protein 1 OS=Mus musculus OX=10090 GN=Rsl1d1 PE=1 SV=1	Q8BVY0	Rsl1d1	50 kDa		unknown	0	0.73678	0	6.1348
111	TRUE	Empty	Rab-like protein 6 OS=Mus musculus OX=10090 GN=Rabl6 PE=1 SV=2	Q5U3K5	Rabl6	80 kDa		unknown	0	2.9471	0	1.7528
112	TRUE	Empty	ATP-dependent RNA helicase DDX3Y OS=Mus musculus OX=10090 GN=Ddx3y PE=1 SV=2	Q62095	Ddx3y	73 kDa	TRUE	unknown	0	3.6839	0	0.87639
113	TRUE	Empty	Protein FAM13B OS=Mus musculus OX=10090 GN=Fam13b PE=1 SV=1	Q8K2H3	Fam13b	97 kDa		unknown	1.1926	1.4736	1.5079	1.7528
114	TRUE	Empty	Rab11 family-interacting protein 5 OS=Mus musculus OX=10090 GN=Rab11fip5 PE=1 SV=2	Q8R361	Rab11fip5	70 kDa		unknown	2.3852	2.9471	0	1.7528
115	TRUE	Empty	Kinesin-like protein KIF2A OS=Mus musculus OX=10090 GN=Kif2a PE=1 SV=2	P28740	Kif2a	80 kDa	TRUE	unknown	1.1926	2.2103	0	3.5056
116	TRUE	Empty	Ropporin-1-like protein OS=Mus musculus OX=10090 GN=Ropn1l PE=1 SV=2	Q9EQ00	Ropn1l	25 kDa		unknown	1.1926	2.2103	0	0
117	TRUE	Empty	Splicing factor, suppressor of white-apricot homolog OS=Mus musculus OX=10090 GN=Sfswap PE=1 SV=2	Q3USH5	Sfswap	104 kDa		unknown	0	1.4736	0	3.5056
118	TRUE	Empty	Apoptotic chromatin condensation inducer in the nucleus OS=Mus musculus OX=10090 GN=Acin1 PE=1 SV=3	Q9JIX8	Acin1	151 kDa		unknown	0	3.6839	0	1.7528
119	TRUE	Empty	CWF19-like protein 2 OS=Mus musculus OX=10090 GN=Cwf19l2 PE=1 SV=1	Q8BG79	Cwf19l2	103 kDa		unknown	0	2.2103	0	2.6292
120	TRUE	Empty	Pre-mRNA-processing factor 40 homolog A OS=Mus musculus OX=10090 GN=Prpf40a PE=1 SV=1	Q9R1C7	Prpf40a	108 kDa		unknown	0	3.6839	0	1.7528
121	TRUE	Empty	Nuclear cap-binding protein subunit 1 OS=Mus musculus OX=10090 GN=Ncbp1 PE=1 SV=2	Q3UYV9	Ncbp1	92 kDa		unknown	0	0.73678	0	3.5056
122	TRUE	Empty	L-lactate dehydrogenase C chain OS=Mus musculus OX=10090 GN=Ldhc PE=1 SV=2	P00342	Ldhc	36 kDa	TRUE	unknown	0	0.73678	0	4.382
123	TRUE	Empty	Inactive peptidyl-prolyl cis-trans isomerase FKBP6 OS=Mus musculus OX=10090 GN=Fkbp6 PE=1 SV=1	Q91XW8	Fkbp6	37 kDa		unknown	0	2.2103	0	1.7528
124	TRUE	Empty	Spermatogenesis-associated serine-rich protein 2 OS=Mus musculus OX=10090 GN=Spats2 PE=1 SV=1	Q8K1N4	Spats2	59 kDa		unknown	0	2.9471	0	1.7528
125	TRUE	Empty	CREB-binding protein OS=Mus musculus OX=10090 GN=Crebbp PE=1 SV=3	P45481	Crebbp	265 kDa	TRUE	unknown	3.5777	2.9471	0	0
126	TRUE	Empty	Importin subunit alpha-1 OS=Mus musculus OX=10090 GN=Kpna2 PE=1 SV=2	P52293	Kpna2	58 kDa		unknown	0	2.9471	0	2.6292
127	TRUE	Empty	DNA ligase 3 OS=Mus musculus OX=10090 GN=Lig3 PE=1 SV=2	P97386	Lig3	113 kDa		unknown	0	2.2103	0	2.6292
128	TRUE	Empty	Cytoplasmic dynein 2 intermediate chain 2 OS=Mus musculus OX=10090 GN=Dync2i2 PE=1 SV=3	DC2I2_MOUSE		?		unknown	0	0.73678	0	4.382
129	TRUE	Empty	Transcription initiation factor TFIID subunit 3 OS=Mus musculus OX=10090 GN=Taf3 PE=1 SV=2	Q5HZG4	Taf3	105 kDa		unknown	0	1.4736	0	2.6292
130	TRUE	Empty	Ribosome-binding protein 1 OS=Mus musculus OX=10090 GN=Rrbp1 PE=1 SV=2	Q99PL5	Rrbp1	173 kDa		unknown	0	2.9471	0	0.87639
131	TRUE	Empty	Coiled-coil domain-containing protein 54 OS=Mus musculus OX=10090 GN=Ccdc54 PE=2 SV=1	Q9DAL3	Ccdc54	38 kDa		unknown	0	0.73678	0	2.6292
132	TRUE	Empty	Aldehyde dehydrogenase, mitochondrial OS=Mus musculus OX=10090 GN=Aldh2 PE=1 SV=1	P47738	Aldh2	57 kDa		unknown	0	0.73678	0	2.6292
133	TRUE	Empty	F-actin-capping protein subunit alpha-3 OS=Mus musculus OX=10090 GN=Capza3 PE=2 SV=1	P70190	Capza3	35 kDa		unknown	0	1.4736	0	4.382
134	TRUE	Empty	NKAP-like protein OS=Mus musculus OX=10090 GN=Nkapl PE=1 SV=1	Q5SZT7	Nkapl	45 kDa		unknown	0	1.4736	0	3.5056
135	TRUE	Empty	ADP-ribosylation factor-like protein 3 OS=Mus musculus OX=10090 GN=Arl3 PE=1 SV=1	Q9WUL7	Arl3	20 kDa		unknown	0	2.9471	0	0.87639
136	TRUE	Empty	Histone H2B type 1-A OS=Mus musculus OX=10090 GN=Hist1h2ba PE=1 SV=3	P70696	Hist1h2ba	14 kDa		unknown	0	1.4736	1.5079	1.7528
137	TRUE	Empty	U2 snRNP-associated SURP motif-containing protein OS=Mus musculus OX=10090 GN=U2surp PE=1 SV=3	Q6NV83	U2surp	118 kDa		unknown	0	2.2103	0	1.7528
138	TRUE	Empty	GMP synthase [glutamine-hydrolyzing] OS=Mus musculus OX=10090 GN=Gmps PE=1 SV=2	Q3THK7	Gmps	77 kDa		unknown	0	1.4736	0	2.6292
139	TRUE	Empty	Transcription activator BRG1 OS=Mus musculus OX=10090 GN=Smarca4 PE=1 SV=1	Q3TKT4	Smarca4	181 kDa		unknown	0	1.4736	0	1.7528
140	TRUE	Empty	Protein lin-37 homolog OS=Mus musculus OX=10090 GN=Lin37 PE=1 SV=1	Q9D8N6	Lin37	28 kDa		unknown	3.5777	2.2103	0	0
141	TRUE	Empty	GTP-binding protein 4 OS=Mus musculus OX=10090 GN=Gtpbp4 PE=1 SV=3	GTPB4_MOUSE		?		unknown	0	2.9471	0	0.87639
142	TRUE	Empty	Tudor domain-containing protein 1 OS=Mus musculus OX=10090 GN=Tdrd1 PE=1 SV=2	Q99MV1	Tdrd1	130 kDa		unknown	0	2.9471	0	0.87639
143	TRUE	Empty	Probable ATP-dependent RNA helicase DDX20 OS=Mus musculus OX=10090 GN=Ddx20 PE=1 SV=2	Q9JJY4	Ddx20	92 kDa		unknown	0	3.6839	0	0.87639
144	TRUE	Empty	T-complex protein 1 subunit epsilon OS=Mus musculus OX=10090 GN=Cct5 PE=1 SV=1	P80316	Cct5	60 kDa		unknown	3.5777	0.73678	0	0
145	TRUE	Empty	60S ribosomal protein L10-like OS=Mus musculus OX=10090 GN=Rpl10l PE=2 SV=1	P86048 (+1)	Rpl10l	25 kDa		unknown	0	2.9471	0	0
146	TRUE	Empty	Enhancer of mRNA-decapping protein 4 OS=Mus musculus OX=10090 GN=Edc4 PE=1 SV=2	Q3UJB9	Edc4	152 kDa		unknown	1.1926	2.2103	0	0.87639
147	TRUE	Empty	Nucleolar GTP-binding protein 2 OS=Mus musculus OX=10090 GN=Gnl2 PE=1 SV=2	Q99LH1	Gnl2	83 kDa		unknown	0	1.4736	0	1.7528
148	TRUE	Empty	60S ribosomal protein L35 OS=Mus musculus OX=10090 GN=Rpl35 PE=1 SV=1	Q6ZWV7	Rpl35	15 kDa		unknown	0	2.9471	0	0.87639
149	TRUE	Empty	Matrin-3 OS=Mus musculus OX=10090 GN=Matr3 PE=1 SV=1	Q8K310	Matr3	95 kDa		unknown	1.1926	1.4736	0	0
150	TRUE	Empty	Translocation protein SEC62 OS=Mus musculus OX=10090 GN=Sec62 PE=1 SV=1	Q8BU14	Sec62	46 kDa		unknown	1.1926	2.2103	0	0
151	TRUE	Empty	40S ribosomal protein S9 OS=Mus musculus OX=10090 GN=Rps9 PE=1 SV=3	Q6ZWN5	Rps9	23 kDa		unknown	0	2.9471	0	0.87639
152	TRUE	Empty	ATP-dependent RNA helicase DDX39A OS=Mus musculus OX=10090 GN=Ddx39a PE=1 SV=1	Q8VDW0	Ddx39a	49 kDa		unknown	0	2.9471	0	0
153	TRUE	Empty	U4/U6.U5 tri-snRNP-associated protein 1 OS=Mus musculus OX=10090 GN=Sart1 PE=1 SV=1	Q9Z315	Sart1	91 kDa		unknown	0	0.73678	0	1.7528
154	TRUE	Empty	Ribosomal RNA processing protein 1 homolog B OS=Mus musculus OX=10090 GN=Rrp1b PE=1 SV=2	Q91YK2	Rrp1b	81 kDa		unknown	0	0.73678	0	1.7528
155	TRUE	Empty	40S ribosomal protein S15a OS=Mus musculus OX=10090 GN=Rps15a PE=1 SV=2	P62245	Rps15a	15 kDa		unknown	0	2.9471	0	0
156	TRUE	Empty	M-phase phosphoprotein 8 OS=Mus musculus OX=10090 GN=Mphosph8 PE=1 SV=1	Q3TYA6	Mphosph8	97 kDa		unknown	0	1.4736	0	0.87639
157	TRUE	Empty	Ig gamma-2B chain C region OS=Mus musculus OX=10090 GN=Igh-3 PE=1 SV=3	P01867	Igh-3	44 kDa		unknown	0	0.73678	0	1.7528
158	TRUE	Empty	Regulator of nonsense transcripts 2 OS=Mus musculus OX=10090 GN=Upf2 PE=1 SV=1	RENT2_MOUSE		?		unknown	0	1.4736	0	0
159	TRUE	Empty	RNA-binding protein 27 OS=Mus musculus OX=10090 GN=Rbm27 PE=1 SV=3	Q5SFM8	Rbm27	119 kDa		unknown	0	0	0	1.7528
160	TRUE	Empty	Melanoma-associated antigen B4 OS=Mus musculus OX=10090 GN=Mageb4 PE=1 SV=1	A2A9R3	Mageb4	61 kDa		unknown	0	1.4736	0	0
161	TRUE	Empty	Zinc finger CCCH domain-containing protein 18 OS=Mus musculus OX=10090 GN=Zc3h18 PE=1 SV=1	Q0P678	Zc3h18	106 kDa		unknown	0	0	0	1.7528
162	TRUE	Empty	Dynein assembly factor 1, axonemal OS=Mus musculus OX=10090 GN=Dnaaf1 PE=1 SV=1	Q9D2H9	Dnaaf1	70 kDa		unknown	0	1.4736	0	0
163	TRUE	Empty	Interferon-inducible GTPase 5 OS=Mus musculus OX=10090 GN=Irgc PE=1 SV=1	Q8C262	Irgc	45 kDa		unknown	0	1.4736	0	0
END OF FILE

## Sheet: Fig. 2g
20220701_Oura_uniprot_mouse_BiotinK_all_8samples, Samples report created on 07/01/2022
Experiment: 20220701_Oura_uniprot_mouse_BiotinK_all_8samples
	Peak List Generator: unknown
		Version: unknown
		Charge States Calculated: unknown
		Deisotoped: unknown
		Textual Annotation: unknown
	Database Set: 1 Database
		Database Name: the Uniprot_MusMusculus_20201110 database
			Version: unknown
			Taxonomy: All Entries
			Number of Proteins: 88017
		Does database contain common contaminants?: unknown
	Search Engine Set: 1 Search Engine
		Search Engine: Mascot
			Version: 2.7.0
			Samples: All Samples
			Fragment Tolerance: 0.050 Da (Monoisotopic)
			Parent Tolerance: 15 PPM (Monoisotopic)
			Fixed Modifications: +57 on C (Carbamidomethyl)
			Variable Modifications: +1 on NQ (Deamidated), +16 on M (Oxidation), +42 on Peptide N-Terminal (Acetyl), +226 on K (Biotin)
			Database: the Uniprot_MusMusculus_20201110 database (unknown version, 88017 entries)
			Digestion Enzyme: Trypsin
			Max Missed Cleavages: 2
			Probability Model:
				Sample_01_Slot2-37_1_18059_5.3.236 (F080387): Peptide Prophet with Delta Mass Correction [+1,+2,+3,+4,+5 and above]
				Sample_02_Slot2-38_1_18061_5.3.236 (F080389): Peptide Prophet with Delta Mass Correction [+1,+2,+3,+4,+5 and above]
				Sample_03_Slot2-39_1_18063_5.3.236 (F080391): Peptide Prophet with Delta Mass Correction [+1,+2,+3,+4,+5 and above]
				Sample_04_Slot2-40_1_18065_5.3.236 (F080394): Peptide Prophet with Delta Mass Correction [+1,+2,+3,+4,+5 and above]
				Sample_05_Slot2-41_1_18067_5.3.236 (F080396): Peptide Prophet with Delta Mass Correction [+1,+2,+3,+4,+5 and above]
				Sample_06_Slot2-42_1_18069_5.3.236 (F080398): Peptide Prophet with Delta Mass Correction [+1,+2,+3,+4,+5 and above]
				Sample_07_Slot2-43_1_18071_5.3.236 (F080400): Peptide Prophet with Delta Mass Correction [+1,+2,+3,+4,+5 and above]
				Sample_08_Slot2-44_1_18073_5.3.236 (F080401): Peptide Prophet with Delta Mass Correction [+1,+2,+3,+4,+5 and above]
	Scaffold: Version: Scaffold_4.11.1
		Modification Metadata Set: 2334 modifications
			Source: C:\Program Files\Scaffold 4\parameters\unimod.xml
			Comment:
		Protein Grouping Strategy: Experiment-wide grouping with binary peptide-protein weights
		Peptide Thresholds: 95.0% minimum
		Protein Thresholds: 99.0% minimum and 2 peptides minimum
		Peptide FDR: 0.0% (Decoy)
		Protein FDR: 0.0% (Decoy)
		GO Annotation Source(s):
		Pathway Annotation Source(s):
		Alternate ID Source(s): FASTA:UniProt/Swiss-Prot Alt. Accession (UniProtKB)
									Quantitative Value (Normalized Total Spectra)	Quantitative Value (Normalized Total Spectra)	Quantitative Value (Normalized Total Spectra)	Quantitative Value (Normalized Total Spectra)	Quantitative Value (Normalized Total Spectra)	Quantitative Value (Normalized Total Spectra)	Quantitative Value (Normalized Total Spectra)	Quantitative Value (Normalized Total Spectra)
20220701_Oura_uniprot_mouse_BiotinK_all_8samples									KO,BioID2_vehicle	KO,BioID2_vehicle	KO,BioID2_biotin	KO,BioID2_biotin	WT_vehicle	WT_vehicle	WT_biotin	WT_biotin
#	Visible?	Starred?	Identified Proteins (179/187)	Accession Number	Alternate ID	Molecular Weight	Protein Grouping Ambiguity	Taxonomy	KO,BioID2_vehicle_Rep1	KO,BioID2_vehicle_Rep2	KO,BioID2_biotin_rep1	KO,BioID2_biotin_rep2	WT_vehicle_Rep1	WT_vehicle_Rep2	WT_biotin_rep1	WT_biotin_rep2
1	TRUE	Empty	Acetyl-CoA carboxylase 1 OS=Mus musculus OX=10090 GN=Acaca PE=1 SV=1	Q5SWU9	Acaca	265 kDa	TRUE	unknown	229.72	241.72	239.14	238.56	252.85	260.96	268.09	273.63
2	TRUE	Empty	Pyruvate carboxylase OS=Mus musculus OX=10090 GN=Pcx PE=1 SV=1	E9QPD7 (+1)	Pcx	130 kDa	TRUE	unknown	188.96	199.2	217.9	220.85	212.62	236.35	234.09	214.93
3	TRUE	Empty	Propanoyl-CoA:carbon dioxide ligase subunit alpha OS=Mus musculus OX=10090 GN=Pcca PE=1 SV=1	Q3UGC8 (+1)	Pcca	80 kDa	TRUE	unknown	101.27	97.361	129.63	111.47	109.19	119.5	127.25	140.13
4	TRUE	Empty	Serine/arginine repetitive matrix protein 2 OS=Mus musculus OX=10090 GN=Srrm2 PE=1 SV=3	Q8BTI8	Srrm2	295 kDa		unknown	77.808	92.884	78.222	67.714	57.466	72.927	81.592	80.479
5	TRUE	Empty	Acetyl-CoA carboxylase 2 OS=Mus musculus OX=10090 GN=Acacb PE=1 SV=1	E9Q4Z2	Acacb	276 kDa	TRUE	unknown	79.043	96.241	77.105	66.672	70.601	78.199	80.621	79.532
6	TRUE	Empty	Methylcrotonoyl-CoA carboxylase subunit alpha, mitochondrial OS=Mus musculus OX=10090 GN=Mccc1 PE=1 SV=2	Q99MR8	Mccc1	79 kDa		unknown	37.051	45.883	34.641	33.336	40.226	39.539	34.968	39.766
7	TRUE	Empty	Cell growth-regulating nucleolar protein OS=Mus musculus OX=10090 GN=Lyar PE=1 SV=2	Q08288	Lyar	44 kDa		unknown	16.056	24.62	21.232	23.96	16.419	23.723	30.111	22.724
8	TRUE	Empty	Ribosomal protein L19 OS=Mus musculus OX=10090 GN=Rpl19 PE=1 SV=1	A2A547 (+2)	Rpl19	23 kDa		unknown	11.115	21.263	18.997	10.418	9.0304	25.481	24.283	21.777
9	TRUE	Empty	La-related protein 7 OS=Mus musculus OX=10090 GN=Larp7 PE=1 SV=2	Q05CL8	Larp7	65 kDa		unknown	20.996	25.739	23.467	19.793	21.345	25.481	26.226	23.67
10	TRUE	Empty	G kinase-anchoring protein 1 OS=Mus musculus OX=10090 GN=Gkap1 PE=1 SV=1	Q9JMB0	Gkap1	42 kDa		unknown	18.526	19.024	21.232	19.793	24.628	18.451	25.255	26.511
11	TRUE	Empty	60S ribosomal protein L40 OS=Mus musculus OX=10090 GN=Kxd1 PE=1 SV=1	E9QNP0	Kxd1	27 kDa		unknown	11.115	16.786	17.879	16.668	20.524	11.422	10.685	17.043
12	TRUE	Empty	AP-3 complex subunit delta-1 OS=Mus musculus OX=10090 GN=Ap3d1 PE=1 SV=1	O54774	Ap3d1	135 kDa		unknown	8.6453	19.024	21.232	17.71	20.524	16.694	17.484	18.936
13	TRUE	Empty	60S ribosomal protein L23a OS=Mus musculus OX=10090 GN=Rpl23a PE=1 SV=1	P62751 (+2)	Rpl23a	18 kDa		unknown	18.526	17.905	14.527	16.668	17.24	17.573	20.398	20.83
14	TRUE	Empty	Heat shock-related 70 kDa protein 2 OS=Mus musculus OX=10090 GN=Hspa2 PE=1 SV=2	P17156	Hspa2	70 kDa	TRUE	unknown	17.291	23.501	17.879	7.2923	18.061	18.451	13.599	12.309
15	TRUE	Empty	Eukaryotic translation initiation factor 5B OS=Mus musculus OX=10090 GN=Eif5b PE=1 SV=2	Q05D44	Eif5b	138 kDa		unknown	9.8803	16.786	15.644	20.835	16.419	15.816	13.599	17.043
16	TRUE	Empty	E3 ubiquitin-protein ligase RBBP6 OS=Mus musculus OX=10090 GN=Rbbp6 PE=1 SV=5	P97868	Rbbp6	200 kDa		unknown	8.6453	14.548	16.762	11.459	9.0304	12.301	14.57	17.989
17	TRUE	Empty	Serotransferrin OS=Mus musculus OX=10090 GN=Tf PE=1 SV=1	Q921I1	Tf	77 kDa		unknown	12.35	5.5954	7.8222	8.334	31.196	21.087	14.57	9.4681
18	TRUE	Empty	Scm polycomb group protein-like 2 OS=Mus musculus OX=10090 GN=Scml2 PE=1 SV=1	B1AVB2	Scml2	90 kDa	TRUE	unknown	16.056	23.501	13.41	14.585	8.2094	14.058	15.541	12.309
19	TRUE	Empty	Pregnancy zone protein OS=Mus musculus OX=10090 GN=Pzp PE=1 SV=3	Q61838	Pzp	166 kDa		unknown	2.4701	2.2382	3.3524	0	30.375	19.33	26.226	11.362
20	TRUE	Empty	60S ribosomal protein L26 OS=Mus musculus OX=10090 GN=Rpl26 PE=1 SV=1	P61255 (+1)	Rpl26	17 kDa		unknown	6.1752	13.429	8.9397	8.334	11.493	7.9078	12.627	8.5213
21	TRUE	Empty	Protein LYRIC OS=Mus musculus OX=10090 GN=Mtdh PE=1 SV=1	Q80WJ7	Mtdh	64 kDa	TRUE	unknown	11.115	14.548	7.8222	13.543	18.882	7.9078	13.599	11.362
22	TRUE	Empty	Protease, serine 1 (trypsin 1) OS=Mus musculus OX=10090 GN=Prss1 PE=1 SV=1	Q9Z1R9	Prss1	26 kDa	TRUE	unknown	13.585	16.786	3.3524	5.2088	16.419	6.1505	7.7707	10.415
23	TRUE	Empty	Myb-related protein A OS=Mus musculus OX=10090 GN=Mybl1 PE=1 SV=1	A0A0R4J132 (+2)	Mybl1	86 kDa		unknown	8.6453	16.786	26.819	33.336	0	0	0	0
24	TRUE	Empty	40S ribosomal protein S24 OS=Mus musculus OX=10090 GN=Rps24 PE=1 SV=1	P62849 (+3)	Rps24	15 kDa		unknown	9.8803	8.9527	14.527	12.501	12.314	14.058	12.627	16.096
25	TRUE	Empty	ATP-binding cassette, sub-family F (GCN20), member 1 OS=Mus musculus OX=10090 GN=Abcf1 PE=2 SV=1	Q5RL55	Abcf1	95 kDa		unknown	7.4102	8.9527	14.527	14.585	7.3885	7.0291	10.685	11.362
26	TRUE	Empty	Alpha-1-antitrypsin 1-1 OS=Mus musculus OX=10090 GN=Serpina1a PE=1 SV=1	A0A0A0MQA3 (+3)	Serpina1a	49 kDa		unknown	9.8803	4.4763	11.175	5.2088	13.956	12.301	10.685	13.255
27	TRUE	Empty	40S ribosomal protein S30 OS=Mus musculus OX=10090 GN=Fau PE=1 SV=1	A0A494B9Z0 (+6)	Fau	7 kDa		unknown	12.35	10.072	12.292	10.418	8.2094	7.9078	10.685	12.309
28	TRUE	Empty	40S ribosomal protein S6 OS=Mus musculus OX=10090 GN=Rps6 PE=1 SV=1	P62754 (+1)	Rps6	29 kDa		unknown	11.115	8.9527	3.3524	2.0835	5.7466	7.9078	6.7994	17.043
29	TRUE	Empty	Protein lin-9 homolog OS=Mus musculus OX=10090 GN=Lin9 PE=1 SV=2	Q8C735	Lin9	62 kDa		unknown	17.291	10.072	21.232	17.71	0	0	0	0
30	TRUE	Empty	Pccb protein (Fragment) OS=Mus musculus OX=10090 GN=Pccb PE=2 SV=1	A0PJE6 (+3)	Pccb	58 kDa		unknown	6.1752	6.7145	4.4698	5.2088	5.7466	8.7864	7.7707	11.362
31	TRUE	Empty	40S ribosomal protein S23 OS=Mus musculus OX=10090 GN=Rps23 PE=1 SV=3	P62267 (+3)	Rps23	16 kDa		unknown	11.115	8.9527	8.9397	11.459	8.2094	7.9078	8.742	7.5745
32	TRUE	Empty	Poly [ADP-ribose] polymerase OS=Mus musculus OX=10090 GN=Parp1 PE=2 SV=1	Q3TIV3 (+3)	Parp1	113 kDa		unknown	11.115	6.7145	5.5873	5.2088	5.7466	7.0291	9.7134	10.415
33	TRUE	Empty	Ankycorbin OS=Mus musculus OX=10090 GN=Rai14 PE=1 SV=1	A0A2I3BPY7 (+1)	Rai14	106 kDa		unknown	7.4102	6.7145	5.5873	6.2505	7.3885	7.9078	6.7994	3.7873
34	TRUE	Empty	Uncharacterized protein OS=Mus musculus OX=10090 GN=Mybbp1a PE=1 SV=1	Q3U2W2 (+1)	Mybbp1a	152 kDa		unknown	8.6453	7.8336	7.8222	7.2923	4.9257	6.1505	4.8567	4.7341
35	TRUE	Empty	Lysine-specific demethylase 9 OS=Mus musculus OX=10090 GN=Rsbn1 PE=1 SV=3	Q80T69	Rsbn1	89 kDa		unknown	9.8803	10.072	6.7048	7.2923	6.5675	4.3932	6.7994	7.5745
36	TRUE	Empty	Unconventional myosin-IXa OS=Mus musculus OX=10090 GN=Myo9a PE=1 SV=2	Q8C170	Myo9a	292 kDa		unknown	4.9402	2.2382	5.5873	4.167	8.2094	6.1505	4.8567	6.6277
37	TRUE	Empty	Rab11 family-interacting protein 1 OS=Mus musculus OX=10090 GN=Rab11fip1 PE=1 SV=2	Q9D620	Rab11fip1	71 kDa	TRUE	unknown	4.9402	11.191	5.5873	8.334	3.2838	5.2719	4.8567	8.5213
38	TRUE	Empty	Pre-mRNA-splicing factor ATP-dependent RNA helicase DHX15 OS=Mus musculus OX=10090 GN=Dhx15 PE=1 SV=2	O35286 (+2)	Dhx15	91 kDa		unknown	6.1752	1.1191	4.4698	6.2505	6.5675	3.5146	5.828	10.415
39	TRUE	Empty	Outer dense fiber protein 2 OS=Mus musculus OX=10090 GN=Odf2 PE=1 SV=1	A3KGV9 (+2)	Odf2	76 kDa		unknown	4.9402	2.2382	2.2349	9.3758	4.9257	8.7864	6.7994	2.8404
40	TRUE	Empty	40S ribosomal protein S8 OS=Mus musculus OX=10090 GN=Rps8 PE=1 SV=2	P62242 (+2)	Rps8	24 kDa		unknown	7.4102	5.5954	5.5873	4.167	5.7466	7.0291	5.828	9.4681
41	TRUE	Empty	Ribosomal protein L39-like OS=Mus musculus OX=10090 GN=Rpl39l PE=1 SV=1	Q9CQD0	Rpl39l	6 kDa		unknown	6.1752	5.5954	5.5873	6.2505	6.5675	4.3932	6.7994	5.6809
42	TRUE	Empty	Serine protease inhibitor A3K OS=Mus musculus OX=10090 GN=Serpina3k PE=1 SV=2	P07759	Serpina3k	47 kDa		unknown	7.4102	3.3573	2.2349	2.0835	13.956	7.0291	4.8567	5.6809
43	TRUE	Empty	60S ribosomal protein L23 OS=Mus musculus OX=10090 GN=Rpl23 PE=1 SV=1	P62830	Rpl23	15 kDa		unknown	3.7051	6.7145	7.8222	7.2923	9.0304	5.2719	4.8567	7.5745
44	TRUE	Empty	Uncharacterized protein OS=Mus musculus OX=10090 GN=Rpl37a PE=2 SV=1	Q3U8M3	Rpl37a	11 kDa		unknown	7.4102	10.072	11.175	5.2088	6.5675	3.5146	5.828	4.7341
45	TRUE	Empty	Elongin-A OS=Mus musculus OX=10090 GN=Eloa PE=1 SV=3	Q8CB77	Eloa	87 kDa		unknown	2.4701	7.8336	3.3524	3.1253	5.7466	6.1505	6.7994	4.7341
46	TRUE	Empty	Tesmin OS=Mus musculus OX=10090 GN=Tesmin PE=1 SV=2	Q9WTJ6	Tesmin	51 kDa		unknown	12.35	11.191	16.762	11.459	0	0	0	0
47	TRUE	Empty	TRASH domain-containing protein OS=Mus musculus OX=10090 GN=Rpl24 PE=2 SV=1	Q3UW40 (+1)	Rpl24	18 kDa		unknown	11.115	10.072	4.4698	2.0835	4.1047	3.5146	2.914	9.4681
48	TRUE	Empty	Tubulin alpha-1A chain OS=Mus musculus OX=10090 GN=Tuba1a PE=1 SV=1	P68369 (+3)	Tuba1a	50 kDa	TRUE	unknown	6.1752	2.2382	3.3524	4.167	4.9257	5.2719	3.8853	2.8404
49	TRUE	Empty	Hemopexin OS=Mus musculus OX=10090 GN=Hpx PE=1 SV=2	Q91X72	Hpx	51 kDa		unknown	7.4102	2.2382	2.2349	2.0835	9.0304	5.2719	3.8853	7.5745
50	TRUE	Empty	Alpha-globin OS=Mus musculus OX=10090 GN=Hbat1 PE=3 SV=1	A8DUV3 (+1)	Hbat1	15 kDa	TRUE	unknown	6.1752	5.5954	4.4698	1.0418	9.8513	7.0291	4.8567	4.7341
51	TRUE	Empty	60S ribosomal protein L38 OS=Mus musculus OX=10090 GN=Rpl38 PE=1 SV=1	Q52KP0 (+1)	Rpl38	8 kDa		unknown	3.7051	6.7145	6.7048	9.3758	6.5675	5.2719	4.8567	6.6277
52	TRUE	Empty	Dishevelled 2, dsh homolog (Drosophila) OS=Mus musculus OX=10090 GN=Dvl2 PE=2 SV=1	I6L9H1	Dvl2	79 kDa		unknown	12.35	7.8336	16.762	15.626	0	0	0	0
53	TRUE	Empty	SRSF protein kinase 1 OS=Mus musculus OX=10090 GN=Srpk1 PE=1 SV=2	O70551 (+1)	Srpk1	73 kDa	TRUE	unknown	4.9402	4.4763	7.8222	5.2088	4.1047	3.5146	2.914	6.6277
54	TRUE	Empty	GLOBIN domain-containing protein OS=Mus musculus OX=10090 PE=2 SV=1	Q8BPF4 (+3)		15 kDa	TRUE	unknown	2.4701	2.2382	0	0	12.314	8.7864	6.7994	2.8404
55	TRUE	Empty	Phospholipid hydroperoxide glutathione peroxidase OS=Mus musculus OX=10090 GN=Gpx4 PE=1 SV=4	O70325 (+5)	Gpx4	22 kDa		unknown	4.9402	4.4763	4.4698	6.2505	3.2838	2.6359	6.7994	5.6809
56	TRUE	Empty	Elongation factor 1-alpha 1 OS=Mus musculus OX=10090 GN=Eef1a1 PE=1 SV=3	P10126 (+3)	Eef1a1	50 kDa	TRUE	unknown	1.235	5.5954	4.4698	5.2088	6.5675	6.1505	7.7707	5.6809
57	TRUE	Empty	Cysteine-rich perinuclear theca 12 OS=Mus musculus OX=10090 GN=Cypt12 PE=2 SV=1	Q9DAR6	Cypt12	13 kDa		unknown	3.7051	7.8336	4.4698	5.2088	4.1047	4.3932	5.828	4.7341
58	TRUE	Empty	Rab11 family-interacting protein 2 OS=Mus musculus OX=10090 GN=Rab11fip2 PE=1 SV=1	G3XA57 (+1)	Rab11fip2	58 kDa	TRUE	unknown	3.7051	3.3573	4.4698	4.167	5.7466	3.5146	2.914	9.4681
59	TRUE	Empty	14-3-3 protein theta OS=Mus musculus OX=10090 GN=Ywhaq PE=2 SV=1	A3KML3 (+1)	Ywhaq	28 kDa		unknown	7.4102	3.3573	2.2349	4.167	4.1047	6.1505	3.8853	2.8404
60	TRUE	Empty	General transcription factor IIH subunit 1 OS=Mus musculus OX=10090 GN=Gtf2h1 PE=1 SV=1	G3X8R4 (+1)	Gtf2h1	62 kDa		unknown	6.1752	4.4763	2.2349	4.167	4.9257	2.6359	2.914	6.6277
61	TRUE	Empty	Microtubule-associated protein 1B OS=Mus musculus OX=10090 GN=Map1b PE=2 SV=1	B2RQQ5 (+1)	Map1b	270 kDa		unknown	2.4701	2.2382	3.3524	1.0418	9.0304	2.6359	3.8853	2.8404
62	TRUE	Empty	Pericentriolar material 1 OS=Mus musculus OX=10090 GN=Pcm1 PE=2 SV=1	B2RSW8 (+1)	Pcm1	229 kDa		unknown	2.4701	1.1191	7.8222	3.1253	4.9257	0.87864	2.914	2.8404
63	TRUE	Empty	Family with sequence similarity 71, member A OS=Mus musculus OX=10090 GN=Fam71a PE=2 SV=1	B7XG49	Fam71a	64 kDa		unknown	1.235	1.1191	4.4698	2.0835	4.1047	4.3932	1.9427	3.7873
64	TRUE	Empty	Cytoplasmic dynein 2 intermediate chain 1 OS=Mus musculus OX=10090 GN=Dync2i1 PE=1 SV=1	Q8C761	Dync2i1	115 kDa		unknown	2.4701	4.4763	2.2349	2.0835	6.5675	6.1505	2.914	2.8404
65	TRUE	Empty	Probable ATP-dependent RNA helicase DDX17 OS=Mus musculus OX=10090 GN=Ddx17 PE=1 SV=1	Q501J6	Ddx17	72 kDa	TRUE	unknown	6.1752	5.5954	3.3524	2.0835	1.6419	4.3932	3.8853	6.6277
66	TRUE	Empty	Propionyl-CoA carboxylase alpha chain, mitochondrial (Fragment) OS=Mus musculus OX=10090 GN=Pcca PE=1 SV=1	H3BJR0	Pcca	9 kDa	TRUE	unknown	7.4102	5.5954	2.2349	3.1253	4.1047	4.3932	3.8853	4.7341
67	TRUE	Empty	ATP-dependent RNA helicase TDRD9 OS=Mus musculus OX=10090 GN=Tdrd9 PE=1 SV=3	Q14BI7	Tdrd9	156 kDa		unknown	2.4701	2.2382	11.175	13.543	0	0	0	0
68	TRUE	Empty	Predicted pseudogene 5478 OS=Mus musculus OX=10090 GN=Gm5478 PE=1 SV=1	A0A2R8VHP3	Gm5478	58 kDa	TRUE	unknown	9.8803	4.4763	0	6.2505	1.6419	0	0	0
69	TRUE	Empty	Coilin OS=Mus musculus OX=10090 GN=Coil PE=1 SV=1	Q5SU73	Coil	62 kDa		unknown	8.6453	2.2382	8.9397	5.2088	1.6419	1.7573	3.8853	1.8936
70	TRUE	Empty	Shugoshin 2 OS=Mus musculus OX=10090 GN=Sgo2 PE=1 SV=1	Q7TSY8	Sgo2	130 kDa		unknown	3.7051	4.4763	4.4698	5.2088	2.4628	3.5146	3.8853	2.8404
71	TRUE	Empty	40S ribosomal protein S11 OS=Mus musculus OX=10090 GN=Rps11 PE=1 SV=3	P62281 (+2)	Rps11	18 kDa		unknown	6.1752	4.4763	3.3524	2.0835	3.2838	1.7573	2.914	3.7873
72	TRUE	Empty	60S ribosomal protein L35 OS=Mus musculus OX=10090 GN=Rpl35 PE=1 SV=1	Q6ZWV7	Rpl35	15 kDa		unknown	2.4701	5.5954	3.3524	3.1253	4.9257	3.5146	6.7994	3.7873
73	TRUE	Empty	Tubby-related protein 2 OS=Mus musculus OX=10090 GN=Tulp2 PE=1 SV=1	A0A1B0GRN6 (+2)	Tulp2	51 kDa		unknown	3.7051	2.2382	3.3524	5.2088	4.9257	4.3932	2.914	0.94681
74	TRUE	Empty	RIKEN cDNA 1700102P08 gene OS=Mus musculus OX=10090 GN=1700102P08Rik PE=1 SV=1	A0A0R4J0D7	1700102P08Rik	28 kDa		unknown	8.6453	6.7145	10.057	10.418	0	0	0	0
75	TRUE	Empty	Segment polarity protein dishevelled homolog DVL-1 OS=Mus musculus OX=10090 GN=Dvl1 PE=1 SV=2	P51141	Dvl1	75 kDa		unknown	3.7051	4.4763	11.175	10.418	0	0	0	0
76	TRUE	Empty	MKIAA0864 protein (Fragment) OS=Mus musculus OX=10090 GN=Mprip PE=2 SV=1	Q8CHC7	Mprip	199 kDa		unknown	3.7051	3.3573	2.2349	3.1253	1.6419	2.6359	3.8853	2.8404
77	TRUE	Empty	Histone H1.1 OS=Mus musculus OX=10090 GN=H1-1 PE=1 SV=2	P43275	H1-1	22 kDa		unknown	2.4701	4.4763	2.2349	3.1253	1.6419	7.0291	5.828	2.8404
78	TRUE	Empty	60S ribosomal protein L27a OS=Mus musculus OX=10090 GN=Rpl27a PE=1 SV=5	P14115	Rpl27a	17 kDa		unknown	7.4102	3.3573	0	1.0418	4.9257	3.5146	0	2.8404
79	TRUE	Empty	60S ribosomal protein L10-like OS=Mus musculus OX=10090 GN=Rpl10l PE=2 SV=1	P86048	Rpl10l	25 kDa		unknown	2.4701	2.2382	2.2349	4.167	4.1047	0.87864	1.9427	2.8404
80	TRUE	Empty	Ubiquitin carboxyl-terminal hydrolase 42 OS=Mus musculus OX=10090 GN=Usp42 PE=1 SV=1	B2RQC2	Usp42	146 kDa		unknown	0	2.2382	0	0	3.2838	8.7864	4.8567	1.8936
81	TRUE	Empty	Nucleolar protein 58 OS=Mus musculus OX=10090 GN=Nop58 PE=1 SV=1	Q6DFW4	Nop58	60 kDa		unknown	3.7051	2.2382	3.3524	2.0835	3.2838	2.6359	4.8567	2.8404
82	TRUE	Empty	Krt2 protein OS=Mus musculus OX=10090 GN=Krt2 PE=2 SV=1	B2RTP7 (+1)	Krt2	71 kDa	TRUE	unknown	7.4102	1.1191	1.1175	12.501	3.2838	1.7573	0.97134	0
83	TRUE	Empty	Protein SON OS=Mus musculus OX=10090 GN=Son PE=1 SV=1	H9KV00	Son	269 kDa		unknown	3.7051	3.3573	1.1175	1.0418	5.7466	3.5146	2.914	2.8404
84	TRUE	Empty	NFX-like protein OS=Mus musculus OX=10090 GN=1700019M22Rik PE=2 SV=1	Q9DA62	1700019M22Rik	13 kDa		unknown	1.235	3.3573	3.3524	3.1253	3.2838	2.6359	3.8853	2.8404
85	TRUE	Empty	Rab11 family-interacting protein 5 OS=Mus musculus OX=10090 GN=Rab11fip5 PE=1 SV=1	A0A0N4SW73	Rab11fip5	140 kDa		unknown	4.9402	4.4763	1.1175	3.1253	0.82094	3.5146	2.914	2.8404
86	TRUE	Empty	DEAD box protein 5 OS=Mus musculus OX=10090 GN=Ddx5 PE=2 SV=1	A1L333 (+4)	Ddx5	69 kDa	TRUE	unknown	3.7051	2.2382	2.2349	1.0418	0.82094	4.3932	4.8567	4.7341
87	TRUE	Empty	60S ribosomal protein L36a OS=Mus musculus OX=10090 GN=Rpl36a PE=3 SV=2	P83882 (+1)	Rpl36a	12 kDa		unknown	1.235	0	3.3524	3.1253	3.2838	3.5146	2.914	2.8404
88	TRUE	Empty	Endoplasmic reticulum chaperone BiP OS=Mus musculus OX=10090 GN=Hspa5 PE=1 SV=3	P20029 (+5)	Hspa5	72 kDa	TRUE	unknown	1.235	3.3573	8.9397	2.0835	1.6419	5.2719	0	0
89	TRUE	Empty	60S ribosomal protein L6 OS=Mus musculus OX=10090 GN=Rpl6 PE=1 SV=3	P47911 (+1)	Rpl6	34 kDa		unknown	0	0	6.7048	2.0835	3.2838	6.1505	2.914	5.6809
90	TRUE	Empty	Protein AF-10 OS=Mus musculus OX=10090 GN=Mllt10 PE=1 SV=1	A2AS70 (+3)	Mllt10	105 kDa		unknown	0	1.1191	2.2349	3.1253	0.82094	1.7573	4.8567	1.8936
91	TRUE	Empty	40S ribosomal protein S26 OS=Mus musculus OX=10090 GN=Rps26 PE=1 SV=3	P62855 (+1)	Rps26	13 kDa		unknown	4.9402	4.4763	2.2349	3.1253	4.1047	1.7573	1.9427	1.8936
92	TRUE	Empty	NK-tumor recognition protein OS=Mus musculus OX=10090 GN=Nktr PE=1 SV=4	P30415	Nktr	163 kDa		unknown	1.235	3.3573	1.1175	0	2.4628	1.7573	0.97134	4.7341
93	TRUE	Empty	F-actin-capping protein subunit alpha-3 OS=Mus musculus OX=10090 GN=Capza3 PE=2 SV=1	P70190	Capza3	35 kDa		unknown	0	0	2.2349	5.2088	1.6419	3.5146	5.828	4.7341
94	TRUE	Empty	Tubulin beta-4A chain OS=Mus musculus OX=10090 GN=Tubb4a PE=1 SV=3	Q9D6F9	Tubb4a	50 kDa	TRUE	unknown	3.7051	0	2.2349	0	4.1047	4.3932	3.8853	0
95	TRUE	Empty	Transthyretin OS=Mus musculus OX=10090 GN=Ttr PE=1 SV=1	P07309 (+2)	Ttr	16 kDa		unknown	3.7051	1.1191	1.1175	1.0418	4.1047	3.5146	2.914	2.8404
96	TRUE	Empty	Leucine-rich repeat and WD repeat-containing protein 1 OS=Mus musculus OX=10090 GN=LRWD1 PE=2 SV=1	Q8BUI3	LRWD1	72 kDa		unknown	0	3.3573	1.1175	1.0418	4.1047	4.3932	2.914	3.7873
97	TRUE	Empty	Ceruloplasmin OS=Mus musculus OX=10090 GN=Cp PE=1 SV=1	E9PZD8 (+3)	Cp	124 kDa		unknown	3.7051	1.1191	0	0	4.1047	6.1505	0.97134	1.8936
98	TRUE	Empty	F-actin-capping protein subunit beta OS=Mus musculus OX=10090 GN=Capzb PE=1 SV=1	A2AMW0 (+3)	Capzb	29 kDa		unknown	2.4701	0	1.1175	3.1253	0	1.7573	1.9427	0.94681
99	TRUE	Empty	Nuclear export mediator factor Nemf OS=Mus musculus OX=10090 GN=Nemf PE=1 SV=2	Q8CCP0	Nemf	121 kDa		unknown	0	2.2382	2.2349	2.0835	1.6419	1.7573	1.9427	4.7341
100	TRUE	Empty	Y box protein 2 OS=Mus musculus OX=10090 GN=Ybx2 PE=1 SV=1	B2RUF0	Ybx2	38 kDa		unknown	0	2.2382	6.7048	0	0	4.3932	1.9427	0.94681
101	TRUE	Empty	Ribosome-binding protein 1 OS=Mus musculus OX=10090 GN=Rrbp1 PE=1 SV=1	A2AVJ7 (+1)	Rrbp1	158 kDa		unknown	0	0	2.2349	5.2088	6.5675	1.7573	0	1.8936
102	TRUE	Empty	General transcription and DNA repair factor IIH helicase subunit XPB OS=Mus musculus OX=10090 GN=Ercc3 PE=2 SV=1	P49135 (+1)	Ercc3	89 kDa		unknown	4.9402	7.8336	1.1175	1.0418	1.6419	0.87864	1.9427	1.8936
103	TRUE	Empty	40S ribosomal protein S9 OS=Mus musculus OX=10090 GN=Rps9 PE=1 SV=3	Q6ZWN5	Rps9	23 kDa		unknown	0	2.2382	1.1175	1.0418	2.4628	3.5146	1.9427	3.7873
104	TRUE	Empty	Heat shock 70 kDa protein 4L OS=Mus musculus OX=10090 GN=Hspa4l PE=1 SV=2	P48722	Hspa4l	94 kDa		unknown	3.7051	2.2382	2.2349	0	3.2838	4.3932	0	0.94681
105	TRUE	Empty	Coiled-coil domain-containing protein 54 OS=Mus musculus OX=10090 GN=Ccdc54 PE=2 SV=1	Q9DAL3	Ccdc54	38 kDa		unknown	1.235	1.1191	0	3.1253	2.4628	3.5146	1.9427	3.7873
106	TRUE	Empty	PRP4 pre-mRNA-processing factor 4 homolog (Fragment) OS=Mus musculus OX=10090 GN=Prpf4b PE=2 SV=1	C7G3P2 (+1)	Prpf4b	117 kDa		unknown	0	0	0	1.0418	4.1047	5.2719	4.8567	2.8404
107	TRUE	Empty	40S ribosomal protein S4 OS=Mus musculus OX=10090 GN=Rps4l PE=2 SV=1	Q3V1Z5	Rps4l	29 kDa		unknown	3.7051	2.2382	0	0	2.4628	0.87864	0.97134	2.8404
108	TRUE	Empty	Cytoplasmic dynein 2 intermediate chain 2 OS=Mus musculus OX=10090 GN=Dync2i2 PE=1 SV=3	Q5U4F6	Dync2i2	58 kDa		unknown	6.1752	3.3573	1.1175	1.0418	0	1.7573	1.9427	1.8936
109	TRUE	Empty	Histone H2B OS=Mus musculus OX=10090 GN=H2bc1 PE=2 SV=1	A0JNS9 (+1)	H2bc1	14 kDa		unknown	1.235	3.3573	2.2349	3.1253	0.82094	1.7573	1.9427	1.8936
110	TRUE	Empty	Histone H1.2 OS=Mus musculus OX=10090 GN=H1-2 PE=1 SV=2	P15864 (+1)	H1-2	21 kDa	TRUE	unknown	1.235	4.4763	2.2349	3.1253	0	0.87864	1.9427	1.8936
111	TRUE	Empty	DNA topoisomerase 2-alpha OS=Mus musculus OX=10090 GN=Top2a PE=1 SV=2	Q01320	Top2a	173 kDa		unknown	1.235	0	0	1.0418	3.2838	1.7573	2.914	1.8936
112	TRUE	Empty	MKIAA0670 protein (Fragment) OS=Mus musculus OX=10090 GN=Acin1 PE=2 SV=1	Q80TU6	Acin1	143 kDa		unknown	2.4701	1.1191	1.1175	3.1253	1.6419	1.7573	2.914	1.8936
113	TRUE	Empty	Luc7-like protein 3 OS=Mus musculus OX=10090 GN=Luc7l3 PE=1 SV=1	Q5SUF2	Luc7l3	51 kDa		unknown	2.4701	3.3573	2.2349	1.0418	1.6419	1.7573	2.914	2.8404
114	TRUE	Empty	Beta-globin OS=Mus musculus OX=10090 GN=Hbbt1 PE=3 SV=1	A8DUK0 (+7)	Hbbt1	16 kDa		unknown	0	0	0	0	4.1047	4.3932	0	0
115	TRUE	Empty	Histone H1-like protein in spermatids 1 OS=Mus musculus OX=10090 GN=Hils1 PE=4 SV=1	I6TS03	Hils1	19 kDa		unknown	1.235	2.2382	2.2349	2.0835	1.6419	0.87864	0.97134	0.94681
116	TRUE	Empty	YTH domain-containing protein 1 OS=Mus musculus OX=10090 GN=Ythdc1 PE=1 SV=2	E9Q5K9	Ythdc1	86 kDa		unknown	0	3.3573	1.1175	0	1.6419	1.7573	1.9427	1.8936
117	TRUE	Empty	Regulator of nonsense transcripts 2 OS=Mus musculus OX=10090 GN=Upf2 PE=1 SV=1	A2AT37	Upf2	148 kDa		unknown	0	1.1191	2.2349	1.0418	4.9257	0.87864	0	0
118	TRUE	Empty	PC4 and SFRS1-interacting protein OS=Mus musculus OX=10090 GN=Psip1 PE=1 SV=1	Q99JF8	Psip1	60 kDa		unknown	0	1.1191	1.1175	0	2.4628	0.87864	2.914	0
119	TRUE	Empty	Golgi-associated Rab2B interactor-like 3 OS=Mus musculus OX=10090 GN=Fam71b PE=2 SV=1	B7XG48 (+2)	Fam71b	68 kDa		unknown	0	0	1.1175	1.0418	2.4628	2.6359	0.97134	0.94681
120	TRUE	Empty	60S ribosomal protein L11 OS=Mus musculus OX=10090 GN=Rpl11 PE=1 SV=4	Q9CXW4	Rpl11	20 kDa		unknown	2.4701	3.3573	2.2349	1.0418	2.4628	1.7573	1.9427	1.8936
121	TRUE	Empty	Kinesin-like protein OS=Mus musculus OX=10090 GN=Kif2b PE=2 SV=1	A2RSC8 (+1)	Kif2b	75 kDa		unknown	3.7051	2.2382	1.1175	2.0835	0.82094	2.6359	1.9427	0.94681
122	TRUE	Empty	Inactive peptidyl-prolyl cis-trans isomerase FKBP6 OS=Mus musculus OX=10090 GN=Fkbp6 PE=1 SV=1	Q91XW8	Fkbp6	37 kDa		unknown	1.235	0	2.2349	1.0418	0.82094	2.6359	3.8853	0.94681
123	TRUE	Empty	Daxx OS=Mus musculus OX=10090 GN=Daxx PE=2 SV=1	A0A068BEP5 (+8)	Daxx	81 kDa		unknown	1.235	1.1191	0	2.0835	0.82094	3.5146	0.97134	3.7873
124	TRUE	Empty	E3 ubiquitin-protein ligase TRIP12 OS=Mus musculus OX=10090 GN=Trip12 PE=1 SV=1	A0A087WNZ7 (+1)	Trip12	221 kDa		unknown	0	1.1191	1.1175	3.1253	0.82094	2.6359	2.914	1.8936
125	TRUE	Empty	Nucleolar protein 56 (Fragment) OS=Mus musculus OX=10090 GN=Nop56 PE=1 SV=1	F7CHQ7 (+1)	Nop56	24 kDa		unknown	0	2.2382	1.1175	1.0418	0	2.6359	2.914	1.8936
126	TRUE	Empty	Murinoglobulin-1 OS=Mus musculus OX=10090 GN=Mug1 PE=1 SV=3	P28665	Mug1	165 kDa		unknown	3.7051	1.1191	0	0	4.1047	0.87864	0.97134	0.94681
127	TRUE	Empty	Pinin OS=Mus musculus OX=10090 GN=Pnn PE=1 SV=4	O35691 (+1)	Pnn	82 kDa		unknown	0	0	0	1.0418	0.82094	2.6359	2.914	0.94681
128	TRUE	Empty	Peroxiredoxin-4 (Fragment) OS=Mus musculus OX=10090 GN=Prdx4 PE=1 SV=1	B1AZS9	Prdx4	26 kDa		unknown	4.9402	3.3573	1.1175	1.0418	3.2838	0	0	0
129	TRUE	Empty	Cytoskeleton-associated protein 4 OS=Mus musculus OX=10090 GN=Ckap4 PE=1 SV=2	Q8BMK4	Ckap4	64 kDa		unknown	0	0	1.1175	0	4.9257	1.7573	0	0
130	TRUE	Empty	Lysine-rich nucleolar protein 1 OS=Mus musculus OX=10090 GN=Knop1 PE=1 SV=2	Q9Z2Q2	Knop1	54 kDa		unknown	2.4701	1.1191	1.1175	1.0418	2.4628	1.7573	0.97134	0.94681
131	TRUE	Empty	Translation initiation factor eIF-2B subunit delta OS=Mus musculus OX=10090 GN=Eif2b4 PE=1 SV=1	D3Z780 (+1)	Eif2b4	62 kDa		unknown	1.235	1.1191	1.1175	3.1253	2.4628	0.87864	2.914	0.94681
132	TRUE	Empty	Kinesin-like protein OS=Mus musculus OX=10090 GN=Kif2a PE=1 SV=1	E0CZ72 (+1)	Kif2a	84 kDa		unknown	2.4701	1.1191	1.1175	1.0418	0.82094	1.7573	0	0.94681
133	TRUE	Empty	RNA-binding protein 25 OS=Mus musculus OX=10090 GN=Rbm25 PE=1 SV=2	B2RY56	Rbm25	100 kDa		unknown	0	0	1.1175	1.0418	2.4628	0.87864	0.97134	2.8404
134	TRUE	Empty	Interferon-stimulated 20 kDa exonuclease-like 2 OS=Mus musculus OX=10090 GN=Isg20l2 PE=1 SV=1	A0A0R4J0R3 (+1)	Isg20l2	41 kDa		unknown	0	2.2382	3.3524	1.0418	0	2.6359	0.97134	1.8936
135	TRUE	Empty	Nucleolar GTP-binding protein 1 OS=Mus musculus OX=10090 GN=Gtpbp4 PE=1 SV=3	Q99ME9	Gtpbp4	74 kDa		unknown	1.235	4.4763	1.1175	0	1.6419	0	0.97134	1.8936
136	TRUE	Empty	Uncharacterized protein OS=Mus musculus OX=10090 GN=1700010D01Rik PE=2 SV=1	Q9DAI5	1700010D01Rik	13 kDa	TRUE	unknown	3.7051	1.1191	0	0	0.82094	0.87864	0	1.8936
137	TRUE	Empty	Heterogeneous nuclear ribonucleoprotein F OS=Mus musculus OX=10090 GN=Hnrnpf PE=1 SV=3	Q9Z2X1	Hnrnpf	46 kDa		unknown	0	0	3.3524	2.0835	0.82094	1.7573	1.9427	0
138	TRUE	Empty	RIKEN cDNA 1700123L14 gene OS=Mus musculus OX=10090 GN=1700123L14Rik PE=1 SV=1	Q3V2K7	1700123L14Rik	48 kDa		unknown	1.235	0	0	0	2.4628	0	0.97134	0.94681
139	TRUE	Empty	Trypsin 10 OS=Mus musculus OX=10090 GN=Try10 PE=1 SV=1	Q792Z1	Try10	26 kDa	TRUE	unknown	0	3.3573	0	0	3.2838	0	0	1.8936
140	TRUE	Empty	T-complex protein 1 subunit epsilon OS=Mus musculus OX=10090 GN=Cct5 PE=1 SV=1	P80316	Cct5	60 kDa		unknown	1.235	1.1191	5.5873	3.1253	0	0	0	0
141	TRUE	Empty	40S ribosomal protein S13 OS=Mus musculus OX=10090 GN=Rps13 PE=1 SV=2	P62301 (+2)	Rps13	17 kDa		unknown	1.235	1.1191	2.2349	1.0418	1.6419	0.87864	2.914	0
142	TRUE	Empty	CWF19-like protein 2 OS=Mus musculus OX=10090 GN=Cwf19l2 PE=1 SV=1	Q8BG79	Cwf19l2	103 kDa		unknown	0	1.1191	1.1175	1.0418	0	1.7573	1.9427	0.94681
143	TRUE	Empty	Acrosomal protein KIAA1210 OS=Mus musculus OX=10090 GN=Kiaa1210 PE=1 SV=1	E9Q0C6	Kiaa1210	181 kDa		unknown	1.235	0	1.1175	0	1.6419	0	1.9427	0
144	TRUE	Empty	Unconventional myosin-VIIa OS=Mus musculus OX=10090 GN=Myo7a PE=1 SV=1	A0A0R4J113 (+3)	Myo7a	250 kDa		unknown	1.235	5.5954	0	0	0	0	0.97134	0
145	TRUE	Empty	Retinoblastoma-like protein 1 OS=Mus musculus OX=10090 GN=Rbl1 PE=1 SV=3	Q64701 (+1)	Rbl1	119 kDa		unknown	0	0	2.2349	5.2088	0	0	0	0
146	TRUE	Empty	40S ribosomal protein S3a OS=Mus musculus OX=10090 GN=Rps3a PE=1 SV=3	P97351 (+5)	Rps3a	30 kDa		unknown	1.235	0	1.1175	0	1.6419	0.87864	1.9427	0.94681
147	TRUE	Empty	Cyclin-dependent kinase 12 OS=Mus musculus OX=10090 GN=Cdk12 PE=1 SV=2	Q14AX6	Cdk12	164 kDa		unknown	0	0	2.2349	2.0835	1.6419	0.87864	0	0.94681
148	TRUE	Empty	Spermatogenesis-associated protein 20 OS=Mus musculus OX=10090 GN=Spata20 PE=1 SV=1	Q80YT5	Spata20	88 kDa		unknown	1.235	0	0	1.0418	2.4628	0	1.9427	0
149	TRUE	Empty	RNA helicase OS=Mus musculus OX=10090 GN=D1Pas1 PE=1 SV=1	B9EIA2 (+1)	D1Pas1	73 kDa		unknown	0	0	1.1175	2.0835	0	2.6359	0.97134	0
150	TRUE	Empty	60S ribosomal protein L13 OS=Mus musculus OX=10090 GN=Rpl13 PE=1 SV=3	P47963 (+1)	Rpl13	24 kDa		unknown	0	2.2382	0	0	0.82094	0	0	1.8936
151	TRUE	Empty	Chromodomain-helicase-DNA-binding protein 5 OS=Mus musculus OX=10090 GN=Chd5 PE=1 SV=1	A2A8L1	Chd5	223 kDa		unknown	0	1.1191	0	0	4.9257	0.87864	0	0.94681
152	TRUE	Empty	L-lactate dehydrogenase C chain OS=Mus musculus OX=10090 GN=Ldhc PE=1 SV=1	A0A1B0GRE9 (+3)	Ldhc	30 kDa		unknown	0	0	1.1175	0	0.82094	5.2719	0	0
153	TRUE	Empty	Nuclear autoantigenic sperm protein OS=Mus musculus OX=10090 GN=Nasp PE=1 SV=1	B1AU75 (+1)	Nasp	84 kDa		unknown	0	0	5.5873	1.0418	0	0	0	0
154	TRUE	Empty	ATP-dependent RNA helicase DDX4 OS=Mus musculus OX=10090 GN=Ddx4 PE=1 SV=2	Q61496	Ddx4	76 kDa		unknown	1.235	0	3.3524	4.167	0	0	0	0
155	TRUE	Empty	Testicular spindle-associated protein SHCBP1L OS=Mus musculus OX=10090 GN=Shcbp1l PE=1 SV=1	Q3TTP0	Shcbp1l	71 kDa		unknown	2.4701	0	2.2349	0	1.6419	0	0	0
156	TRUE	Empty	Hsp90aa1 protein (Fragment) OS=Mus musculus OX=10090 GN=Hsp90aa1 PE=2 SV=1	A0PJ91 (+6)	Hsp90aa1	66 kDa		unknown	0	0	1.1175	0	0.82094	4.3932	0	0
157	TRUE	Empty	Uncharacterized protein OS=Mus musculus OX=10090 GN=Pdia6 PE=2 SV=1	Q3THH1 (+3)	Pdia6	49 kDa		unknown	0	0	3.3524	1.0418	0	3.5146	0	0
158	TRUE	Empty	Histone acetyltransferase OS=Mus musculus OX=10090 GN=Crebbp PE=1 SV=1	A0A0U1RQB6 (+3)	Crebbp	261 kDa	TRUE	unknown	0	0	4.4698	0	0	0	0	0
159	TRUE	Empty	Unconventional myosin-Va OS=Mus musculus OX=10090 GN=Myo5a PE=1 SV=2	Q99104	Myo5a	216 kDa		unknown	0	0	3.3524	2.0835	0	0	0	0.94681
160	TRUE	Empty	U2 snRNP-associated SURP motif-containing protein OS=Mus musculus OX=10090 GN=U2surp PE=1 SV=3	Q6NV83	U2surp	118 kDa		unknown	0	0	0	1.0418	2.4628	0	0	1.8936
161	TRUE	Empty	60S ribosomal protein L17 (Fragment) OS=Mus musculus OX=10090 GN=Rpl17 PE=2 SV=1	Q505B1 (+4)	Rpl17	21 kDa		unknown	0	0	0	0	4.1047	0	0.97134	0
162	TRUE	Empty	Predicted gene, 37389 OS=Mus musculus OX=10090 GN=Gm37389 PE=3 SV=1	A0A0A6YW05 (+3)	Gm37389	11 kDa		unknown	0	0	0	0	0.82094	3.5146	0	0
163	TRUE	Empty	Caspase recruitment domain family, member 6 OS=Mus musculus OX=10090 GN=Card6 PE=1 SV=1	E9PWH2 (+1)	Card6	131 kDa		unknown	0	0	2.2349	1.0418	0	0	0	0
164	TRUE	Empty	Carboxylesterase 1C OS=Mus musculus OX=10090 GN=Ces1c PE=1 SV=4	P23953	Ces1c	61 kDa		unknown	0	0	0	0	3.2838	0	0	0
165	TRUE	Empty	Cytosolic carboxypeptidase 1 OS=Mus musculus OX=10090 GN=Agtpbp1 PE=1 SV=2	Q641K1	Agtpbp1	137 kDa		unknown	0	0	2.2349	2.0835	0	0.87864	0.97134	0
166	TRUE	Empty	60S ribosomal protein L7 (Fragment) OS=Mus musculus OX=10090 GN=Rpl7 PE=1 SV=1	F6XI62 (+3)	Rpl7	33 kDa		unknown	0	0	1.1175	0	0	1.7573	0.97134	1.8936
167	TRUE	Empty	Cytosolic carboxypeptidase-like protein 5 OS=Mus musculus OX=10090 GN=Agbl5 PE=1 SV=2	Q09M02	Agbl5	98 kDa		unknown	0	0	0	0	0.82094	1.7573	0.97134	0
168	TRUE	Empty	UPF3 regulator of nonsense transcripts homolog A (Yeast) OS=Mus musculus OX=10090 GN=Upf3a PE=1 SV=1	Q3ULJ3	Upf3a	49 kDa		unknown	0	1.1191	0	0	2.4628	0	0	0
169	TRUE	Empty	Protein lin-37 homolog (Fragment) OS=Mus musculus OX=10090 GN=Lin37 PE=1 SV=1	D3Z769 (+3)	Lin37	23 kDa		unknown	0	0	3.3524	2.0835	0	0	0	0
170	TRUE	Empty	60S ribosomal protein L27 OS=Mus musculus OX=10090 GN=Rpl27 PE=1 SV=2	P61358 (+1)	Rpl27	16 kDa		unknown	0	0	0	1.0418	0	0	0	1.8936
171	TRUE	Empty	Gag polyprotein OS=Mus musculus OX=10090 GN=gag PE=4 SV=1	A0A510NUK5	gag	80 kDa		unknown	0	2.2382	1.1175	1.0418	0	0	0	0
172	TRUE	Empty	Myotubularin-related protein 5 OS=Mus musculus OX=10090 GN=Sbf1 PE=1 SV=2	Q6ZPE2	Sbf1	209 kDa		unknown	0	1.1191	0	1.0418	1.6419	0	0	0
173	TRUE	Empty	Spindle and centriole-associated protein 1 OS=Mus musculus OX=10090 GN=Spice1 PE=1 SV=2	Q8C804	Spice1	96 kDa		unknown	0	0	0	1.0418	0	0	2.914	0
174	TRUE	Empty	WD_REPEATS_REGION domain-containing protein OS=Mus musculus OX=10090 GN=Tbl2 PE=2 SV=1	Q9CY49 (+1)	Tbl2	50 kDa		unknown	0	0	0	0	1.6419	0	0	0
175	TRUE	Empty	Zona pellucida sperm-binding protein 3 receptor OS=Mus musculus OX=10090 GN=Zp3r PE=1 SV=1	E9PVX4 (+4)	Zp3r	58 kDa		unknown	2.4701	0	0	0	0	0	0	0
176	TRUE	Empty	Transcription activator BRG1 (Fragment) OS=Mus musculus OX=10090 GN=Smarca4 PE=1 SV=1	G3UX35	Smarca4	144 kDa		unknown	0	0	0	1.0418	1.6419	0	0	0
177	TRUE	Empty	Sperm-associated antigen 17 OS=Mus musculus OX=10090 GN=Spag17 PE=1 SV=2	Q5S003	Spag17	263 kDa		unknown	0	0	0	2.0835	0	0	0	0
178	TRUE	Empty	Glycylpeptide N-tetradecanoyltransferase OS=Mus musculus OX=10090 GN=Nmt2 PE=1 SV=1	A2AJH3 (+3)	Nmt2	57 kDa		unknown	0	0	0	0	1.6419	0	0	0
179	TRUE	Empty	Endoplasmin OS=Mus musculus OX=10090 GN=Hsp90b1 PE=1 SV=2	P08113 (+3)	Hsp90b1	92 kDa		unknown	0	0	0	0	0	1.7573	0	0
END OF FILE

## Sheet: Fig. S4a
20220630_20210126_Oura_SW_mouse_BiotinK_WT_0h_SA_pulldown_TesminBioID2_0h_SA_Pulldown, Samples report created on 06/30/2022
Experiment: 20220630_20210126_Oura_SW_mouse_BiotinK_WT_0h_SA_pulldown_TesminBioID2_0h_SA_Pulldown
	Peak List Generator: unknown
		Version: unknown
		Charge States Calculated: unknown
		Deisotoped: unknown
		Textual Annotation: unknown
	Database Set: 1 Database
		Database Name: the SwissProt_2022_02 database
			Version: unknown
			Taxonomy: Mus musculus
			Number of Proteins: 17126
		Does database contain common contaminants?: unknown
	Search Engine Set: 1 Search Engine
		Search Engine: Mascot
			Version: 2.7.0
			Samples: All Samples
			Fragment Tolerance: 0.050 Da (Monoisotopic)
			Parent Tolerance: 15 PPM (Monoisotopic)
			Fixed Modifications: +57 on C (Carbamidomethyl)
			Variable Modifications: +1 on NQ (Deamidated), +16 on M (Oxidation), +42 on Peptide N-Terminal (Acetyl), +226 on K (Biotin)
			Database: the SwissProt_2022_02 database (selected for Mus musculus, unknown version, 17126 entries)
			Digestion Enzyme: Trypsin
			Max Missed Cleavages: 2
			Probability Model:
				Sample_05_Slot2-14_1_9579_5.2.216 (F080434): Peptide Prophet with Delta Mass Correction [+2 and below,+3,+4 and above]
				Sample_06_Slot2-15_1_9581_5.2.216 (F080435): Peptide Prophet with Delta Mass Correction [+2 and below,+3,+4 and above]
	Scaffold: Version: Scaffold_4.11.1
		Modification Metadata Set: 2334 modifications
			Source: C:\Program Files\Scaffold 4\parameters\unimod.xml
			Comment:
		Protein Grouping Strategy: Experiment-wide grouping with binary peptide-protein weights
		Peptide Thresholds: 95.0% minimum
		Protein Thresholds: 99.0% minimum and 2 peptides minimum
		Peptide FDR: 0.0% (Decoy)
		Protein FDR: 0.0% (Decoy)
		GO Annotation Source(s):
		Pathway Annotation Source(s):
		Alternate ID Source(s): FASTA:UniProt/Swiss-Prot (UniProtKB)
									Quantitative Value (Normalized Total Spectra)	Quantitative Value (Normalized Total Spectra)
20220630_20210126_Oura_SW_mouse_BiotinK_WT_0h_SA_pulldown_TesminBioID2_0h_SA_Pulldown									KO,BioID2_0h	WT_0h
#	Visible?	Starred?	Identified Proteins (48/56)	Accession Number	Alternate ID	Molecular Weight	Protein Grouping Ambiguity	Taxonomy	KO,BioID2_0h	WT_0h
1	TRUE	Empty	Acetyl-CoA carboxylase 1 OS=Mus musculus OX=10090 GN=Acaca PE=1 SV=1	Q5SWU9	Acaca	265 kDa	TRUE	0.9unknown	185.86	199.56
2	TRUE	Empty	Pyruvate carboxylase, mitochondrial OS=Mus musculus OX=10090 GN=Pc PE=1 SV=1	Q05920	Pc	130 kDa		1.1unknown	153.49	142
3	TRUE	Empty	Propionyl-CoA carboxylase alpha chain, mitochondrial OS=Mus musculus OX=10090 GN=Pcca PE=1 SV=2	Q91ZA3	Pcca	80 kDa		1.0unknown	93.972	93.066
4	TRUE	Empty	Acetyl-CoA carboxylase 2 OS=Mus musculus OX=10090 GN=Acacb PE=1 SV=1	E9Q4Z2	Acacb	276 kDa	TRUE	1.1unknown	62.648	57.567
5	TRUE	Empty	Serine/arginine repetitive matrix protein 2 OS=Mus musculus OX=10090 GN=Srrm2 PE=1 SV=3	Q8BTI8	Srrm2	295 kDa		0.9unknown	26.103	29.743
6	TRUE	Empty	G kinase-anchoring protein 1 OS=Mus musculus OX=10090 GN=Gkap1 PE=1 SV=1	Q9JMB0	Gkap1	42 kDa		1.0unknown	18.794	18.229
7	TRUE	Empty	La-related protein 7 OS=Mus musculus OX=10090 GN=Larp7 PE=1 SV=2	Q05CL8	Larp7	65 kDa		0.4unknown	9.3972	23.986
8	TRUE	Empty	Protein LYRIC OS=Mus musculus OX=10090 GN=Mtdh PE=1 SV=1	Q80WJ7	Mtdh	64 kDa		0.9unknown	15.662	17.27
9	TRUE	Empty	Methylcrotonoyl-CoA carboxylase subunit alpha, mitochondrial OS=Mus musculus OX=10090 GN=Mccc1 PE=1 SV=2	Q99MR8	Mccc1	79 kDa		1.0unknown	14.618	14.392
10	TRUE	Empty	Heat shock-related 70 kDa protein 2 OS=Mus musculus OX=10090 GN=Hspa2 PE=1 SV=2	P17156	Hspa2	70 kDa		0.8unknown	10.441	12.473
11	TRUE	Empty	Outer dense fiber protein 2 OS=Mus musculus OX=10090 GN=Odf2 PE=1 SV=1	A3KGV1	Odf2	96 kDa		0.6unknown	8.3531	14.392
12	TRUE	Empty	Eukaryotic translation initiation factor 5B OS=Mus musculus OX=10090 GN=Eif5b PE=1 SV=2	Q05D44	Eif5b	138 kDa		0.8unknown	9.3972	11.513
13	TRUE	Empty	Cell growth-regulating nucleolar protein OS=Mus musculus OX=10090 GN=Lyar PE=1 SV=2	Q08288	Lyar	44 kDa		1.1unknown	10.441	9.5944
14	TRUE	Empty	Protein lin-9 homolog OS=Mus musculus OX=10090 GN=Lin9 PE=1 SV=2	Q8C735	Lin9	62 kDa		INFunknown	19.839	0
15	TRUE	Empty	Rab11 family-interacting protein 2 OS=Mus musculus OX=10090 GN=Rab11fip2 PE=1 SV=1	G3XA57	Rab11fip2	58 kDa	TRUE	1.8unknown	10.441	5.7567
16	TRUE	Empty	60S ribosomal protein L23a OS=Mus musculus OX=10090 GN=Rpl23a PE=1 SV=1	P62751	Rpl23a	18 kDa		1.0unknown	7.3089	7.6756
17	TRUE	Empty	AP-3 complex subunit delta-1 OS=Mus musculus OX=10090 GN=Ap3d1 PE=1 SV=1	O54774	Ap3d1	135 kDa		1.5unknown	7.3089	4.7972
18	TRUE	Empty	Lysine-specific demethylase 9 OS=Mus musculus OX=10090 GN=Rsbn1 PE=1 SV=3	Q80T69	Rsbn1	89 kDa		0.4unknown	3.1324	7.6756
19	TRUE	Empty	Ubiquitin-60S ribosomal protein L40 OS=Mus musculus OX=10090 GN=Uba52 PE=1 SV=2	P62984	Uba52	15 kDa		1.5unknown	7.3089	4.7972
20	TRUE	Empty	60S ribosomal protein L24 OS=Mus musculus OX=10090 GN=Rpl24 PE=1 SV=2	Q8BP67	Rpl24	18 kDa		1.1unknown	6.2648	5.7567
21	TRUE	Empty	Coilin OS=Mus musculus OX=10090 GN=Coil PE=1 SV=1	Q5SU73	Coil	62 kDa		2.7unknown	10.441	3.8378
22	TRUE	Empty	Ankycorbin OS=Mus musculus OX=10090 GN=Rai14 PE=1 SV=1	Q9EP71	Rai14	109 kDa		0.5unknown	3.1324	5.7567
23	TRUE	Empty	60S ribosomal protein L6 OS=Mus musculus OX=10090 GN=Rpl6 PE=1 SV=3	P47911	Rpl6	34 kDa		0.4unknown	3.1324	8.635
24	TRUE	Empty	40S ribosomal protein S24 OS=Mus musculus OX=10090 GN=Rps24 PE=1 SV=1	P62849	Rps24	15 kDa		0.4unknown	3.1324	8.635
25	TRUE	Empty	14-3-3 protein theta OS=Mus musculus OX=10090 GN=Ywhaq PE=1 SV=1	P68254	Ywhaq	28 kDa		0.7unknown	3.1324	4.7972
26	TRUE	Empty	ATP-binding cassette sub-family F member 1 OS=Mus musculus OX=10090 GN=Abcf1 PE=1 SV=1	Q6P542	Abcf1	95 kDa		1.4unknown	5.2207	3.8378
27	TRUE	Empty	Myb-related protein A OS=Mus musculus OX=10090 GN=Mybl1 PE=1 SV=2	P51960	Mybl1	86 kDa		INFunknown	8.3531	0
28	TRUE	Empty	E3 ubiquitin-protein ligase RBBP6 OS=Mus musculus OX=10090 GN=Rbbp6 PE=1 SV=5	P97868	Rbbp6	200 kDa		0.5unknown	3.1324	5.7567
29	TRUE	Empty	Elongin-A OS=Mus musculus OX=10090 GN=Eloa PE=1 SV=3	Q8CB77	Eloa	87 kDa		0.0unknown	0	2.8783
30	TRUE	Empty	Tubby-related protein 2 OS=Mus musculus OX=10090 GN=Tulp2 PE=1 SV=3	P46686	Tulp2	63 kDa		0.3unknown	2.0883	6.7161
31	TRUE	Empty	Segment polarity protein dishevelled homolog DVL-2 OS=Mus musculus OX=10090 GN=Dvl2 PE=1 SV=2	Q60838	Dvl2	79 kDa		INFunknown	7.3089	0
32	TRUE	Empty	Acrosomal protein KIAA1210 OS=Mus musculus OX=10090 GN=Kiaa1210 PE=1 SV=1	E9Q0C6	Kiaa1210	181 kDa		0.5unknown	2.0883	3.8378
33	TRUE	Empty	Microtubule-associated protein 1B OS=Mus musculus OX=10090 GN=Map1b PE=1 SV=2	P14873	Map1b	270 kDa		INFunknown	5.2207	0
34	TRUE	Empty	Uncharacterized protein C3orf62 homolog OS=Mus musculus OX=10090 PE=1 SV=1	Q9D9C7		29 kDa		INFunknown	8.3531	0
35	TRUE	Empty	60S ribosomal protein L38 OS=Mus musculus OX=10090 GN=Rpl38 PE=1 SV=3	Q9JJI8	Rpl38	8 kDa		1.1unknown	3.1324	2.8783
36	TRUE	Empty	40S ribosomal protein S6 OS=Mus musculus OX=10090 GN=Rps6 PE=1 SV=1	P62754	Rps6	29 kDa		1.1unknown	3.1324	2.8783
37	TRUE	Empty	Phospholipid hydroperoxide glutathione peroxidase OS=Mus musculus OX=10090 GN=Gpx4 PE=1 SV=4	O70325	Gpx4	22 kDa		0.7unknown	2.0883	2.8783
38	TRUE	Empty	Histone H1t OS=Mus musculus OX=10090 GN=Hist1h1t PE=1 SV=4	Q07133	Hist1h1t	22 kDa		1.1unknown	2.0883	1.9189
39	TRUE	Empty	Cytochrome P450 4V2 OS=Mus musculus OX=10090 GN=Cyp4v2 PE=1 SV=1	Q9DBW0	Cyp4v2	61 kDa		0.5unknown	1.0441	1.9189
40	TRUE	Empty	SRSF protein kinase 1 OS=Mus musculus OX=10090 GN=Srpk1 PE=1 SV=2	O70551	Srpk1	73 kDa		1.6unknown	3.1324	1.9189
41	TRUE	Empty	Pericentriolar material 1 protein OS=Mus musculus OX=10090 GN=Pcm1 PE=1 SV=2	Q9R0L6	Pcm1	229 kDa		0.4unknown	1.0441	2.8783
42	TRUE	Empty	Elongation factor 1-alpha 1 OS=Mus musculus OX=10090 GN=Eef1a1 PE=1 SV=3	P10126	Eef1a1	50 kDa		0.4unknown	1.0441	2.8783
43	TRUE	Empty	40S ribosomal protein S8 OS=Mus musculus OX=10090 GN=Rps8 PE=1 SV=2	P62242	Rps8	24 kDa		1.1unknown	2.0883	1.9189
44	TRUE	Empty	60S ribosomal protein L22 OS=Mus musculus OX=10090 GN=Rpl22 PE=1 SV=2	P67984	Rpl22	15 kDa		1.6unknown	3.1324	1.9189
45	TRUE	Empty	Protein SON OS=Mus musculus OX=10090 GN=Son PE=1 SV=2	Q9QX47	Son	266 kDa		0.0unknown	0	3.8378
46	TRUE	Empty	Death domain-associated protein 6 OS=Mus musculus OX=10090 GN=Daxx PE=1 SV=1	O35613	Daxx	81 kDa		0.4unknown	1.0441	2.8783
47	TRUE	Empty	Probable ATP-dependent RNA helicase DDX5 OS=Mus musculus OX=10090 GN=Ddx5 PE=1 SV=2	Q61656	Ddx5	69 kDa	TRUE	1.1unknown	2.0883	1.9189
48	TRUE	Empty	Histone H1.1 OS=Mus musculus OX=10090 GN=Hist1h1a PE=1 SV=2	P43275	Hist1h1a	22 kDa		2.2unknown	2.0883	0.95944
END OF FILE

## Sheet: Fig. S4d
20220630_20210601_Oura_SW_mouse_IP_3samples, Samples report created on 06/30/2022
Experiment: 20220630_20210601_Oura_SW_mouse_IP_3samples
	Peak List Generator: unknown
		Version: unknown
		Charge States Calculated: unknown
		Deisotoped: unknown
		Textual Annotation: unknown
	Database Set: 1 Database
		Database Name: the SwissProt_2022_02 database
			Version: unknown
			Taxonomy: Mus musculus
			Number of Proteins: 17126
		Does database contain common contaminants?: unknown
	Search Engine Set: 1 Search Engine
		Search Engine: Mascot
			Version: 2.7.0
			Samples: All Samples
			Fragment Tolerance: 0.050 Da (Monoisotopic)
			Parent Tolerance: 15 PPM (Monoisotopic)
			Fixed Modifications: +57 on C (Carbamidomethyl)
			Variable Modifications: +1 on NQ (Deamidated), +16 on M (Oxidation), +42 on Peptide N-Terminal (Acetyl)
			Database: the SwissProt_2022_02 database (selected for Mus musculus, unknown version, 17126 entries)
			Digestion Enzyme: Trypsin
			Max Missed Cleavages: 2
			Probability Model:
				Sample7_Slot2-28_1_11983_5.3.236 (F080422): Peptide Prophet with Delta Mass Correction [+1,+2,+3,+4,+5 and above]
				Sample8_Slot2-29_1_11985_5.3.236 (F080423): Peptide Prophet with Delta Mass Correction [+1,+2,+3,+4,+5 and above]
				Sample9_Slot2-30_1_11987_5.3.236 (F080424): Peptide Prophet with Delta Mass Correction [+1,+2,+3,+4,+5 and above]
	Scaffold: Version: Scaffold_4.11.1
		Modification Metadata Set: 2334 modifications
			Source: C:\Program Files\Scaffold 4\parameters\unimod.xml
			Comment:
		Protein Grouping Strategy: Experiment-wide grouping with binary peptide-protein weights
		Peptide Thresholds: 95.0% minimum
		Protein Thresholds: 99.0% minimum and 2 peptides minimum
		Peptide FDR: 0.0% (Decoy)
		Protein FDR: 0.0% (Decoy)
		GO Annotation Source(s):
		Pathway Annotation Source(s):
		Alternate ID Source(s): FASTA:UniProt/Swiss-Prot (UniProtKB)
									Quantitative Value (Normalized Total Spectra)	Quantitative Value (Normalized Total Spectra)	Quantitative Value (Normalized Total Spectra)
20220630_20210601_Oura_SW_mouse_IP_3samples									KO, BioID2	Het, BioID2	WT
#	Visible?	Starred?	Identified Proteins (519)	Accession Number	Alternate ID	Molecular Weight	Protein Grouping Ambiguity	Taxonomy	KO, BioID2	Het, BioID2	WT
1	TRUE	Empty	Myosin-9 OS=Mus musculus OX=10090 GN=Myh9 PE=1 SV=4	Q8VDD5	Myh9	226 kDa	TRUE	unknown	230.97	215.64	243.26
2	TRUE	Empty	Myosin-11 OS=Mus musculus OX=10090 GN=Myh11 PE=1 SV=1	O08638	Myh11	227 kDa	TRUE	unknown	158.61	170.63	200.79
3	TRUE	Empty	Myosin-10 OS=Mus musculus OX=10090 GN=Myh10 PE=1 SV=2	Q61879	Myh10	229 kDa	TRUE	unknown	146.71	177.95	188.24
4	TRUE	Empty	Actin, cytoplasmic 2 OS=Mus musculus OX=10090 GN=Actg1 PE=1 SV=1	P63260	Actg1	42 kDa	TRUE	unknown	158.61	162.25	180.52
5	TRUE	Empty	Actin, alpha cardiac muscle 1 OS=Mus musculus OX=10090 GN=Actc1 PE=1 SV=1	P68033	Actc1	42 kDa	TRUE	unknown	103.1	98.398	129.35
6	TRUE	Empty	Plectin OS=Mus musculus OX=10090 GN=Plec PE=1 SV=3	Q9QXS1	Plec	534 kDa		unknown	118.96	110.96	88.81
7	TRUE	Empty	Acrosomal protein KIAA1210 OS=Mus musculus OX=10090 GN=Kiaa1210 PE=1 SV=1	E9Q0C6	Kiaa1210	181 kDa		unknown	96.157	106.77	96.532
8	TRUE	Empty	Spectrin alpha chain, non-erythrocytic 1 OS=Mus musculus OX=10090 GN=Sptan1 PE=1 SV=4	P16546	Sptan1	285 kDa		unknown	70.383	65.948	81.087
9	TRUE	Empty	Beta-actin-like protein 2 OS=Mus musculus OX=10090 GN=Actbl2 PE=1 SV=1	Q8BFZ3	Actbl2	42 kDa	TRUE	unknown	68.4	64.901	68.538
10	TRUE	Empty	Ig gamma-1 chain C region secreted form OS=Mus musculus OX=10090 GN=Ighg1 PE=1 SV=1	P01868 (+1)	Ighg1	36 kDa		unknown	60.47	80.603	59.85
11	TRUE	Empty	Unconventional myosin-VIIa OS=Mus musculus OX=10090 GN=Myo7a PE=1 SV=2	P97479	Myo7a	255 kDa		unknown	65.426	55.48	58.885
12	TRUE	Empty	Heat shock-related 70 kDa protein 2 OS=Mus musculus OX=10090 GN=Hspa2 PE=1 SV=2	P17156	Hspa2	70 kDa	TRUE	unknown	58.487	78.509	51.162
13	TRUE	Empty	Dipeptidase 3 OS=Mus musculus OX=10090 GN=Dpep3 PE=1 SV=1	Q9DA79	Dpep3	54 kDa		unknown	55.513	73.275	62.746
14	TRUE	Empty	Vimentin OS=Mus musculus OX=10090 GN=Vim PE=1 SV=3	P20152	Vim	54 kDa	TRUE	unknown	67.409	57.573	56.954
15	TRUE	Empty	Tubulin beta-4B chain OS=Mus musculus OX=10090 GN=Tubb4b PE=1 SV=1	P68372	Tubb4b	50 kDa	TRUE	unknown	64.435	51.293	55.023
16	TRUE	Empty	Spectrin beta chain, non-erythrocytic 1 OS=Mus musculus OX=10090 GN=Sptbn1 PE=1 SV=2	Q62261	Sptbn1	274 kDa		unknown	43.617	51.293	55.989
17	TRUE	Empty	Nesprin-2 OS=Mus musculus OX=10090 GN=Syne2 PE=1 SV=2	Q6ZWQ0	Syne2	783 kDa		unknown	40.643	49.199	50.197
18	TRUE	Empty	Unconventional myosin-XVIIIa OS=Mus musculus OX=10090 GN=Myo18a PE=1 SV=2	Q9JMH9	Myo18a	233 kDa		unknown	41.635	41.871	57.919
19	TRUE	Empty	Unconventional myosin-Ic OS=Mus musculus OX=10090 GN=Myo1c PE=1 SV=2	Q9WTI7	Myo1c	122 kDa		unknown	37.67	57.573	48.266
20	TRUE	Empty	Myosin phosphatase Rho-interacting protein OS=Mus musculus OX=10090 GN=Mprip PE=1 SV=2	P97434	Mprip	116 kDa	TRUE	unknown	31.722	37.684	54.058
21	TRUE	Empty	Heat shock cognate 71 kDa protein OS=Mus musculus OX=10090 GN=Hspa8 PE=1 SV=1	P63017	Hspa8	71 kDa	TRUE	unknown	39.652	49.199	32.821
22	TRUE	Empty	Unconventional myosin-Id OS=Mus musculus OX=10090 GN=Myo1d PE=1 SV=1	Q5SYD0	Myo1d	116 kDa		unknown	52.539	42.918	32.821
23	TRUE	Empty	Pericentriolar material 1 protein OS=Mus musculus OX=10090 GN=Pcm1 PE=1 SV=2	Q9R0L6	Pcm1	229 kDa		unknown	39.652	37.684	34.752
24	TRUE	Empty	Unconventional myosin-VI OS=Mus musculus OX=10090 GN=Myo6 PE=1 SV=1	Q64331	Myo6	146 kDa		unknown	33.704	35.591	34.752
25	TRUE	Empty	Immunoglobulin kappa constant OS=Mus musculus OX=10090 GN=Igkc PE=1 SV=2	P01837	Igkc	12 kDa		unknown	31.722	29.31	35.717
26	TRUE	Empty	Unconventional myosin-Va OS=Mus musculus OX=10090 GN=Myo5a PE=1 SV=2	Q99104	Myo5a	216 kDa	TRUE	unknown	35.687	42.918	32.821
27	TRUE	Empty	Brain acid soluble protein 1 OS=Mus musculus OX=10090 GN=Basp1 PE=1 SV=3	Q91XV3	Basp1	22 kDa		unknown	35.687	32.45	29.925
28	TRUE	Empty	Clathrin heavy chain 1 OS=Mus musculus OX=10090 GN=Cltc PE=1 SV=3	Q68FD5	Cltc	192 kDa		unknown	16.852	21.983	55.023
29	TRUE	Empty	Unconventional myosin-Vb OS=Mus musculus OX=10090 GN=Myo5b PE=1 SV=2	P21271	Myo5b	211 kDa	TRUE	unknown	27.757	40.825	33.786
30	TRUE	Empty	Myosin light polypeptide 6 OS=Mus musculus OX=10090 GN=Myl6 PE=1 SV=3	Q60605	Myl6	17 kDa	TRUE	unknown	25.774	32.45	28.96
31	TRUE	Empty	Ecto-ADP-ribosyltransferase 3 OS=Mus musculus OX=10090 GN=Art3 PE=1 SV=2	Q8R2G4	Art3	42 kDa		unknown	25.774	28.263	26.064
32	TRUE	Empty	Tubulin beta-3 chain OS=Mus musculus OX=10090 GN=Tubb3 PE=1 SV=1	Q9ERD7	Tubb3	50 kDa	TRUE	unknown	31.722	23.029	30.89
33	TRUE	Empty	Ig gamma-3 chain C region OS=Mus musculus OX=10090 PE=1 SV=2	P03987		44 kDa		unknown	31.722	27.216	26.064
34	TRUE	Empty	Calmodulin-1 OS=Mus musculus OX=10090 GN=Calm1 PE=1 SV=1	P0DP26 (+2)	Calm1	17 kDa		unknown	26.765	26.17	23.168
35	TRUE	Empty	Dynein heavy chain 17, axonemal OS=Mus musculus OX=10090 GN=Dnah17 PE=1 SV=2	Q69Z23	Dnah17	512 kDa		unknown	30.73	24.076	25.098
36	TRUE	Empty	Testis-expressed protein 101 OS=Mus musculus OX=10090 GN=Tex101 PE=1 SV=1	Q9JMI7	Tex101	27 kDa		unknown	30.73	26.17	27.029
37	TRUE	Empty	Tesmin OS=Mus musculus OX=10090 GN=Tesmin PE=1 SV=2	Q9WTJ6	Tesmin	51 kDa		unknown	27.757	52.339	0
38	TRUE	Empty	CD109 antigen OS=Mus musculus OX=10090 GN=Cd109 PE=1 SV=1	Q8R422	Cd109	162 kDa		unknown	29.739	24.076	21.237
39	TRUE	Empty	Myosin regulatory light chain 12B OS=Mus musculus OX=10090 GN=Myl12b PE=1 SV=2	Q3THE2	Myl12b	20 kDa	TRUE	unknown	21.809	29.31	23.168
40	TRUE	Empty	Ankycorbin OS=Mus musculus OX=10090 GN=Rai14 PE=1 SV=1	Q9EP71	Rai14	109 kDa		unknown	18.835	20.936	25.098
41	TRUE	Empty	Myosin-14 OS=Mus musculus OX=10090 GN=Myh14 PE=1 SV=1	Q6URW6	Myh14	229 kDa	TRUE	unknown	21.809	20.936	24.133
42	TRUE	Empty	Tropomyosin alpha-1 chain OS=Mus musculus OX=10090 GN=Tpm1 PE=1 SV=1	P58771	Tpm1	33 kDa	TRUE	unknown	15.861	21.983	26.064
43	TRUE	Empty	Tubulin alpha-3 chain OS=Mus musculus OX=10090 GN=Tuba3a PE=1 SV=1	P05214	Tuba3a	50 kDa	TRUE	unknown	22.8	24.076	24.133
44	TRUE	Empty	Dynein heavy chain 8, axonemal OS=Mus musculus OX=10090 GN=Dnah8 PE=1 SV=2	Q91XQ0	Dnah8	541 kDa		unknown	22.8	21.983	14.48
45	TRUE	Empty	Annexin A2 OS=Mus musculus OX=10090 GN=Anxa2 PE=1 SV=2	P07356	Anxa2	39 kDa		unknown	24.783	26.17	18.341
46	TRUE	Empty	Unconventional myosin-Ib OS=Mus musculus OX=10090 GN=Myo1b PE=1 SV=3	P46735	Myo1b	129 kDa		unknown	17.843	23.029	19.306
47	TRUE	Empty	Myosin-7 OS=Mus musculus OX=10090 GN=Myh7 PE=2 SV=1	Q91Z83	Myh7	223 kDa	TRUE	unknown	30.73	21.983	7.7226
48	TRUE	Empty	Myosin regulatory light polypeptide 9 OS=Mus musculus OX=10090 GN=Myl9 PE=1 SV=3	Q9CQ19	Myl9	20 kDa	TRUE	unknown	17.843	26.17	19.306
49	TRUE	Empty	Endoplasmic reticulum chaperone BiP OS=Mus musculus OX=10090 GN=Hspa5 PE=1 SV=3	P20029	Hspa5	72 kDa	TRUE	unknown	19.826	16.749	12.549
50	TRUE	Empty	Tax1-binding protein 1 homolog OS=Mus musculus OX=10090 GN=Tax1bp1 PE=1 SV=2	Q3UKC1	Tax1bp1	94 kDa		unknown	23.791	19.889	9.6532
51	TRUE	Empty	Tight junction protein ZO-1 OS=Mus musculus OX=10090 GN=Tjp1 PE=1 SV=2	P39447	Tjp1	195 kDa		unknown	16.852	16.749	19.306
52	TRUE	Empty	Tubulin alpha-1C chain OS=Mus musculus OX=10090 GN=Tuba1c PE=1 SV=1	P68373	Tuba1c	50 kDa	TRUE	unknown	23.791	21.983	19.306
53	TRUE	Empty	Dedicator of cytokinesis protein 7 OS=Mus musculus OX=10090 GN=Dock7 PE=1 SV=3	Q8R1A4	Dock7	241 kDa	TRUE	unknown	21.809	8.3743	23.168
54	TRUE	Empty	Fibrous sheath-interacting protein 2 OS=Mus musculus OX=10090 GN=Fsip2 PE=1 SV=3	A2ARZ3	Fsip2	785 kDa		unknown	16.852	16.749	20.272
55	TRUE	Empty	Ig kappa chain V-II region 26-10 OS=Mus musculus OX=10090 PE=1 SV=1	P01631		12 kDa		unknown	18.835	20.936	16.41
56	TRUE	Empty	Gelsolin OS=Mus musculus OX=10090 GN=Gsn PE=1 SV=3	P13020	Gsn	86 kDa		unknown	16.852	9.4211	24.133
57	TRUE	Empty	SH3 domain-containing protein 21 OS=Mus musculus OX=10090 GN=Sh3d21 PE=1 SV=1	Q7TSG5	Sh3d21	60 kDa		unknown	22.8	17.795	14.48
58	TRUE	Empty	Outer dense fiber protein 2 OS=Mus musculus OX=10090 GN=Odf2 PE=1 SV=1	A3KGV1	Odf2	96 kDa		unknown	15.861	19.889	17.376
59	TRUE	Empty	Cingulin OS=Mus musculus OX=10090 GN=Cgn PE=1 SV=1	P59242	Cgn	136 kDa		unknown	14.87	14.655	13.515
60	TRUE	Empty	Tropomyosin beta chain OS=Mus musculus OX=10090 GN=Tpm2 PE=1 SV=1	P58774	Tpm2	33 kDa	TRUE	unknown	10.904	17.795	20.272
61	TRUE	Empty	Desmin OS=Mus musculus OX=10090 GN=Des PE=1 SV=3	P31001	Des	53 kDa	TRUE	unknown	24.783	15.702	10.619
62	TRUE	Empty	Protein flightless-1 homolog OS=Mus musculus OX=10090 GN=Flii PE=1 SV=1	Q9JJ28	Flii	145 kDa		unknown	13.878	10.468	27.029
63	TRUE	Empty	14-3-3 protein epsilon OS=Mus musculus OX=10090 GN=Ywhae PE=1 SV=1	P62259	Ywhae	29 kDa	TRUE	unknown	11.896	20.936	16.41
64	TRUE	Empty	Tropomodulin-3 OS=Mus musculus OX=10090 GN=Tmod3 PE=1 SV=1	Q9JHJ0	Tmod3	40 kDa		unknown	14.87	15.702	19.306
65	TRUE	Empty	A-kinase anchor protein 12 OS=Mus musculus OX=10090 GN=Akap12 PE=1 SV=1	Q9WTQ5	Akap12	181 kDa		unknown	13.878	14.655	8.6879
66	TRUE	Empty	Histone acetyltransferase p300 OS=Mus musculus OX=10090 GN=Ep300 PE=1 SV=2	B2RWS6	Ep300	263 kDa	TRUE	unknown	24.783	18.842	0
67	TRUE	Empty	Protein lin-9 homolog OS=Mus musculus OX=10090 GN=Lin9 PE=1 SV=2	Q8C735	Lin9	62 kDa		unknown	30.73	20.936	0
68	TRUE	Empty	AP-2 complex subunit beta OS=Mus musculus OX=10090 GN=Ap2b1 PE=1 SV=1	Q9DBG3	Ap2b1	105 kDa	TRUE	unknown	10.904	12.561	17.376
69	TRUE	Empty	Serine protease 46 OS=Mus musculus OX=10090 GN=Prss46 PE=1 SV=2	Q5M8S2	Prss46	35 kDa		unknown	15.861	16.749	14.48
70	TRUE	Empty	Y-box-binding protein 2 OS=Mus musculus OX=10090 GN=Ybx2 PE=1 SV=1	Q9Z2C8	Ybx2	38 kDa	TRUE	unknown	12.887	13.608	15.445
71	TRUE	Empty	L-lactate dehydrogenase C chain OS=Mus musculus OX=10090 GN=Ldhc PE=1 SV=2	P00342	Ldhc	36 kDa	TRUE	unknown	14.87	12.561	10.619
72	TRUE	Empty	Guanine nucleotide-binding protein G(i) subunit alpha-2 OS=Mus musculus OX=10090 GN=Gnai2 PE=1 SV=5	P08752	Gnai2	40 kDa	TRUE	unknown	13.878	14.655	13.515
73	TRUE	Empty	5'-nucleotidase OS=Mus musculus OX=10090 GN=Nt5e PE=1 SV=2	Q61503	Nt5e	64 kDa		unknown	13.878	12.561	14.48
74	TRUE	Empty	Tropomyosin alpha-3 chain OS=Mus musculus OX=10090 GN=Tpm3 PE=1 SV=3	P21107	Tpm3	33 kDa	TRUE	unknown	10.904	13.608	14.48
75	TRUE	Empty	14-3-3 protein zeta/delta OS=Mus musculus OX=10090 GN=Ywhaz PE=1 SV=1	P63101	Ywhaz	28 kDa	TRUE	unknown	14.87	14.655	15.445
76	TRUE	Empty	14-3-3 protein theta OS=Mus musculus OX=10090 GN=Ywhaq PE=1 SV=1	P68254	Ywhaq	28 kDa	TRUE	unknown	15.861	10.468	11.584
77	TRUE	Empty	Inactive serine/threonine-protein kinase TEX14 OS=Mus musculus OX=10090 GN=Tex14 PE=1 SV=2	Q7M6U3	Tex14	163 kDa		unknown	13.878	12.561	6.7573
78	TRUE	Empty	Heat shock 70 kDa protein 1-like OS=Mus musculus OX=10090 GN=Hspa1l PE=1 SV=4	P16627	Hspa1l	71 kDa	TRUE	unknown	9.913	13.608	10.619
79	TRUE	Empty	Tropomodulin-2 OS=Mus musculus OX=10090 GN=Tmod2 PE=1 SV=2	Q9JKK7	Tmod2	40 kDa		unknown	13.878	15.702	9.6532
80	TRUE	Empty	Coiled-coil domain-containing protein 13 OS=Mus musculus OX=10090 GN=Ccdc13 PE=1 SV=1	D3YV10	Ccdc13	80 kDa		unknown	15.861	8.3743	10.619
81	TRUE	Empty	Espin OS=Mus musculus OX=10090 GN=Espn PE=1 SV=2	Q9ET47	Espn	94 kDa		unknown	2.9739	20.936	15.445
82	TRUE	Empty	Ig gamma-2A chain C region, A allele OS=Mus musculus OX=10090 GN=Ighg PE=1 SV=1	P01863 (+1)	Ighg	36 kDa		unknown	25.774	6.2807	6.7573
83	TRUE	Empty	Myb-related protein A OS=Mus musculus OX=10090 GN=Mybl1 PE=1 SV=2	P51960	Mybl1	86 kDa		unknown	23.791	12.561	0
84	TRUE	Empty	Hexokinase-1 OS=Mus musculus OX=10090 GN=Hk1 PE=1 SV=3	P17710	Hk1	108 kDa		unknown	9.913	12.561	10.619
85	TRUE	Empty	Target of Myb protein 1 OS=Mus musculus OX=10090 GN=Tom1 PE=1 SV=1	O88746	Tom1	54 kDa		unknown	11.896	13.608	10.619
86	TRUE	Empty	Kinesin-1 heavy chain OS=Mus musculus OX=10090 GN=Kif5b PE=1 SV=3	Q61768	Kif5b	110 kDa	TRUE	unknown	10.904	11.515	10.619
87	TRUE	Empty	Polyubiquitin-B OS=Mus musculus OX=10090 GN=Ubb PE=2 SV=1	P0CG49 (+3)	Ubb	34 kDa		unknown	14.87	13.608	10.619
88	TRUE	Empty	Tektin-5 OS=Mus musculus OX=10090 GN=Tekt5 PE=1 SV=1	G5E8A8	Tekt5	63 kDa		unknown	11.896	10.468	10.619
89	TRUE	Empty	Heat shock protein HSP 90-alpha OS=Mus musculus OX=10090 GN=Hsp90aa1 PE=1 SV=4	P07901	Hsp90aa1	85 kDa	TRUE	unknown	6.9391	4.1871	9.6532
90	TRUE	Empty	T-complex protein 1 subunit beta OS=Mus musculus OX=10090 GN=Cct2 PE=1 SV=4	P80314	Cct2	57 kDa		unknown	17.843	11.515	8.6879
91	TRUE	Empty	E3 ubiquitin-protein ligase Trim36 OS=Mus musculus OX=10090 GN=Trim36 PE=1 SV=2	Q80WG7	Trim36	83 kDa		unknown	15.861	10.468	11.584
92	TRUE	Empty	WD repeat-containing protein 62 OS=Mus musculus OX=10090 GN=Wdr62 PE=1 SV=2	Q3U3T8	Wdr62	167 kDa		unknown	12.887	5.2339	8.6879
93	TRUE	Empty	Ropporin-1 OS=Mus musculus OX=10090 GN=Ropn1 PE=1 SV=1	Q9ESG2	Ropn1	24 kDa		unknown	11.896	12.561	12.549
94	TRUE	Empty	CREB-binding protein OS=Mus musculus OX=10090 GN=Crebbp PE=1 SV=3	P45481	Crebbp	265 kDa	TRUE	unknown	16.852	7.3275	0
95	TRUE	Empty	LIM domain and actin-binding protein 1 OS=Mus musculus OX=10090 GN=Lima1 PE=1 SV=3	Q9ERG0	Lima1	84 kDa		unknown	12.887	10.468	8.6879
96	TRUE	Empty	Cytospin-A OS=Mus musculus OX=10090 GN=Specc1l PE=1 SV=1	Q2KN98	Specc1l	124 kDa		unknown	8.9217	14.655	10.619
97	TRUE	Empty	AP-2 complex subunit alpha-1 OS=Mus musculus OX=10090 GN=Ap2a1 PE=1 SV=1	P17426	Ap2a1	108 kDa	TRUE	unknown	11.896	7.3275	12.549
98	TRUE	Empty	F-actin-capping protein subunit alpha-2 OS=Mus musculus OX=10090 GN=Capza2 PE=1 SV=3	P47754	Capza2	33 kDa	TRUE	unknown	10.904	6.2807	12.549
99	TRUE	Empty	14-3-3 protein beta/alpha OS=Mus musculus OX=10090 GN=Ywhab PE=1 SV=3	Q9CQV8	Ywhab	28 kDa	TRUE	unknown	9.913	8.3743	12.549
100	TRUE	Empty	Tektin-2 OS=Mus musculus OX=10090 GN=Tekt2 PE=1 SV=1	Q922G7	Tekt2	50 kDa		unknown	11.896	6.2807	13.515
101	TRUE	Empty	Ig heavy chain V region 441 OS=Mus musculus OX=10090 PE=4 SV=1	P01806 (+2)		13 kDa	TRUE	unknown	15.861	7.3275	7.7226
102	TRUE	Empty	Centrosomal protein of 72 kDa OS=Mus musculus OX=10090 GN=Cep72 PE=1 SV=3	Q9D3R3	Cep72	72 kDa		unknown	12.887	9.4211	11.584
103	TRUE	Empty	Leucine-rich repeat and calponin homology domain-containing protein 3 OS=Mus musculus OX=10090 GN=Lrch3 PE=1 SV=3	Q8BVU0	Lrch3	86 kDa		unknown	13.878	1.0468	15.445
104	TRUE	Empty	Unconventional myosin-X OS=Mus musculus OX=10090 GN=Myo10 PE=1 SV=1	F8VQB6	Myo10	237 kDa		unknown	10.904	7.3275	9.6532
105	TRUE	Empty	TOM1-like protein 2 OS=Mus musculus OX=10090 GN=Tom1l2 PE=1 SV=1	Q5SRX1	Tom1l2	56 kDa		unknown	9.913	10.468	8.6879
106	TRUE	Empty	Tektin-3 OS=Mus musculus OX=10090 GN=Tekt3 PE=2 SV=1	Q6X6Z7	Tekt3	57 kDa		unknown	10.904	6.2807	5.7919
107	TRUE	Empty	Myosin light chain 6B OS=Mus musculus OX=10090 GN=Myl6b PE=1 SV=1	Q8CI43	Myl6b	23 kDa	TRUE	unknown	7.9304	9.4211	11.584
108	TRUE	Empty	Protein phosphatase 1 regulatory subunit 12A OS=Mus musculus OX=10090 GN=Ppp1r12a PE=1 SV=2	Q9DBR7	Ppp1r12a	115 kDa	TRUE	unknown	7.9304	11.515	6.7573
109	TRUE	Empty	F-actin-capping protein subunit beta OS=Mus musculus OX=10090 GN=Capzb PE=1 SV=3	P47757	Capzb	31 kDa		unknown	11.896	5.2339	6.7573
110	TRUE	Empty	Protein EFR3 homolog A OS=Mus musculus OX=10090 GN=Efr3a PE=1 SV=1	Q8BG67	Efr3a	93 kDa		unknown	4.9565	14.655	7.7226
111	TRUE	Empty	Ly6/PLAUR domain-containing protein 4 OS=Mus musculus OX=10090 GN=Lypd4 PE=1 SV=1	Q8BVP6	Lypd4	27 kDa		unknown	9.913	10.468	9.6532
112	TRUE	Empty	Complement C1s-A subcomponent OS=Mus musculus OX=10090 GN=C1sa PE=2 SV=2	Q8CG14	C1sa	77 kDa		unknown	8.9217	10.468	5.7919
113	TRUE	Empty	Kinesin-like protein KIF23 OS=Mus musculus OX=10090 GN=Kif23 PE=1 SV=1	E9Q5G3	Kif23	109 kDa		unknown	6.9391	9.4211	10.619
114	TRUE	Empty	Toll-interacting protein OS=Mus musculus OX=10090 GN=Tollip PE=1 SV=1	Q9QZ06	Tollip	30 kDa		unknown	11.896	8.3743	8.6879
115	TRUE	Empty	Protein phosphatase Slingshot homolog 2 OS=Mus musculus OX=10090 GN=Ssh2 PE=1 SV=2	Q5SW75	Ssh2	158 kDa		unknown	0.9913	7.3275	13.515
116	TRUE	Empty	Serum albumin OS=Mus musculus OX=10090 GN=Alb PE=1 SV=3	P07724	Alb	69 kDa		unknown	6.9391	7.3275	7.7226
117	TRUE	Empty	Elongation factor 1-alpha 1 OS=Mus musculus OX=10090 GN=Eef1a1 PE=1 SV=3	P10126	Eef1a1	50 kDa		unknown	9.913	10.468	4.8266
118	TRUE	Empty	Ig lambda-1 chain C region OS=Mus musculus OX=10090 PE=1 SV=1	P01843		12 kDa		unknown	6.9391	4.1871	11.584
119	TRUE	Empty	Protein chibby homolog 2 OS=Mus musculus OX=10090 GN=Cby2 PE=1 SV=2	CBY2_MOUSE		?		unknown	5.9478	10.468	5.7919
120	TRUE	Empty	Ensconsin OS=Mus musculus OX=10090 GN=Map7 PE=1 SV=1	O88735	Map7	82 kDa		unknown	7.9304	4.1871	8.6879
121	TRUE	Empty	Annexin A6 OS=Mus musculus OX=10090 GN=Anxa6 PE=1 SV=3	P14824	Anxa6	76 kDa		unknown	7.9304	5.2339	10.619
122	TRUE	Empty	Serine/threonine-protein phosphatase PP1-gamma catalytic subunit OS=Mus musculus OX=10090 GN=Ppp1cc PE=1 SV=1	P63087	Ppp1cc	37 kDa	TRUE	unknown	9.913	7.3275	6.7573
123	TRUE	Empty	Transitional endoplasmic reticulum ATPase OS=Mus musculus OX=10090 GN=Vcp PE=1 SV=4	Q01853	Vcp	89 kDa		unknown	4.9565	9.4211	6.7573
124	TRUE	Empty	Centrosomal protein of 131 kDa OS=Mus musculus OX=10090 GN=Cep131 PE=1 SV=2	Q62036	Cep131	120 kDa		unknown	7.9304	7.3275	6.7573
125	TRUE	Empty	Cytoplasmic dynein 1 heavy chain 1 OS=Mus musculus OX=10090 GN=Dync1h1 PE=1 SV=2	Q9JHU4	Dync1h1	532 kDa		unknown	7.9304	5.2339	8.6879
126	TRUE	Empty	Glutathione S-transferase Mu 2 OS=Mus musculus OX=10090 GN=Gstm2 PE=1 SV=2	P15626	Gstm2	26 kDa		unknown	5.9478	7.3275	10.619
127	TRUE	Empty	Dipeptidase 1 OS=Mus musculus OX=10090 GN=Dpep1 PE=1 SV=2	P31428	Dpep1	46 kDa		unknown	6.9391	9.4211	9.6532
128	TRUE	Empty	Centrosomal protein of 170 kDa OS=Mus musculus OX=10090 GN=Cep170 PE=1 SV=2	Q6A065	Cep170	175 kDa		unknown	5.9478	7.3275	8.6879
129	TRUE	Empty	Band 4.1-like protein 5 OS=Mus musculus OX=10090 GN=Epb41l5 PE=1 SV=1	Q8BGS1	Epb41l5	82 kDa		unknown	6.9391	3.1404	8.6879
130	TRUE	Empty	F-actin-capping protein subunit alpha-1 OS=Mus musculus OX=10090 GN=Capza1 PE=1 SV=4	P47753	Capza1	33 kDa	TRUE	unknown	5.9478	6.2807	5.7919
131	TRUE	Empty	Hyaluronidase-5 OS=Mus musculus OX=10090 GN=Hyal5 PE=1 SV=1	Q812F3	Hyal5	61 kDa		unknown	5.9478	12.561	5.7919
132	TRUE	Empty	Dynein regulatory complex protein 10 OS=Mus musculus OX=10090 GN=Iqcd PE=2 SV=1	Q9D3V1	Iqcd	53 kDa		unknown	9.913	3.1404	9.6532
133	TRUE	Empty	Ig gamma-2B chain C region OS=Mus musculus OX=10090 GN=Igh-3 PE=1 SV=3	P01867	Igh-3	44 kDa		unknown	6.9391	8.3743	3.8613
134	TRUE	Empty	Lamin-B1 OS=Mus musculus OX=10090 GN=Lmnb1 PE=1 SV=3	P14733	Lmnb1	67 kDa		unknown	5.9478	10.468	5.7919
135	TRUE	Empty	Kinesin-like protein KIF2A OS=Mus musculus OX=10090 GN=Kif2a PE=1 SV=2	P28740	Kif2a	80 kDa		unknown	7.9304	6.2807	7.7226
136	TRUE	Empty	Histone H4 OS=Mus musculus OX=10090 GN=Hist1h4a PE=1 SV=2	P62806	Hist1h4a	11 kDa		unknown	5.9478	6.2807	10.619
137	TRUE	Empty	cAMP-dependent protein kinase type I-alpha regulatory subunit OS=Mus musculus OX=10090 GN=Prkar1a PE=1 SV=3	Q9DBC7	Prkar1a	43 kDa		unknown	9.913	6.2807	6.7573
138	TRUE	Empty	Lymphocyte antigen 6K OS=Mus musculus OX=10090 GN=Ly6k PE=1 SV=1	Q9CWP4	Ly6k	17 kDa		unknown	6.9391	4.1871	4.8266
139	TRUE	Empty	Polyadenylate-binding protein 1 OS=Mus musculus OX=10090 GN=Pabpc1 PE=1 SV=2	P29341	Pabpc1	71 kDa		unknown	6.9391	3.1404	7.7226
140	TRUE	Empty	Leucine-rich repeat-containing protein 49 OS=Mus musculus OX=10090 GN=Lrrc49 PE=1 SV=1	Q91YK0	Lrrc49	79 kDa		unknown	4.9565	7.3275	4.8266
141	TRUE	Empty	60S ribosomal protein L4 OS=Mus musculus OX=10090 GN=Rpl4 PE=1 SV=3	Q9D8E6	Rpl4	47 kDa		unknown	5.9478	6.2807	8.6879
142	TRUE	Empty	E3 SUMO-protein ligase RanBP2 OS=Mus musculus OX=10090 GN=Ranbp2 PE=1 SV=2	Q9ERU9	Ranbp2	341 kDa		unknown	6.9391	7.3275	6.7573
143	TRUE	Empty	Band 4.1-like protein 2 OS=Mus musculus OX=10090 GN=Epb41l2 PE=1 SV=2	O70318	Epb41l2	110 kDa		unknown	6.9391	5.2339	4.8266
144	TRUE	Empty	Alkaline phosphatase, tissue-nonspecific isozyme OS=Mus musculus OX=10090 GN=Alpl PE=1 SV=2	P09242	Alpl	58 kDa		unknown	6.9391	9.4211	2.896
145	TRUE	Empty	Nuclease-sensitive element-binding protein 1 OS=Mus musculus OX=10090 GN=Ybx1 PE=1 SV=3	P62960	Ybx1	36 kDa	TRUE	unknown	4.9565	8.3743	7.7226
146	TRUE	Empty	Trifunctional enzyme subunit alpha, mitochondrial OS=Mus musculus OX=10090 GN=Hadha PE=1 SV=1	Q8BMS1	Hadha	83 kDa		unknown	8.9217	8.3743	4.8266
147	TRUE	Empty	Testisin OS=Mus musculus OX=10090 GN=Prss21 PE=1 SV=2	Q9JHJ7	Prss21	36 kDa		unknown	3.9652	6.2807	5.7919
148	TRUE	Empty	Galectin-8 OS=Mus musculus OX=10090 GN=Lgals8 PE=1 SV=1	Q9JL15	Lgals8	36 kDa		unknown	4.9565	4.1871	7.7226
149	TRUE	Empty	Serine protease 55 OS=Mus musculus OX=10090 GN=Prss55 PE=2 SV=1	Q14BX2	Prss55	36 kDa		unknown	5.9478	3.1404	6.7573
150	TRUE	Empty	Heat shock protein HSP 90-beta OS=Mus musculus OX=10090 GN=Hsp90ab1 PE=1 SV=3	P11499	Hsp90ab1	83 kDa	TRUE	unknown	0.9913	3.1404	5.7919
151	TRUE	Empty	Histone-binding protein RBBP4 OS=Mus musculus OX=10090 GN=Rbbp4 PE=1 SV=5	Q60972	Rbbp4	48 kDa		unknown	9.913	9.4211	1.9306
152	TRUE	Empty	Vascular cell adhesion protein 1 OS=Mus musculus OX=10090 GN=Vcam1 PE=1 SV=1	P29533	Vcam1	81 kDa		unknown	5.9478	3.1404	7.7226
153	TRUE	Empty	Guanine nucleotide-binding protein G(I)/G(S)/G(T) subunit beta-1 OS=Mus musculus OX=10090 GN=Gnb1 PE=1 SV=3	P62874	Gnb1	37 kDa	TRUE	unknown	5.9478	4.1871	4.8266
154	TRUE	Empty	Importin subunit beta-1 OS=Mus musculus OX=10090 GN=Kpnb1 PE=1 SV=2	P70168	Kpnb1	97 kDa		unknown	5.9478	7.3275	5.7919
155	TRUE	Empty	Kinesin-like protein KIF27 OS=Mus musculus OX=10090 GN=Kif27 PE=1 SV=1	Q7M6Z4	Kif27	159 kDa		unknown	6.9391	7.3275	3.8613
156	TRUE	Empty	G kinase-anchoring protein 1 OS=Mus musculus OX=10090 GN=Gkap1 PE=1 SV=1	Q9JMB0	Gkap1	42 kDa		unknown	7.9304	4.1871	6.7573
157	TRUE	Empty	60S ribosomal protein L6 OS=Mus musculus OX=10090 GN=Rpl6 PE=1 SV=3	P47911	Rpl6	34 kDa		unknown	6.9391	4.1871	8.6879
158	TRUE	Empty	Prion-like protein doppel OS=Mus musculus OX=10090 GN=Prnd PE=1 SV=1	Q9QUG3	Prnd	20 kDa		unknown	4.9565	3.1404	3.8613
159	TRUE	Empty	Coiled-coil domain-containing protein 54 OS=Mus musculus OX=10090 GN=Ccdc54 PE=2 SV=1	Q9DAL3	Ccdc54	38 kDa		unknown	5.9478	6.2807	7.7226
160	TRUE	Empty	Tripartite motif-containing protein 42 OS=Mus musculus OX=10090 GN=Trim42 PE=2 SV=2	Q9D2H5	Trim42	83 kDa		unknown	5.9478	9.4211	5.7919
161	TRUE	Empty	Parkin coregulated gene protein homolog OS=Mus musculus OX=10090 GN=Pacrg PE=1 SV=1	Q9DAK2	Pacrg	28 kDa		unknown	7.9304	6.2807	3.8613
162	TRUE	Empty	Ig heavy chain V region AC38 205.12 OS=Mus musculus OX=10090 PE=1 SV=1	P06330		13 kDa		unknown	5.9478	7.3275	6.7573
163	TRUE	Empty	Testis-specific serine kinase substrate OS=Mus musculus OX=10090 GN=Tsks PE=1 SV=4	O54887	Tsks	64 kDa		unknown	8.9217	8.3743	0.96532
164	TRUE	Empty	E3 ubiquitin-protein ligase TRIP12 OS=Mus musculus OX=10090 GN=Trip12 PE=1 SV=1	G5E870	Trip12	224 kDa		unknown	4.9565	6.2807	5.7919
165	TRUE	Empty	A-kinase anchor protein 3 OS=Mus musculus OX=10090 GN=Akap3 PE=1 SV=2	O88987	Akap3	96 kDa		unknown	5.9478	5.2339	6.7573
166	TRUE	Empty	Enhancer of mRNA-decapping protein 4 OS=Mus musculus OX=10090 GN=Edc4 PE=1 SV=2	Q3UJB9	Edc4	152 kDa		unknown	4.9565	4.1871	6.7573
167	TRUE	Empty	Importin-5 OS=Mus musculus OX=10090 GN=Ipo5 PE=1 SV=3	Q8BKC5	Ipo5	124 kDa		unknown	4.9565	6.2807	4.8266
168	TRUE	Empty	Leucine-rich repeat flightless-interacting protein 2 OS=Mus musculus OX=10090 GN=Lrrfip2 PE=1 SV=1	Q91WK0	Lrrfip2	47 kDa		unknown	4.9565	4.1871	8.6879
169	TRUE	Empty	Histone H2B type 1-F/J/L OS=Mus musculus OX=10090 GN=Hist1h2bf PE=1 SV=2	P10853 (+7)	Hist1h2bf	14 kDa	TRUE	unknown	6.9391	5.2339	5.7919
170	TRUE	Empty	Complement C1q subcomponent subunit B OS=Mus musculus OX=10090 GN=C1qb PE=1 SV=2	P14106	C1qb	27 kDa		unknown	8.9217	6.2807	3.8613
171	TRUE	Empty	Guanine nucleotide-binding protein G(k) subunit alpha OS=Mus musculus OX=10090 GN=Gnai3 PE=1 SV=3	Q9DC51	Gnai3	41 kDa	TRUE	unknown	5.9478	5.2339	5.7919
172	TRUE	Empty	Talin-1 OS=Mus musculus OX=10090 GN=Tln1 PE=1 SV=2	P26039	Tln1	270 kDa		unknown	6.9391	5.2339	4.8266
173	TRUE	Empty	Steroid 17-alpha-hydroxylase/17,20 lyase OS=Mus musculus OX=10090 GN=Cyp17a1 PE=1 SV=1	P27786	Cyp17a1	58 kDa		unknown	6.9391	4.1871	6.7573
174	TRUE	Empty	Complement C1q subcomponent subunit C OS=Mus musculus OX=10090 GN=C1qc PE=1 SV=2	Q02105	C1qc	26 kDa		unknown	4.9565	5.2339	5.7919
175	TRUE	Empty	Ceruloplasmin OS=Mus musculus OX=10090 GN=Cp PE=1 SV=2	Q61147	Cp	121 kDa		unknown	5.9478	3.1404	5.7919
176	TRUE	Empty	Stress-70 protein, mitochondrial OS=Mus musculus OX=10090 GN=Hspa9 PE=1 SV=3	P38647	Hspa9	73 kDa		unknown	6.9391	8.3743	4.8266
177	TRUE	Empty	Solute carrier family 2, facilitated glucose transporter member 3 OS=Mus musculus OX=10090 GN=Slc2a3 PE=1 SV=1	P32037	Slc2a3	53 kDa		unknown	3.9652	4.1871	7.7226
178	TRUE	Empty	Tektin-1 OS=Mus musculus OX=10090 GN=Tekt1 PE=1 SV=1	Q9DAJ2	Tekt1	49 kDa		unknown	4.9565	2.0936	6.7573
179	TRUE	Empty	Transmembrane protease serine 12 OS=Mus musculus OX=10090 GN=Tmprss12 PE=1 SV=1	Q3V0Q7	Tmprss12	37 kDa		unknown	1.9826	4.1871	9.6532
180	TRUE	Empty	ATP synthase subunit alpha, mitochondrial OS=Mus musculus OX=10090 GN=Atp5f1a PE=1 SV=1	Q03265	Atp5f1a	60 kDa		unknown	3.9652	7.3275	3.8613
181	TRUE	Empty	Y-box-binding protein 3 OS=Mus musculus OX=10090 GN=Ybx3 PE=1 SV=2	Q9JKB3	Ybx3	39 kDa	TRUE	unknown	2.9739	6.2807	6.7573
182	TRUE	Empty	Complement C1q subcomponent subunit A OS=Mus musculus OX=10090 GN=C1qa PE=1 SV=2	P98086	C1qa	26 kDa		unknown	6.9391	6.2807	3.8613
183	TRUE	Empty	Ig kappa chain V-V region L6 (Fragment) OS=Mus musculus OX=10090 PE=4 SV=1	P01638		13 kDa		unknown	6.9391	7.3275	1.9306
184	TRUE	Empty	Uncharacterized protein C3orf62 homolog OS=Mus musculus OX=10090 PE=1 SV=1	Q9D9C7		29 kDa		unknown	11.896	6.2807	0
185	TRUE	Empty	A-kinase anchor protein 4 OS=Mus musculus OX=10090 GN=Akap4 PE=1 SV=1	Q60662	Akap4	94 kDa		unknown	6.9391	4.1871	4.8266
186	TRUE	Empty	Complement C1r-A subcomponent OS=Mus musculus OX=10090 GN=C1ra PE=1 SV=1	Q8CG16	C1ra	80 kDa		unknown	4.9565	5.2339	2.896
187	TRUE	Empty	Supervillin OS=Mus musculus OX=10090 GN=Svil PE=1 SV=1	Q8K4L3	Svil	243 kDa		unknown	3.9652	4.1871	7.7226
188	TRUE	Empty	Synaptosomal-associated protein 23 OS=Mus musculus OX=10090 GN=Snap23 PE=1 SV=1	O09044	Snap23	23 kDa		unknown	6.9391	3.1404	4.8266
189	TRUE	Empty	CDK5 regulatory subunit-associated protein 2 OS=Mus musculus OX=10090 GN=Cdk5rap2 PE=1 SV=3	Q8K389	Cdk5rap2	206 kDa		unknown	6.9391	4.1871	2.896
190	TRUE	Empty	High affinity cAMP-specific and IBMX-insensitive 3',5'-cyclic phosphodiesterase 8A OS=Mus musculus OX=10090 GN=Pde8a PE=1 SV=1	O88502	Pde8a	93 kDa		unknown	1.9826	5.2339	7.7226
191	TRUE	Empty	Vinculin OS=Mus musculus OX=10090 GN=Vcl PE=1 SV=4	Q64727	Vcl	117 kDa		unknown	4.9565	6.2807	2.896
192	TRUE	Empty	Nucleosome assembly protein 1-like 4 OS=Mus musculus OX=10090 GN=Nap1l4 PE=1 SV=1	Q78ZA7	Nap1l4	43 kDa	TRUE	unknown	2.9739	5.2339	7.7226
193	TRUE	Empty	EF-hand domain-containing family member C2 OS=Mus musculus OX=10090 GN=Efhc2 PE=2 SV=2	Q9D485	Efhc2	88 kDa		unknown	3.9652	4.1871	1.9306
194	TRUE	Empty	Hypoxia up-regulated protein 1 OS=Mus musculus OX=10090 GN=Hyou1 PE=1 SV=1	Q9JKR6	Hyou1	111 kDa		unknown	2.9739	8.3743	2.896
195	TRUE	Empty	Centrosomal protein of 55 kDa OS=Mus musculus OX=10090 GN=Cep55 PE=1 SV=2	Q8BT07	Cep55	54 kDa		unknown	3.9652	6.2807	3.8613
196	TRUE	Empty	Filamin-A OS=Mus musculus OX=10090 GN=Flna PE=1 SV=5	Q8BTM8	Flna	281 kDa		unknown	2.9739	3.1404	2.896
197	TRUE	Empty	Radial spoke head 1 homolog OS=Mus musculus OX=10090 GN=Rsph1 PE=1 SV=2	Q8VIG3	Rsph1	34 kDa		unknown	4.9565	5.2339	4.8266
198	TRUE	Empty	Histone H2AX OS=Mus musculus OX=10090 GN=H2afx PE=1 SV=2	P27661 (+1)	H2afx	15 kDa		unknown	7.9304	5.2339	3.8613
199	TRUE	Empty	EF-hand domain-containing protein 1 OS=Mus musculus OX=10090 GN=Efhc1 PE=1 SV=1	Q9D9T8	Efhc1	75 kDa		unknown	6.9391	2.0936	3.8613
200	TRUE	Empty	Polypyrimidine tract-binding protein 1 OS=Mus musculus OX=10090 GN=Ptbp1 PE=1 SV=2	P17225	Ptbp1	56 kDa		unknown	3.9652	4.1871	2.896
201	TRUE	Empty	Histone H2B type 1-A OS=Mus musculus OX=10090 GN=Hist1h2ba PE=1 SV=3	P70696	Hist1h2ba	14 kDa	TRUE	unknown	5.9478	3.1404	4.8266
202	TRUE	Empty	Cell division control protein 42 homolog OS=Mus musculus OX=10090 GN=Cdc42 PE=1 SV=2	P60766	Cdc42	21 kDa		unknown	3.9652	3.1404	8.6879
203	TRUE	Empty	Calnexin OS=Mus musculus OX=10090 GN=Canx PE=1 SV=1	P35564	Canx	67 kDa		unknown	3.9652	3.1404	4.8266
204	TRUE	Empty	Glypican-4 OS=Mus musculus OX=10090 GN=Gpc4 PE=1 SV=2	P51655	Gpc4	63 kDa		unknown	4.9565	5.2339	3.8613
205	TRUE	Empty	Calicin OS=Mus musculus OX=10090 GN=Ccin PE=1 SV=1	Q8CDE2	Ccin	67 kDa		unknown	2.9739	3.1404	3.8613
206	TRUE	Empty	Nuclear pore complex protein Nup133 OS=Mus musculus OX=10090 GN=Nup133 PE=1 SV=2	Q8R0G9	Nup133	129 kDa		unknown	6.9391	5.2339	3.8613
207	TRUE	Empty	Nuclear autoantigenic sperm protein OS=Mus musculus OX=10090 GN=Nasp PE=1 SV=2	Q99MD9	Nasp	84 kDa		unknown	5.9478	6.2807	4.8266
208	TRUE	Empty	Uveal autoantigen with coiled-coil domains and ankyrin repeats OS=Mus musculus OX=10090 GN=Uaca PE=1 SV=2	Q8CGB3	Uaca	161 kDa		unknown	3.9652	3.1404	6.7573
209	TRUE	Empty	Sperm surface protein Sp17 OS=Mus musculus OX=10090 GN=Spa17 PE=1 SV=1	Q62252	Spa17	17 kDa		unknown	4.9565	4.1871	5.7919
210	TRUE	Empty	Heat shock 70 kDa protein 4L OS=Mus musculus OX=10090 GN=Hspa4l PE=1 SV=2	P48722	Hspa4l	94 kDa		unknown	2.9739	7.3275	1.9306
211	TRUE	Empty	Tropomodulin-1 OS=Mus musculus OX=10090 GN=Tmod1 PE=1 SV=2	P49813	Tmod1	40 kDa		unknown	7.9304	3.1404	3.8613
212	TRUE	Empty	Caveolae-associated protein 1 OS=Mus musculus OX=10090 GN=Cavin1 PE=1 SV=1	O54724	Cavin1	44 kDa		unknown	5.9478	4.1871	3.8613
213	TRUE	Empty	Putative ATP-dependent RNA helicase Pl10 OS=Mus musculus OX=10090 GN=D1Pas1 PE=1 SV=1	P16381	D1Pas1	73 kDa		unknown	2.9739	6.2807	4.8266
214	TRUE	Empty	Ras-related protein Rab-2A OS=Mus musculus OX=10090 GN=Rab2a PE=1 SV=1	P53994	Rab2a	24 kDa		unknown	3.9652	4.1871	3.8613
215	TRUE	Empty	2-oxoglutarate dehydrogenase, mitochondrial OS=Mus musculus OX=10090 GN=Ogdh PE=1 SV=3	Q60597	Ogdh	116 kDa		unknown	6.9391	5.2339	3.8613
216	TRUE	Empty	Spindle and centriole-associated protein 1 OS=Mus musculus OX=10090 GN=Spice1 PE=1 SV=2	Q8C804	Spice1	96 kDa		unknown	3.9652	3.1404	6.7573
217	TRUE	Empty	Src substrate cortactin OS=Mus musculus OX=10090 GN=Cttn PE=1 SV=2	Q60598	Cttn	61 kDa		unknown	6.9391	4.1871	2.896
218	TRUE	Empty	cAMP-dependent protein kinase type II-alpha regulatory subunit OS=Mus musculus OX=10090 GN=Prkar2a PE=1 SV=2	P12367	Prkar2a	45 kDa		unknown	3.9652	4.1871	5.7919
219	TRUE	Empty	Heterogeneous nuclear ribonucleoprotein H OS=Mus musculus OX=10090 GN=Hnrnph1 PE=1 SV=3	O35737	Hnrnph1	49 kDa	TRUE	unknown	2.9739	4.1871	5.7919
220	TRUE	Empty	L-lactate dehydrogenase B chain OS=Mus musculus OX=10090 GN=Ldhb PE=1 SV=2	P16125	Ldhb	37 kDa	TRUE	unknown	5.9478	5.2339	4.8266
221	TRUE	Empty	Guanine nucleotide-binding protein G(o) subunit alpha OS=Mus musculus OX=10090 GN=Gnao1 PE=1 SV=3	P18872	Gnao1	40 kDa	TRUE	unknown	2.9739	6.2807	3.8613
222	TRUE	Empty	Calcium/calmodulin-dependent protein kinase type II subunit gamma OS=Mus musculus OX=10090 GN=Camk2g PE=1 SV=1	Q923T9	Camk2g	60 kDa	TRUE	unknown	4.9565	2.0936	1.9306
223	TRUE	Empty	T-complex protein 1 subunit alpha OS=Mus musculus OX=10090 GN=Tcp1 PE=1 SV=3	P11983	Tcp1	60 kDa		unknown	0.9913	3.1404	2.896
224	TRUE	Empty	Casein kinase I isoform gamma-3 OS=Mus musculus OX=10090 GN=Csnk1g3 PE=1 SV=2	Q8C4X2	Csnk1g3	49 kDa	TRUE	unknown	2.9739	7.3275	2.896
225	TRUE	Empty	14-3-3 protein eta OS=Mus musculus OX=10090 GN=Ywhah PE=1 SV=2	P68510	Ywhah	28 kDa	TRUE	unknown	1.9826	5.2339	2.896
226	TRUE	Empty	Catenin alpha-1 OS=Mus musculus OX=10090 GN=Ctnna1 PE=1 SV=1	P26231	Ctnna1	100 kDa		unknown	5.9478	0	7.7226
227	TRUE	Empty	Tektin-4 OS=Mus musculus OX=10090 GN=Tekt4 PE=1 SV=2	Q149S1	Tekt4	52 kDa		unknown	3.9652	4.1871	2.896
228	TRUE	Empty	Neurabin-2 OS=Mus musculus OX=10090 GN=Ppp1r9b PE=1 SV=1	Q6R891	Ppp1r9b	90 kDa		unknown	4.9565	4.1871	3.8613
229	TRUE	Empty	Peroxiredoxin-4 OS=Mus musculus OX=10090 GN=Prdx4 PE=1 SV=1	O08807	Prdx4	31 kDa		unknown	1.9826	3.1404	6.7573
230	TRUE	Empty	Alpha-adducin OS=Mus musculus OX=10090 GN=Add1 PE=1 SV=2	Q9QYC0	Add1	81 kDa		unknown	1.9826	5.2339	4.8266
231	TRUE	Empty	Capping protein-inhibiting regulator of actin dynamics OS=Mus musculus OX=10090 GN=Cracd PE=1 SV=3	CRACD_MOUSE		?		unknown	1.9826	6.2807	1.9306
232	TRUE	Empty	Kinesin-like protein KIFC3 OS=Mus musculus OX=10090 GN=Kifc3 PE=1 SV=4	O35231	Kifc3	93 kDa		unknown	3.9652	7.3275	2.896
233	TRUE	Empty	Cullin-3 OS=Mus musculus OX=10090 GN=Cul3 PE=1 SV=1	Q9JLV5	Cul3	89 kDa		unknown	2.9739	7.3275	2.896
234	TRUE	Empty	Radial spoke head protein 9 homolog OS=Mus musculus OX=10090 GN=Rsph9 PE=1 SV=1	Q9D9V4	Rsph9	31 kDa		unknown	4.9565	4.1871	3.8613
235	TRUE	Empty	GMP synthase [glutamine-hydrolyzing] OS=Mus musculus OX=10090 GN=Gmps PE=1 SV=2	Q3THK7	Gmps	77 kDa		unknown	2.9739	7.3275	3.8613
236	TRUE	Empty	Ig kappa chain V-VI region XRPC 44 OS=Mus musculus OX=10090 PE=1 SV=1	P01675 (+4)		12 kDa		unknown	3.9652	6.2807	1.9306
237	TRUE	Empty	Dynein light chain Tctex-type 1 OS=Mus musculus OX=10090 GN=Dynlt1 PE=1 SV=1	P51807	Dynlt1	12 kDa		unknown	4.9565	4.1871	4.8266
238	TRUE	Empty	Nexilin OS=Mus musculus OX=10090 GN=Nexn PE=1 SV=3	Q7TPW1	Nexn	72 kDa		unknown	2.9739	2.0936	2.896
239	TRUE	Empty	KN motif and ankyrin repeat domain-containing protein 2 OS=Mus musculus OX=10090 GN=Kank2 PE=1 SV=1	Q8BX02	Kank2	90 kDa		unknown	3.9652	7.3275	3.8613
240	TRUE	Empty	Calreticulin OS=Mus musculus OX=10090 GN=Calr PE=1 SV=1	P14211	Calr	48 kDa		unknown	1.9826	6.2807	4.8266
241	TRUE	Empty	14-3-3 protein gamma OS=Mus musculus OX=10090 GN=Ywhag PE=1 SV=2	P61982	Ywhag	28 kDa	TRUE	unknown	3.9652	4.1871	3.8613
242	TRUE	Empty	Dedicator of cytokinesis protein 6 OS=Mus musculus OX=10090 GN=Dock6 PE=1 SV=4	Q8VDR9	Dock6	233 kDa	TRUE	unknown	2.9739	1.0468	3.8613
243	TRUE	Empty	Glyceraldehyde-3-phosphate dehydrogenase OS=Mus musculus OX=10090 GN=Gapdh PE=1 SV=2	P16858	Gapdh	36 kDa	TRUE	unknown	3.9652	3.1404	5.7919
244	TRUE	Empty	L-lactate dehydrogenase A chain OS=Mus musculus OX=10090 GN=Ldha PE=1 SV=3	P06151	Ldha	36 kDa	TRUE	unknown	7.9304	2.0936	3.8613
245	TRUE	Empty	Ig lambda-2 chain C region OS=Mus musculus OX=10090 GN=Iglc2 PE=1 SV=1	P01844	Iglc2	11 kDa		unknown	1.9826	3.1404	5.7919
246	TRUE	Empty	Superoxide dismutase [Cu-Zn] OS=Mus musculus OX=10090 GN=Sod1 PE=1 SV=2	P08228	Sod1	16 kDa		unknown	2.9739	2.0936	7.7226
247	TRUE	Empty	Phospholipid hydroperoxide glutathione peroxidase OS=Mus musculus OX=10090 GN=Gpx4 PE=1 SV=4	O70325	Gpx4	22 kDa		unknown	4.9565	2.0936	2.896
248	TRUE	Empty	Ig kappa chain V-V region L7 (Fragment) OS=Mus musculus OX=10090 GN=Gm10881 PE=1 SV=1	P01642	Gm10881	13 kDa		unknown	1.9826	7.3275	2.896
249	TRUE	Empty	Calpain-6 OS=Mus musculus OX=10090 GN=Capn6 PE=1 SV=2	O35646	Capn6	75 kDa		unknown	2.9739	3.1404	5.7919
250	TRUE	Empty	Calmegin OS=Mus musculus OX=10090 GN=Clgn PE=1 SV=2	P52194	Clgn	69 kDa		unknown	3.9652	4.1871	3.8613
251	TRUE	Empty	Paladin OS=Mus musculus OX=10090 GN=Pald1 PE=1 SV=1	P70261	Pald1	97 kDa		unknown	5.9478	3.1404	4.8266
252	TRUE	Empty	Semaphorin-7A OS=Mus musculus OX=10090 GN=Sema7a PE=1 SV=1	Q9QUR8	Sema7a	75 kDa		unknown	2.9739	6.2807	2.896
253	TRUE	Empty	Matrin-3 OS=Mus musculus OX=10090 GN=Matr3 PE=1 SV=1	Q8K310	Matr3	95 kDa		unknown	1.9826	3.1404	3.8613
254	TRUE	Empty	RIMS-binding protein 3 OS=Mus musculus OX=10090 GN=Rimbp3 PE=1 SV=2	Q3V0F0	Rimbp3	177 kDa		unknown	2.9739	3.1404	2.896
255	TRUE	Empty	ATP synthase subunit beta, mitochondrial OS=Mus musculus OX=10090 GN=Atp5f1b PE=1 SV=2	P56480	Atp5f1b	56 kDa		unknown	3.9652	5.2339	3.8613
256	TRUE	Empty	Myosin light chain 4 OS=Mus musculus OX=10090 GN=Myl4 PE=1 SV=3	P09541	Myl4	21 kDa		unknown	1.9826	3.1404	4.8266
257	TRUE	Empty	Coiled-coil domain-containing protein 63 OS=Mus musculus OX=10090 GN=Ccdc63 PE=2 SV=2	Q8CDV6	Ccdc63	65 kDa		unknown	2.9739	6.2807	1.9306
258	TRUE	Empty	F-actin-capping protein subunit alpha-3 OS=Mus musculus OX=10090 GN=Capza3 PE=2 SV=1	P70190	Capza3	35 kDa		unknown	2.9739	7.3275	2.896
259	TRUE	Empty	Coiled-coil domain-containing protein 77 OS=Mus musculus OX=10090 GN=Ccdc77 PE=1 SV=1	Q9CZH8	Ccdc77	58 kDa		unknown	2.9739	3.1404	2.896
260	TRUE	Empty	Heterogeneous nuclear ribonucleoprotein A3 OS=Mus musculus OX=10090 GN=Hnrnpa3 PE=1 SV=1	Q8BG05	Hnrnpa3	40 kDa		unknown	2.9739	2.0936	1.9306
261	TRUE	Empty	Nuclear mitotic apparatus protein 1 OS=Mus musculus OX=10090 GN=Numa1 PE=1 SV=1	E9Q7G0	Numa1	236 kDa		unknown	3.9652	1.0468	2.896
262	TRUE	Empty	Nucleoside diphosphate kinase B OS=Mus musculus OX=10090 GN=Nme2 PE=1 SV=1	Q01768	Nme2	17 kDa		unknown	3.9652	1.0468	3.8613
263	TRUE	Empty	Ras GTPase-activating-like protein IQGAP1 OS=Mus musculus OX=10090 GN=Iqgap1 PE=1 SV=2	Q9JKF1	Iqgap1	189 kDa		unknown	4.9565	2.0936	4.8266
264	TRUE	Empty	Guanine nucleotide-binding protein G(I)/G(S)/G(O) subunit gamma-12 OS=Mus musculus OX=10090 GN=Gng12 PE=1 SV=3	Q9DAS9	Gng12	8 kDa		unknown	1.9826	2.0936	5.7919
265	TRUE	Empty	T-complex protein 1 subunit zeta OS=Mus musculus OX=10090 GN=Cct6a PE=1 SV=3	P80317	Cct6a	58 kDa		unknown	2.9739	3.1404	5.7919
266	TRUE	Empty	Guanine nucleotide-binding protein subunit alpha-14 OS=Mus musculus OX=10090 GN=Gna14 PE=1 SV=2	P30677	Gna14	42 kDa		unknown	4.9565	2.0936	3.8613
267	TRUE	Empty	Probable helicase senataxin OS=Mus musculus OX=10090 GN=Setx PE=1 SV=1	A2AKX3	Setx	298 kDa		unknown	0.9913	1.0468	6.7573
268	TRUE	Empty	GLIPR1-like protein 1 OS=Mus musculus OX=10090 GN=Glipr1l1 PE=1 SV=1	Q9DAG6	Glipr1l1	27 kDa		unknown	4.9565	4.1871	2.896
269	TRUE	Empty	Ragulator complex protein LAMTOR2 OS=Mus musculus OX=10090 GN=Lamtor2 PE=1 SV=1	Q9JHS3	Lamtor2	13 kDa		unknown	3.9652	2.0936	6.7573
270	TRUE	Empty	Ran GTPase-activating protein 1 OS=Mus musculus OX=10090 GN=Rangap1 PE=1 SV=2	P46061	Rangap1	64 kDa		unknown	5.9478	1.0468	4.8266
271	TRUE	Empty	Phosphatidylinositol-binding clathrin assembly protein OS=Mus musculus OX=10090 GN=Picalm PE=1 SV=1	Q7M6Y3	Picalm	72 kDa		unknown	1.9826	5.2339	3.8613
272	TRUE	Empty	Vinexin OS=Mus musculus OX=10090 GN=Sorbs3 PE=1 SV=1	Q9R1Z8	Sorbs3	82 kDa		unknown	3.9652	6.2807	0
273	TRUE	Empty	Nucleosome assembly protein 1-like 1 OS=Mus musculus OX=10090 GN=Nap1l1 PE=1 SV=2	P28656	Nap1l1	45 kDa	TRUE	unknown	1.9826	6.2807	2.896
274	TRUE	Empty	Sperm-associated antigen 17 OS=Mus musculus OX=10090 GN=Spag17 PE=1 SV=2	Q5S003	Spag17	263 kDa		unknown	3.9652	4.1871	4.8266
275	TRUE	Empty	Aldose reductase OS=Mus musculus OX=10090 GN=Akr1b1 PE=1 SV=3	P45376	Akr1b1	36 kDa		unknown	1.9826	4.1871	1.9306
276	TRUE	Empty	MICOS complex subunit Mic60 OS=Mus musculus OX=10090 GN=Immt PE=1 SV=1	Q8CAQ8	Immt	84 kDa		unknown	1.9826	4.1871	4.8266
277	TRUE	Empty	Actin-related protein 3 OS=Mus musculus OX=10090 GN=Actr3 PE=1 SV=3	Q99JY9	Actr3	47 kDa		unknown	2.9739	5.2339	2.896
278	TRUE	Empty	EF-hand calcium-binding domain-containing protein 6 OS=Mus musculus OX=10090 GN=Efcab6 PE=1 SV=2	Q6P1E8	Efcab6	176 kDa		unknown	1.9826	4.1871	2.896
279	TRUE	Empty	Microtubule-actin cross-linking factor 1 OS=Mus musculus OX=10090 GN=Macf1 PE=1 SV=2	Q9QXZ0	Macf1	832 kDa		unknown	3.9652	4.1871	1.9306
280	TRUE	Empty	Protein hinderin OS=Mus musculus OX=10090 GN=Kiaa1328 PE=1 SV=2	Q6NZK5	Kiaa1328	70 kDa		unknown	4.9565	3.1404	3.8613
281	TRUE	Empty	Inactive serine protease 39 OS=Mus musculus OX=10090 GN=Prss39 PE=2 SV=1	O70169	Prss39	41 kDa		unknown	3.9652	4.1871	0.96532
282	TRUE	Empty	Alpha-actinin-1 OS=Mus musculus OX=10090 GN=Actn1 PE=1 SV=1	Q7TPR4	Actn1	103 kDa		unknown	4.9565	4.1871	2.896
283	TRUE	Empty	Junctional protein associated with coronary artery disease OS=Mus musculus OX=10090 GN=Jcad PE=1 SV=2	Q5DTX6	Jcad	145 kDa		unknown	4.9565	2.0936	3.8613
284	TRUE	Empty	Protein regulator of cytokinesis 1 OS=Mus musculus OX=10090 GN=Prc1 PE=1 SV=2	Q99K43	Prc1	70 kDa		unknown	1.9826	4.1871	1.9306
285	TRUE	Empty	Ubiquitin carboxyl-terminal hydrolase 7 OS=Mus musculus OX=10090 GN=Usp7 PE=1 SV=1	Q6A4J8	Usp7	128 kDa		unknown	2.9739	3.1404	1.9306
286	TRUE	Empty	DnaJ homolog subfamily B member 13 OS=Mus musculus OX=10090 GN=Dnajb13 PE=1 SV=1	Q80Y75	Dnajb13	36 kDa		unknown	4.9565	1.0468	2.896
287	TRUE	Empty	Ig heavy chain V-III region J606 OS=Mus musculus OX=10090 PE=1 SV=1	P01801		13 kDa		unknown	1.9826	4.1871	4.8266
288	TRUE	Empty	General transcription factor IIH subunit 1 OS=Mus musculus OX=10090 GN=Gtf2h1 PE=1 SV=2	Q9DBA9	Gtf2h1	62 kDa		unknown	0.9913	3.1404	5.7919
289	TRUE	Empty	Protein scribble homolog OS=Mus musculus OX=10090 GN=Scrib PE=1 SV=2	Q80U72	Scrib	174 kDa		unknown	3.9652	3.1404	3.8613
290	TRUE	Empty	Ig kappa chain V-III region ABPC 22/PC 9245 OS=Mus musculus OX=10090 PE=1 SV=1	P01662 (+1)		12 kDa		unknown	6.9391	2.0936	1.9306
291	TRUE	Empty	26S proteasome regulatory subunit 6A OS=Mus musculus OX=10090 GN=Psmc3 PE=1 SV=2	O88685	Psmc3	50 kDa		unknown	1.9826	3.1404	5.7919
292	TRUE	Empty	Cell growth-regulating nucleolar protein OS=Mus musculus OX=10090 GN=Lyar PE=1 SV=2	Q08288	Lyar	44 kDa		unknown	1.9826	2.0936	2.896
293	TRUE	Empty	Coiled-coil domain-containing protein 157 OS=Mus musculus OX=10090 GN=Ccdc157 PE=1 SV=1	Q5SPX1	Ccdc157	80 kDa		unknown	3.9652	4.1871	3.8613
294	TRUE	Empty	Guanine nucleotide-binding protein G(s) subunit alpha isoforms XLas OS=Mus musculus OX=10090 GN=Gnas PE=1 SV=1	Q6R0H7	Gnas	122 kDa	TRUE	unknown	1.9826	2.0936	2.896
295	TRUE	Empty	Sarcolemmal membrane-associated protein OS=Mus musculus OX=10090 GN=Slmap PE=1 SV=2	Q3URD3	Slmap	97 kDa		unknown	4.9565	3.1404	2.896
296	TRUE	Empty	Epidermal growth factor receptor substrate 15 OS=Mus musculus OX=10090 GN=Eps15 PE=1 SV=1	P42567	Eps15	98 kDa		unknown	3.9652	4.1871	3.8613
297	TRUE	Empty	Importin subunit alpha-1 OS=Mus musculus OX=10090 GN=Kpna2 PE=1 SV=2	P52293	Kpna2	58 kDa		unknown	3.9652	3.1404	3.8613
298	TRUE	Empty	Erlin-2 OS=Mus musculus OX=10090 GN=Erlin2 PE=1 SV=1	Q8BFZ9	Erlin2	38 kDa		unknown	2.9739	2.0936	5.7919
299	TRUE	Empty	Elongation factor 2 OS=Mus musculus OX=10090 GN=Eef2 PE=1 SV=2	P58252	Eef2	95 kDa		unknown	3.9652	2.0936	2.896
300	TRUE	Empty	Cilia- and flagella-associated protein 20 OS=Mus musculus OX=10090 GN=Cfap20 PE=1 SV=1	Q8BTU1	Cfap20	23 kDa		unknown	2.9739	2.0936	3.8613
301	TRUE	Empty	Phosphoglycerate kinase 2 OS=Mus musculus OX=10090 GN=Pgk2 PE=1 SV=4	P09041	Pgk2	45 kDa		unknown	3.9652	3.1404	2.896
302	TRUE	Empty	Prelamin-A/C OS=Mus musculus OX=10090 GN=Lmna PE=1 SV=2	P48678	Lmna	74 kDa		unknown	0.9913	5.2339	2.896
303	TRUE	Empty	Heterogeneous nuclear ribonucleoprotein M OS=Mus musculus OX=10090 GN=Hnrnpm PE=1 SV=3	Q9D0E1	Hnrnpm	78 kDa		unknown	2.9739	2.0936	3.8613
304	TRUE	Empty	Tyrosine-protein kinase Fyn OS=Mus musculus OX=10090 GN=Fyn PE=1 SV=4	P39688	Fyn	61 kDa	TRUE	unknown	1.9826	1.0468	3.8613
305	TRUE	Empty	Hemoglobin subunit beta-1 OS=Mus musculus OX=10090 GN=Hbb-b1 PE=1 SV=2	P02088	Hbb-b1	16 kDa		unknown	5.9478	4.1871	0.96532
306	TRUE	Empty	Protein FAM78A OS=Mus musculus OX=10090 GN=Fam78a PE=1 SV=1	Q8C552	Fam78a	32 kDa		unknown	3.9652	4.1871	2.896
307	TRUE	Empty	Protein disulfide-isomerase A6 OS=Mus musculus OX=10090 GN=Pdia6 PE=1 SV=3	Q922R8	Pdia6	48 kDa		unknown	1.9826	3.1404	1.9306
308	TRUE	Empty	Clusterin OS=Mus musculus OX=10090 GN=Clu PE=1 SV=1	Q06890	Clu	52 kDa		unknown	2.9739	5.2339	1.9306
309	TRUE	Empty	Cilia- and flagella-associated protein 70 OS=Mus musculus OX=10090 GN=Cfap70 PE=1 SV=2	CFA70_MOUSE		?		unknown	3.9652	3.1404	2.896
310	TRUE	Empty	Sarcoplasmic/endoplasmic reticulum calcium ATPase 2 OS=Mus musculus OX=10090 GN=Atp2a2 PE=1 SV=2	O55143	Atp2a2	115 kDa		unknown	2.9739	6.2807	0.96532
311	TRUE	Empty	Protein phosphatase 1 regulatory subunit 32 OS=Mus musculus OX=10090 GN=Ppp1r32 PE=1 SV=1	Q148A4	Ppp1r32	48 kDa		unknown	5.9478	2.0936	2.896
312	TRUE	Empty	Ig kappa chain V-V region K2 (Fragment) OS=Mus musculus OX=10090 PE=1 SV=1	P01635		13 kDa		unknown	6.9391	3.1404	0.96532
313	TRUE	Empty	WD repeat-containing protein 35 OS=Mus musculus OX=10090 GN=Wdr35 PE=1 SV=3	Q8BND3	Wdr35	134 kDa		unknown	0.9913	3.1404	3.8613
314	TRUE	Empty	Nuclear pore membrane glycoprotein 210-like OS=Mus musculus OX=10090 GN=Nup210l PE=1 SV=2	Q9D2F7	Nup210l	209 kDa		unknown	1.9826	4.1871	4.8266
315	TRUE	Empty	Heat shock 70 kDa protein 4 OS=Mus musculus OX=10090 GN=Hspa4 PE=1 SV=1	Q61316	Hspa4	94 kDa		unknown	1.9826	6.2807	1.9306
316	TRUE	Empty	26S proteasome non-ATPase regulatory subunit 2 OS=Mus musculus OX=10090 GN=Psmd2 PE=1 SV=1	Q8VDM4	Psmd2	100 kDa		unknown	2.9739	4.1871	2.896
317	TRUE	Empty	Outer dynein arm-docking complex subunit 2 OS=Mus musculus OX=10090 GN=Odad2 PE=1 SV=1	ODAD2_MOUSE		?		unknown	2.9739	2.0936	2.896
318	TRUE	Empty	Phosphatidylinositol 4-kinase alpha OS=Mus musculus OX=10090 GN=Pi4ka PE=1 SV=2	E9Q3L2	Pi4ka	237 kDa		unknown	3.9652	3.1404	3.8613
319	TRUE	Empty	Actin-related protein 2/3 complex subunit 4 OS=Mus musculus OX=10090 GN=Arpc4 PE=1 SV=3	P59999	Arpc4	20 kDa		unknown	3.9652	3.1404	1.9306
320	TRUE	Empty	Endoplasmin OS=Mus musculus OX=10090 GN=Hsp90b1 PE=1 SV=2	P08113	Hsp90b1	92 kDa		unknown	0.9913	2.0936	2.896
321	TRUE	Empty	Tudor domain-containing protein 6 OS=Mus musculus OX=10090 GN=Tdrd6 PE=1 SV=1	P61407	Tdrd6	238 kDa		unknown	2.9739	3.1404	1.9306
322	TRUE	Empty	Exportin-2 OS=Mus musculus OX=10090 GN=Cse1l PE=1 SV=1	Q9ERK4	Cse1l	110 kDa		unknown	0.9913	3.1404	2.896
323	TRUE	Empty	Signal-induced proliferation-associated 1-like protein 3 OS=Mus musculus OX=10090 GN=Sipa1l3 PE=1 SV=1	G3X9J0	Sipa1l3	195 kDa		unknown	0.9913	3.1404	2.896
324	TRUE	Empty	T-complex protein 1 subunit eta OS=Mus musculus OX=10090 GN=Cct7 PE=1 SV=1	P80313	Cct7	60 kDa		unknown	0.9913	3.1404	2.896
325	TRUE	Empty	Actin-related protein 2/3 complex subunit 2 OS=Mus musculus OX=10090 GN=Arpc2 PE=1 SV=3	Q9CVB6	Arpc2	34 kDa		unknown	2.9739	1.0468	2.896
326	TRUE	Empty	Meiosis-specific nuclear structural protein 1 OS=Mus musculus OX=10090 GN=Mns1 PE=1 SV=1	Q61884	Mns1	60 kDa		unknown	1.9826	1.0468	2.896
327	TRUE	Empty	Heterogeneous nuclear ribonucleoprotein K OS=Mus musculus OX=10090 GN=Hnrnpk PE=1 SV=1	P61979	Hnrnpk	51 kDa		unknown	4.9565	1.0468	2.896
328	TRUE	Empty	Aldehyde dehydrogenase, mitochondrial OS=Mus musculus OX=10090 GN=Aldh2 PE=1 SV=1	P47738	Aldh2	57 kDa		unknown	2.9739	2.0936	2.896
329	TRUE	Empty	Protein disulfide-isomerase A3 OS=Mus musculus OX=10090 GN=Pdia3 PE=1 SV=2	P27773	Pdia3	57 kDa		unknown	2.9739	1.0468	0.96532
330	TRUE	Empty	Serine/threonine-protein phosphatase 2B catalytic subunit gamma isoform OS=Mus musculus OX=10090 GN=Ppp3cc PE=1 SV=1	P48455	Ppp3cc	59 kDa		unknown	0.9913	2.0936	4.8266
331	TRUE	Empty	Formin-like protein 3 OS=Mus musculus OX=10090 GN=Fmnl3 PE=1 SV=2	Q6ZPF4	Fmnl3	117 kDa		unknown	0.9913	2.0936	4.8266
332	TRUE	Empty	Adenylate kinase 7 OS=Mus musculus OX=10090 GN=Ak7 PE=1 SV=1	Q9D2H2	Ak7	71 kDa		unknown	4.9565	4.1871	0.96532
333	TRUE	Empty	Centrin-1 OS=Mus musculus OX=10090 GN=Cetn1 PE=1 SV=1	P41209	Cetn1	20 kDa		unknown	2.9739	2.0936	5.7919
334	TRUE	Empty	Nucleophosmin OS=Mus musculus OX=10090 GN=Npm1 PE=1 SV=1	Q61937	Npm1	33 kDa		unknown	4.9565	2.0936	3.8613
335	TRUE	Empty	40S ribosomal protein S7 OS=Mus musculus OX=10090 GN=Rps7 PE=2 SV=1	P62082	Rps7	22 kDa		unknown	2.9739	1.0468	3.8613
336	TRUE	Empty	60S acidic ribosomal protein P1 OS=Mus musculus OX=10090 GN=Rplp1 PE=1 SV=1	P47955	Rplp1	11 kDa		unknown	2.9739	4.1871	3.8613
337	TRUE	Empty	Acetyl-CoA acetyltransferase, mitochondrial OS=Mus musculus OX=10090 GN=Acat1 PE=1 SV=1	Q8QZT1	Acat1	45 kDa		unknown	0.9913	3.1404	1.9306
338	TRUE	Empty	Centrosomal protein of 170 kDa protein B OS=Mus musculus OX=10090 GN=Cep170b PE=1 SV=2	Q80U49	Cep170b	171 kDa		unknown	3.9652	3.1404	2.896
339	TRUE	Empty	Protein Flattop OS=Mus musculus OX=10090 GN=Cfap126 PE=1 SV=1	Q6P8X9	Cfap126	21 kDa		unknown	3.9652	2.0936	2.896
340	TRUE	Empty	Trafficking protein particle complex subunit 14 OS=Mus musculus OX=10090 GN=Trappc14 PE=1 SV=2	TPC14_MOUSE		?		unknown	2.9739	4.1871	2.896
341	TRUE	Empty	T-complex protein 1 subunit epsilon OS=Mus musculus OX=10090 GN=Cct5 PE=1 SV=1	P80316	Cct5	60 kDa		unknown	1.9826	3.1404	3.8613
342	TRUE	Empty	Rac GTPase-activating protein 1 OS=Mus musculus OX=10090 GN=Racgap1 PE=1 SV=1	Q9WVM1	Racgap1	70 kDa		unknown	1.9826	2.0936	1.9306
343	TRUE	Empty	Drebrin OS=Mus musculus OX=10090 GN=Dbn1 PE=1 SV=4	Q9QXS6	Dbn1	77 kDa		unknown	1.9826	2.0936	2.896
344	TRUE	Empty	RNA-binding protein 44 OS=Mus musculus OX=10090 GN=Rbm44 PE=1 SV=1	Q3V089	Rbm44	112 kDa		unknown	3.9652	2.0936	1.9306
345	TRUE	Empty	Radial spoke head protein 6 homolog A OS=Mus musculus OX=10090 GN=Rsph6a PE=1 SV=1	Q8CDR2	Rsph6a	80 kDa		unknown	0.9913	3.1404	2.896
346	TRUE	Empty	Protein Niban 1 OS=Mus musculus OX=10090 GN=Niban1 PE=1 SV=2	NIBA1_MOUSE		?		unknown	2.9739	2.0936	1.9306
347	TRUE	Empty	Serine/threonine-protein phosphatase 2A 65 kDa regulatory subunit A alpha isoform OS=Mus musculus OX=10090 GN=Ppp2r1a PE=1 SV=3	Q76MZ3	Ppp2r1a	65 kDa		unknown	2.9739	1.0468	4.8266
348	TRUE	Empty	Protein Hook homolog 1 OS=Mus musculus OX=10090 GN=Hook1 PE=1 SV=2	Q8BIL5	Hook1	84 kDa		unknown	2.9739	2.0936	1.9306
349	TRUE	Empty	Protein phosphatase 1 regulatory subunit 12B OS=Mus musculus OX=10090 GN=Ppp1r12b PE=1 SV=2	Q8BG95	Ppp1r12b	109 kDa	TRUE	unknown	1.9826	2.0936	3.8613
350	TRUE	Empty	Spermatid-specific manchette-related protein 1 OS=Mus musculus OX=10090 GN=Smrp1 PE=1 SV=1	Q2MH31	Smrp1	30 kDa		unknown	2.9739	2.0936	0.96532
351	TRUE	Empty	Coiled-coil domain-containing protein 39 OS=Mus musculus OX=10090 GN=Ccdc39 PE=1 SV=1	Q9D5Y1	Ccdc39	110 kDa		unknown	1.9826	1.0468	1.9306
352	TRUE	Empty	Tight junction protein ZO-2 OS=Mus musculus OX=10090 GN=Tjp2 PE=1 SV=2	Q9Z0U1	Tjp2	131 kDa		unknown	3.9652	1.0468	3.8613
353	TRUE	Empty	116 kDa U5 small nuclear ribonucleoprotein component OS=Mus musculus OX=10090 GN=Eftud2 PE=1 SV=1	O08810	Eftud2	109 kDa		unknown	1.9826	1.0468	3.8613
354	TRUE	Empty	Dickkopf-like protein 1 OS=Mus musculus OX=10090 GN=Dkkl1 PE=1 SV=2	Q9QZL9	Dkkl1	27 kDa		unknown	1.9826	5.2339	0.96532
355	TRUE	Empty	Piwi-like protein 1 OS=Mus musculus OX=10090 GN=Piwil1 PE=1 SV=1	Q9JMB7	Piwil1	99 kDa		unknown	1.9826	3.1404	2.896
356	TRUE	Empty	TBC1 domain family member 31 OS=Mus musculus OX=10090 GN=Tbc1d31 PE=1 SV=1	Q6NXY1	Tbc1d31	116 kDa		unknown	1.9826	3.1404	1.9306
357	TRUE	Empty	Radixin OS=Mus musculus OX=10090 GN=Rdx PE=1 SV=3	P26043	Rdx	69 kDa		unknown	2.9739	5.2339	0.96532
358	TRUE	Empty	Keratin, type I cytoskeletal 19 OS=Mus musculus OX=10090 GN=Krt19 PE=1 SV=1	P19001	Krt19	45 kDa		unknown	3.9652	2.0936	0.96532
359	TRUE	Empty	Centrosome and spindle pole associated protein 1 OS=Mus musculus OX=10090 GN=Cspp1 PE=1 SV=2	B2RX88	Cspp1	138 kDa		unknown	1.9826	1.0468	3.8613
360	TRUE	Empty	Probable threonine protease PRSS50 OS=Mus musculus OX=10090 GN=Prss50 PE=1 SV=1	Q8BLH5	Prss50	49 kDa		unknown	3.9652	2.0936	1.9306
361	TRUE	Empty	Actin-like protein 7A OS=Mus musculus OX=10090 GN=Actl7a PE=1 SV=1	Q9QY84	Actl7a	49 kDa		unknown	0.9913	3.1404	2.896
362	TRUE	Empty	60S ribosomal protein L21 OS=Mus musculus OX=10090 GN=Rpl21 PE=1 SV=3	O09167	Rpl21	19 kDa		unknown	1.9826	4.1871	2.896
363	TRUE	Empty	Malate dehydrogenase, mitochondrial OS=Mus musculus OX=10090 GN=Mdh2 PE=1 SV=3	P08249	Mdh2	36 kDa		unknown	2.9739	1.0468	3.8613
364	TRUE	Empty	Dynein heavy chain 12, axonemal OS=Mus musculus OX=10090 GN=Dnah12 PE=1 SV=2	Q3V0Q1	Dnah12	356 kDa		unknown	2.9739	1.0468	3.8613
365	TRUE	Empty	Ig kappa chain V-III region PC 2880/PC 1229 OS=Mus musculus OX=10090 PE=1 SV=1	P01654 (+1)		12 kDa		unknown	4.9565	3.1404	0.96532
366	TRUE	Empty	Cilia- and flagella-associated protein 91 OS=Mus musculus OX=10090 GN=Maats1 PE=1 SV=3	Q8BRC6	Maats1	92 kDa		unknown	1.9826	2.0936	3.8613
367	TRUE	Empty	Phosphoglycerate mutase 1 OS=Mus musculus OX=10090 GN=Pgam1 PE=1 SV=3	Q9DBJ1	Pgam1	29 kDa		unknown	0	3.1404	2.896
368	TRUE	Empty	Protein lin-52 homolog OS=Mus musculus OX=10090 GN=Lin52 PE=1 SV=1	Q8CD94	Lin52	13 kDa		unknown	3.9652	4.1871	0
369	TRUE	Empty	Gamma-adducin OS=Mus musculus OX=10090 GN=Add3 PE=1 SV=2	Q9QYB5	Add3	79 kDa		unknown	0	1.0468	6.7573
370	TRUE	Empty	Gap junction alpha-1 protein OS=Mus musculus OX=10090 GN=Gja1 PE=1 SV=2	P23242	Gja1	43 kDa		unknown	1.9826	2.0936	4.8266
371	TRUE	Empty	Coiled-coil domain-containing protein 61 OS=Mus musculus OX=10090 GN=Ccdc61 PE=1 SV=1	Q3UJV1	Ccdc61	57 kDa		unknown	1.9826	4.1871	1.9306
372	TRUE	Empty	Coiled-coil domain-containing protein 138 OS=Mus musculus OX=10090 GN=Ccdc138 PE=1 SV=1	Q0VF22	Ccdc138	78 kDa		unknown	2.9739	3.1404	2.896
373	TRUE	Empty	Fragile X mental retardation syndrome-related protein 1 OS=Mus musculus OX=10090 GN=Fxr1 PE=1 SV=2	Q61584	Fxr1	76 kDa		unknown	2.9739	2.0936	2.896
374	TRUE	Empty	Cilia- and flagella-associated protein 97 OS=Mus musculus OX=10090 GN=Cfap97 PE=1 SV=2	Q6ZPR1	Cfap97	61 kDa		unknown	1.9826	2.0936	1.9306
375	TRUE	Empty	Hyaluronidase PH-20 OS=Mus musculus OX=10090 GN=Spam1 PE=1 SV=2	P48794	Spam1	58 kDa		unknown	1.9826	4.1871	0.96532
376	TRUE	Empty	Dystonin OS=Mus musculus OX=10090 GN=Dst PE=1 SV=2	Q91ZU6	Dst	834 kDa		unknown	1.9826	2.0936	1.9306
377	TRUE	Empty	Guanine nucleotide-binding protein subunit alpha-11 OS=Mus musculus OX=10090 GN=Gna11 PE=1 SV=1	P21278	Gna11	42 kDa		unknown	1.9826	1.0468	1.9306
378	TRUE	Empty	Ras-related protein Rab-11B OS=Mus musculus OX=10090 GN=Rab11b PE=1 SV=3	P46638	Rab11b	24 kDa		unknown	1.9826	2.0936	0.96532
379	TRUE	Empty	Coiled-coil domain-containing protein 105 OS=Mus musculus OX=10090 GN=Ccdc105 PE=1 SV=3	Q9D4K7	Ccdc105	57 kDa		unknown	2.9739	1.0468	1.9306
380	TRUE	Empty	Trafficking protein particle complex subunit 9 OS=Mus musculus OX=10090 GN=Trappc9 PE=1 SV=2	Q3U0M1	Trappc9	128 kDa		unknown	1.9826	1.0468	2.896
381	TRUE	Empty	Triokinase/FMN cyclase OS=Mus musculus OX=10090 GN=Tkfc PE=1 SV=1	Q8VC30	Tkfc	60 kDa		unknown	0.9913	3.1404	1.9306
382	TRUE	Empty	Nuclear RNA export factor 1 OS=Mus musculus OX=10090 GN=Nxf1 PE=1 SV=3	Q99JX7	Nxf1	70 kDa		unknown	1.9826	2.0936	2.896
383	TRUE	Empty	Spermatogenesis-associated protein 24 OS=Mus musculus OX=10090 GN=Spata24 PE=1 SV=1	Q6P926	Spata24	24 kDa		unknown	1.9826	2.0936	2.896
384	TRUE	Empty	Tubulin polyglutamylase complex subunit 1 OS=Mus musculus OX=10090 GN=Tpgs1 PE=1 SV=1	Q99MS8	Tpgs1	33 kDa		unknown	3.9652	2.0936	1.9306
385	TRUE	Empty	Vesicle-associated membrane protein-associated protein A OS=Mus musculus OX=10090 GN=Vapa PE=1 SV=2	Q9WV55	Vapa	28 kDa		unknown	1.9826	1.0468	1.9306
386	TRUE	Empty	Actin-related protein 2/3 complex subunit 1B OS=Mus musculus OX=10090 GN=Arpc1b PE=1 SV=4	Q9WV32	Arpc1b	41 kDa		unknown	1.9826	4.1871	1.9306
387	TRUE	Empty	Ig kappa chain V-III region PC 6684 OS=Mus musculus OX=10090 PE=1 SV=1	P01670 (+1)		12 kDa		unknown	4.9565	2.0936	0.96532
388	TRUE	Empty	60S acidic ribosomal protein P2 OS=Mus musculus OX=10090 GN=Rplp2 PE=1 SV=3	P99027	Rplp2	12 kDa		unknown	1.9826	4.1871	2.896
389	TRUE	Empty	KH domain-containing, RNA-binding, signal transduction-associated protein 1 OS=Mus musculus OX=10090 GN=Khdrbs1 PE=1 SV=2	Q60749	Khdrbs1	48 kDa		unknown	1.9826	3.1404	1.9306
390	TRUE	Empty	Kinesin-like protein KIF2B OS=Mus musculus OX=10090 GN=Kif2b PE=1 SV=1	Q8C0N1	Kif2b	75 kDa		unknown	4.9565	0	2.896
391	TRUE	Empty	Glypican-2 OS=Mus musculus OX=10090 GN=Gpc2 PE=2 SV=1	Q8BKV1	Gpc2	63 kDa		unknown	2.9739	3.1404	1.9306
392	TRUE	Empty	Voltage-dependent anion-selective channel protein 3 OS=Mus musculus OX=10090 GN=Vdac3 PE=1 SV=1	Q60931	Vdac3	31 kDa		unknown	1.9826	2.0936	2.896
393	TRUE	Empty	Vacuolar protein sorting-associated protein 35 OS=Mus musculus OX=10090 GN=Vps35 PE=1 SV=1	Q9EQH3	Vps35	92 kDa		unknown	1.9826	4.1871	1.9306
394	TRUE	Empty	Isocitrate dehydrogenase [NADP] cytoplasmic OS=Mus musculus OX=10090 GN=Idh1 PE=1 SV=2	O88844	Idh1	47 kDa		unknown	1.9826	3.1404	1.9306
395	TRUE	Empty	Aconitate hydratase, mitochondrial OS=Mus musculus OX=10090 GN=Aco2 PE=1 SV=1	Q99KI0	Aco2	85 kDa		unknown	2.9739	2.0936	2.896
396	TRUE	Empty	Hemoglobin subunit alpha OS=Mus musculus OX=10090 GN=Hba PE=1 SV=2	P01942	Hba	15 kDa		unknown	0.9913	3.1404	2.896
397	TRUE	Empty	Protein phosphatase 1 regulatory subunit 12C OS=Mus musculus OX=10090 GN=Ppp1r12c PE=1 SV=1	Q3UMT1	Ppp1r12c	85 kDa		unknown	0.9913	2.0936	1.9306
398	TRUE	Empty	Triosephosphate isomerase OS=Mus musculus OX=10090 GN=Tpi1 PE=1 SV=4	P17751	Tpi1	32 kDa		unknown	1.9826	2.0936	0.96532
399	TRUE	Empty	Pericentrin OS=Mus musculus OX=10090 GN=Pcnt PE=1 SV=2	P48725	Pcnt	329 kDa		unknown	0.9913	2.0936	2.896
400	TRUE	Empty	Dolichyl-diphosphooligosaccharide--protein glycosyltransferase subunit 2 OS=Mus musculus OX=10090 GN=Rpn2 PE=1 SV=1	Q9DBG6	Rpn2	69 kDa		unknown	1.9826	2.0936	0.96532
401	TRUE	Empty	26S proteasome non-ATPase regulatory subunit 12 OS=Mus musculus OX=10090 GN=Psmd12 PE=1 SV=4	Q9D8W5	Psmd12	53 kDa		unknown	2.9739	2.0936	1.9306
402	TRUE	Empty	Calcium-binding tyrosine phosphorylation-regulated protein OS=Mus musculus OX=10090 GN=Cabyr PE=1 SV=1	Q9D424	Cabyr	48 kDa		unknown	1.9826	2.0936	3.8613
403	TRUE	Empty	WD repeat-containing protein 90 OS=Mus musculus OX=10090 GN=Wdr90 PE=1 SV=2	Q6ZPG2	Wdr90	203 kDa		unknown	2.9739	1.0468	0.96532
404	TRUE	Empty	Annexin A5 OS=Mus musculus OX=10090 GN=Anxa5 PE=1 SV=1	P48036	Anxa5	36 kDa		unknown	2.9739	2.0936	1.9306
405	TRUE	Empty	DCC-interacting protein 13-beta OS=Mus musculus OX=10090 GN=Appl2 PE=1 SV=1	Q8K3G9	Appl2	74 kDa		unknown	0.9913	2.0936	3.8613
406	TRUE	Empty	Heterogeneous nuclear ribonucleoprotein L OS=Mus musculus OX=10090 GN=Hnrnpl PE=1 SV=2	Q8R081	Hnrnpl	64 kDa		unknown	0.9913	1.0468	4.8266
407	TRUE	Empty	Annexin A4 OS=Mus musculus OX=10090 GN=Anxa4 PE=1 SV=4	P97429	Anxa4	36 kDa		unknown	1.9826	2.0936	3.8613
408	TRUE	Empty	Cytoplasmic dynein 1 intermediate chain 2 OS=Mus musculus OX=10090 GN=Dync1i2 PE=1 SV=1	O88487	Dync1i2	68 kDa		unknown	0.9913	3.1404	3.8613
409	TRUE	Empty	Erythrocyte band 7 integral membrane protein OS=Mus musculus OX=10090 GN=Stom PE=1 SV=3	P54116	Stom	31 kDa		unknown	2.9739	1.0468	2.896
410	TRUE	Empty	Fructose-bisphosphate aldolase A OS=Mus musculus OX=10090 GN=Aldoa PE=1 SV=2	P05064	Aldoa	39 kDa		unknown	0	2.0936	1.9306
411	TRUE	Empty	Nectin-3 OS=Mus musculus OX=10090 GN=Nectin3 PE=1 SV=1	Q9JLB9	Nectin3	61 kDa		unknown	2.9739	0	2.896
412	TRUE	Empty	Dedicator of cytokinesis protein 8 OS=Mus musculus OX=10090 GN=Dock8 PE=1 SV=4	Q8C147	Dock8	239 kDa	TRUE	unknown	0.9913	0	3.8613
413	TRUE	Empty	Voltage-dependent anion-selective channel protein 2 OS=Mus musculus OX=10090 GN=Vdac2 PE=1 SV=2	Q60930	Vdac2	32 kDa		unknown	2.9739	2.0936	1.9306
414	TRUE	Empty	Trafficking protein particle complex subunit 10 OS=Mus musculus OX=10090 GN=Trappc10 PE=1 SV=2	Q3TLI0	Trappc10	142 kDa		unknown	2.9739	2.0936	1.9306
415	TRUE	Empty	Vitronectin OS=Mus musculus OX=10090 GN=Vtn PE=1 SV=2	P29788	Vtn	55 kDa		unknown	2.9739	2.0936	0.96532
416	TRUE	Empty	Casein kinase II subunit beta OS=Mus musculus OX=10090 GN=Csnk2b PE=1 SV=1	P67871	Csnk2b	25 kDa		unknown	0.9913	1.0468	2.896
417	TRUE	Empty	Testis-expressed protein 43 OS=Mus musculus OX=10090 GN=Tex43 PE=1 SV=2	Q9D9I1	Tex43	16 kDa		unknown	1.9826	1.0468	1.9306
418	TRUE	Empty	Synaptonemal complex central element protein 1 OS=Mus musculus OX=10090 GN=Syce1 PE=1 SV=1	Q9D495	Syce1	38 kDa		unknown	1.9826	1.0468	1.9306
419	TRUE	Empty	Serine/threonine-protein phosphatase PGAM5, mitochondrial OS=Mus musculus OX=10090 GN=Pgam5 PE=1 SV=1	Q8BX10	Pgam5	32 kDa		unknown	1.9826	1.0468	1.9306
420	TRUE	Empty	Serine/threonine-protein kinase LMTK2 OS=Mus musculus OX=10090 GN=Lmtk2 PE=1 SV=3	Q3TYD6	Lmtk2	161 kDa		unknown	0.9913	4.1871	1.9306
421	TRUE	Empty	Long-chain-fatty-acid--CoA ligase ACSBG1 OS=Mus musculus OX=10090 GN=Acsbg1 PE=1 SV=1	Q99PU5	Acsbg1	80 kDa		unknown	1.9826	2.0936	2.896
422	TRUE	Empty	Cilia- and flagella-associated protein 53 OS=Mus musculus OX=10090 GN=Cfap53 PE=2 SV=3	Q9D439	Cfap53	62 kDa		unknown	2.9739	1.0468	0.96532
423	TRUE	Empty	Cullin-associated NEDD8-dissociated protein 1 OS=Mus musculus OX=10090 GN=Cand1 PE=1 SV=2	Q6ZQ38	Cand1	136 kDa		unknown	2.9739	3.1404	0.96532
424	TRUE	Empty	Sperm mitochondrial-associated cysteine-rich protein OS=Mus musculus OX=10090 GN=Smcp PE=2 SV=4	P15265	Smcp	15 kDa		unknown	2.9739	1.0468	0.96532
425	TRUE	Empty	Ankyrin repeat domain-containing protein 13A OS=Mus musculus OX=10090 GN=Ankrd13a PE=1 SV=2	Q80UP5	Ankrd13a	67 kDa		unknown	1.9826	2.0936	0.96532
426	TRUE	Empty	Zinc finger MYND domain-containing protein 10 OS=Mus musculus OX=10090 GN=Zmynd10 PE=1 SV=2	Q99ML0	Zmynd10	51 kDa		unknown	1.9826	2.0936	0.96532
427	TRUE	Empty	Uncharacterized protein C17orf98 homolog OS=Mus musculus OX=10090 PE=2 SV=1	Q9DAQ5		18 kDa		unknown	2.9739	1.0468	0.96532
428	TRUE	Empty	40S ribosomal protein S3a OS=Mus musculus OX=10090 GN=Rps3a PE=1 SV=3	P97351	Rps3a	30 kDa		unknown	0.9913	4.1871	0.96532
429	TRUE	Empty	Maestro heat-like repeat-containing protein family member 7 OS=Mus musculus OX=10090 GN=Mroh7 PE=3 SV=1	A2AVR2	Mroh7	142 kDa		unknown	0.9913	5.2339	0.96532
430	TRUE	Empty	Dihydrolipoyllysine-residue acetyltransferase component of pyruvate dehydrogenase complex, mitochondrial OS=Mus musculus OX=10090 GN=Dlat PE=1 SV=2	Q8BMF4	Dlat	68 kDa		unknown	1.9826	3.1404	1.9306
431	TRUE	Empty	Clathrin interactor 1 OS=Mus musculus OX=10090 GN=Clint1 PE=1 SV=2	Q99KN9	Clint1	69 kDa		unknown	0.9913	1.0468	3.8613
432	TRUE	Empty	Dynein intermediate chain 2, axonemal OS=Mus musculus OX=10090 GN=Dnai2 PE=1 SV=2	A2AC93	Dnai2	71 kDa		unknown	1.9826	1.0468	1.9306
433	TRUE	Empty	Caveolin-1 OS=Mus musculus OX=10090 GN=Cav1 PE=1 SV=1	P49817	Cav1	21 kDa		unknown	0.9913	4.1871	0.96532
434	TRUE	Empty	Betaine--homocysteine S-methyltransferase 1 OS=Mus musculus OX=10090 GN=Bhmt PE=1 SV=1	O35490	Bhmt	45 kDa		unknown	1.9826	1.0468	2.896
435	TRUE	Empty	FYVE and coiled-coil domain-containing protein 1 OS=Mus musculus OX=10090 GN=Fyco1 PE=1 SV=1	Q8VDC1	Fyco1	162 kDa		unknown	1.9826	1.0468	2.896
436	TRUE	Empty	Lebercilin-like protein OS=Mus musculus OX=10090 GN=Lca5l PE=2 SV=2	Q8C0X0	Lca5l	81 kDa		unknown	2.9739	0	1.9306
437	TRUE	Empty	Outer dense fiber protein 3 OS=Mus musculus OX=10090 GN=Odf3 PE=1 SV=2	Q920N1	Odf3	28 kDa		unknown	1.9826	0	1.9306
438	TRUE	Empty	Neuronal proto-oncogene tyrosine-protein kinase Src OS=Mus musculus OX=10090 GN=Src PE=1 SV=4	P05480	Src	61 kDa	TRUE	unknown	0.9913	2.0936	0
439	TRUE	Empty	Protein lin-37 homolog OS=Mus musculus OX=10090 GN=Lin37 PE=1 SV=1	Q9D8N6	Lin37	28 kDa		unknown	3.9652	3.1404	0
440	TRUE	Empty	RNA transcription, translation and transport factor protein OS=Mus musculus OX=10090 GN=RTRAF PE=1 SV=1	Q9CQE8	RTRAF	28 kDa		unknown	1.9826	0	4.8266
441	TRUE	Empty	FACT complex subunit SSRP1 OS=Mus musculus OX=10090 GN=Ssrp1 PE=1 SV=2	Q08943	Ssrp1	81 kDa		unknown	0.9913	0	3.8613
442	TRUE	Empty	Dynein regulatory complex protein 9 OS=Mus musculus OX=10090 GN=Iqcg PE=1 SV=1	Q80W32	Iqcg	49 kDa		unknown	1.9826	2.0936	1.9306
443	TRUE	Empty	Flotillin-2 OS=Mus musculus OX=10090 GN=Flot2 PE=1 SV=2	Q60634	Flot2	47 kDa		unknown	1.9826	2.0936	1.9306
444	TRUE	Empty	E3 ubiquitin-protein ligase HERC2 OS=Mus musculus OX=10090 GN=Herc2 PE=1 SV=3	Q4U2R1	Herc2	527 kDa		unknown	1.9826	2.0936	1.9306
445	TRUE	Empty	Dynein light chain 1, cytoplasmic OS=Mus musculus OX=10090 GN=Dynll1 PE=1 SV=1	P63168 (+1)	Dynll1	10 kDa		unknown	1.9826	1.0468	1.9306
446	TRUE	Empty	Dynein regulatory complex protein 8 OS=Mus musculus OX=10090 GN=Efcab2 PE=1 SV=1	Q9CQ46	Efcab2	19 kDa		unknown	0.9913	1.0468	1.9306
447	TRUE	Empty	Serotransferrin OS=Mus musculus OX=10090 GN=Tf PE=1 SV=1	Q921I1	Tf	77 kDa		unknown	0.9913	2.0936	1.9306
448	TRUE	Empty	Protein S100-A10 OS=Mus musculus OX=10090 GN=S100a10 PE=1 SV=2	P08207	S100a10	11 kDa		unknown	1.9826	1.0468	1.9306
449	TRUE	Empty	Elongation factor 1-gamma OS=Mus musculus OX=10090 GN=Eef1g PE=1 SV=3	Q9D8N0	Eef1g	50 kDa		unknown	1.9826	1.0468	1.9306
450	TRUE	Empty	Casein kinase I isoform gamma-1 OS=Mus musculus OX=10090 GN=Csnk1g1 PE=1 SV=2	Q8BTH8	Csnk1g1	53 kDa	TRUE	unknown	0.9913	2.0936	0.96532
451	TRUE	Empty	60S ribosomal protein L12 OS=Mus musculus OX=10090 GN=Rpl12 PE=1 SV=2	P35979	Rpl12	18 kDa		unknown	0.9913	2.0936	1.9306
452	TRUE	Empty	Serine beta-lactamase-like protein LACTB, mitochondrial OS=Mus musculus OX=10090 GN=Lactb PE=1 SV=1	Q9EP89	Lactb	61 kDa		unknown	2.9739	1.0468	0.96532
453	TRUE	Empty	Arrestin domain-containing protein 5 OS=Mus musculus OX=10090 GN=Arrdc5 PE=2 SV=1	Q497K5	Arrdc5	37 kDa		unknown	0.9913	1.0468	2.896
454	TRUE	Empty	Centriolar satellite-associated tubulin polyglutamylase complex regulator 1 OS=Mus musculus OX=10090 GN=Cstpp1 PE=1 SV=1	CSTP1_MOUSE		?		unknown	1.9826	0	1.9306
455	TRUE	Empty	Ankyrin repeat and IBR domain-containing protein 1 OS=Mus musculus OX=10090 GN=Ankib1 PE=1 SV=2	Q6ZPS6	Ankib1	122 kDa		unknown	0.9913	0	1.9306
456	TRUE	Empty	General transcription factor IIH subunit 4 OS=Mus musculus OX=10090 GN=Gtf2h4 PE=1 SV=1	O70422	Gtf2h4	52 kDa		unknown	0.9913	3.1404	1.9306
457	TRUE	Empty	6-phosphogluconate dehydrogenase, decarboxylating OS=Mus musculus OX=10090 GN=Pgd PE=1 SV=3	Q9DCD0	Pgd	53 kDa		unknown	0.9913	2.0936	0.96532
458	TRUE	Empty	60S ribosomal protein L10a OS=Mus musculus OX=10090 GN=Rpl10a PE=1 SV=3	P53026	Rpl10a	25 kDa		unknown	0	2.0936	1.9306
459	TRUE	Empty	Dynein light chain roadblock-type 2 OS=Mus musculus OX=10090 GN=Dynlrb2 PE=1 SV=1	Q9DAJ5	Dynlrb2	11 kDa		unknown	1.9826	2.0936	0.96532
460	TRUE	Empty	Phosphatidylinositol 4-phosphate 3-kinase C2 domain-containing subunit alpha OS=Mus musculus OX=10090 GN=Pik3c2a PE=1 SV=2	Q61194	Pik3c2a	191 kDa		unknown	0	0	1.9306
461	TRUE	Empty	T-complex protein 1 subunit gamma OS=Mus musculus OX=10090 GN=Cct3 PE=1 SV=1	P80318	Cct3	61 kDa		unknown	0.9913	1.0468	2.896
462	TRUE	Empty	S-phase kinase-associated protein 1 OS=Mus musculus OX=10090 GN=Skp1 PE=1 SV=3	Q9WTX5	Skp1	19 kDa		unknown	0.9913	0	1.9306
463	TRUE	Empty	Kinesin light chain 2 OS=Mus musculus OX=10090 GN=Klc2 PE=1 SV=1	O88448	Klc2	67 kDa		unknown	1.9826	0	1.9306
464	TRUE	Empty	26S proteasome non-ATPase regulatory subunit 6 OS=Mus musculus OX=10090 GN=Psmd6 PE=1 SV=1	Q99JI4	Psmd6	46 kDa		unknown	2.9739	0	1.9306
465	TRUE	Empty	ATP-dependent RNA helicase DDX4 OS=Mus musculus OX=10090 GN=Ddx4 PE=1 SV=2	Q61496	Ddx4	76 kDa		unknown	1.9826	0	0.96532
466	TRUE	Empty	Fibronectin OS=Mus musculus OX=10090 GN=Fn1 PE=1 SV=4	P11276	Fn1	273 kDa		unknown	1.9826	0	0.96532
467	TRUE	Empty	Histone acetyltransferase type B catalytic subunit OS=Mus musculus OX=10090 GN=Hat1 PE=1 SV=1	Q8BY71	Hat1	49 kDa		unknown	1.9826	0	0
468	TRUE	Empty	Serine protease 52 OS=Mus musculus OX=10090 GN=Prss52 PE=2 SV=2	Q9D9M0	Prss52	36 kDa		unknown	1.9826	1.0468	1.9306
469	TRUE	Empty	c-Myc-binding protein OS=Mus musculus OX=10090 GN=Mycbp PE=1 SV=5	Q9EQS3	Mycbp	12 kDa		unknown	0.9913	1.0468	1.9306
470	TRUE	Empty	EF-hand domain-containing family member B OS=Mus musculus OX=10090 GN=Efhb PE=1 SV=2	Q8CDU5	Efhb	96 kDa		unknown	0.9913	1.0468	1.9306
471	TRUE	Empty	Alpha-1-antitrypsin 1-1 OS=Mus musculus OX=10090 GN=Serpina1a PE=1 SV=4	P07758 (+1)	Serpina1a	46 kDa		unknown	0.9913	2.0936	0.96532
472	TRUE	Empty	Fragile X mental retardation syndrome-related protein 2 OS=Mus musculus OX=10090 GN=Fxr2 PE=1 SV=1	Q9WVR4	Fxr2	74 kDa		unknown	1.9826	1.0468	1.9306
473	TRUE	Empty	Radial spoke head protein 3 homolog A OS=Mus musculus OX=10090 GN=Rsph3a PE=2 SV=1	Q3UFY4 (+1)	Rsph3a	59 kDa		unknown	0.9913	1.0468	1.9306
474	TRUE	Empty	Serine/threonine-protein kinase MRCK beta OS=Mus musculus OX=10090 GN=Cdc42bpb PE=1 SV=2	Q7TT50	Cdc42bpb	195 kDa		unknown	1.9826	2.0936	0.96532
475	TRUE	Empty	Probable ATP-dependent RNA helicase DDX5 OS=Mus musculus OX=10090 GN=Ddx5 PE=1 SV=2	Q61656	Ddx5	69 kDa	TRUE	unknown	0.9913	1.0468	2.896
476	TRUE	Empty	Golgi associated RAB2 interactor protein 2 OS=Mus musculus OX=10090 GN=Garin2 PE=1 SV=1	GAR2_MOUSE		?		unknown	0.9913	1.0468	2.896
477	TRUE	Empty	HAUS augmin-like complex subunit 4 OS=Mus musculus OX=10090 GN=Haus4 PE=1 SV=1	Q8BFT2	Haus4	42 kDa		unknown	2.9739	1.0468	0.96532
478	TRUE	Empty	Rab11 family-interacting protein 2 OS=Mus musculus OX=10090 GN=Rab11fip2 PE=1 SV=1	G3XA57	Rab11fip2	58 kDa		unknown	0.9913	3.1404	0.96532
479	TRUE	Empty	Ig heavy chain V region MOPC 47A OS=Mus musculus OX=10090 PE=1 SV=1	P01786		13 kDa	TRUE	unknown	0.9913	3.1404	0.96532
480	TRUE	Empty	LanC-like protein 2 OS=Mus musculus OX=10090 GN=Lancl2 PE=1 SV=1	Q9JJK2	Lancl2	51 kDa		unknown	0.9913	3.1404	0.96532
481	TRUE	Empty	Dynein heavy chain 2, axonemal OS=Mus musculus OX=10090 GN=Dnah2 PE=1 SV=1	P0C6F1	Dnah2	512 kDa		unknown	0	2.0936	0.96532
482	TRUE	Empty	Outer dynein arm-docking complex subunit 4 OS=Mus musculus OX=10090 GN=Odad4 PE=1 SV=3	ODAD4_MOUSE		?		unknown	1.9826	0	0.96532
483	TRUE	Empty	Heterogeneous nuclear ribonucleoproteins A2/B1 OS=Mus musculus OX=10090 GN=Hnrnpa2b1 PE=1 SV=2	O88569	Hnrnpa2b1	37 kDa		unknown	0	2.0936	0.96532
484	TRUE	Empty	Vesicle-associated membrane protein-associated protein B OS=Mus musculus OX=10090 GN=Vapb PE=1 SV=3	Q9QY76	Vapb	27 kDa		unknown	0	2.0936	1.9306
485	TRUE	Empty	Plasminogen activator inhibitor 1 RNA-binding protein OS=Mus musculus OX=10090 GN=Serbp1 PE=1 SV=2	Q9CY58	Serbp1	45 kDa		unknown	0	0	1.9306
486	TRUE	Empty	Armadillo repeat-containing protein 3 OS=Mus musculus OX=10090 GN=Armc3 PE=1 SV=1	A2AU72	Armc3	97 kDa		unknown	0.9913	0	1.9306
487	TRUE	Empty	40S ribosomal protein S13 OS=Mus musculus OX=10090 GN=Rps13 PE=1 SV=2	P62301	Rps13	17 kDa		unknown	0.9913	0	3.8613
488	TRUE	Empty	Hyaluronan mediated motility receptor OS=Mus musculus OX=10090 GN=Hmmr PE=1 SV=4	Q00547	Hmmr	92 kDa		unknown	2.9739	0	0.96532
489	TRUE	Empty	General transcription and DNA repair factor IIH helicase subunit XPB OS=Mus musculus OX=10090 GN=Ercc3 PE=2 SV=1	P49135	Ercc3	89 kDa		unknown	0.9913	0	1.9306
490	TRUE	Empty	Brain-specific angiogenesis inhibitor 1-associated protein 2 OS=Mus musculus OX=10090 GN=Baiap2 PE=1 SV=2	Q8BKX1	Baiap2	59 kDa		unknown	0	2.0936	1.9306
491	TRUE	Empty	Synemin OS=Mus musculus OX=10090 GN=Synm PE=1 SV=2	Q70IV5	Synm	173 kDa		unknown	3.9652	1.0468	0
492	TRUE	Empty	Catenin alpha-3 OS=Mus musculus OX=10090 GN=Ctnna3 PE=1 SV=2	Q65CL1	Ctnna3	100 kDa		unknown	0	2.0936	2.896
493	TRUE	Empty	T-complex protein 1 subunit theta OS=Mus musculus OX=10090 GN=Cct8 PE=1 SV=3	P42932	Cct8	60 kDa		unknown	1.9826	0	0
494	TRUE	Empty	Inositol-3-phosphate synthase 1 OS=Mus musculus OX=10090 GN=Isyna1 PE=1 SV=1	Q9JHU9	Isyna1	61 kDa		unknown	0	4.1871	0
495	TRUE	Empty	Protein FAM166A OS=Mus musculus OX=10090 GN=Fam166a PE=2 SV=1	Q9D4K5	Fam166a	37 kDa		unknown	1.9826	1.0468	0.96532
496	TRUE	Empty	RING finger protein 17 OS=Mus musculus OX=10090 GN=Rnf17 PE=1 SV=2	Q99MV7	Rnf17	186 kDa		unknown	0.9913	2.0936	0.96532
497	TRUE	Empty	Fibronectin type III domain-containing protein 8 OS=Mus musculus OX=10090 GN=Fndc8 PE=2 SV=1	Q9D2H8	Fndc8	36 kDa		unknown	1.9826	1.0468	0.96532
498	TRUE	Empty	E3 ubiquitin-protein ligase UBR4 OS=Mus musculus OX=10090 GN=Ubr4 PE=1 SV=1	A2AN08	Ubr4	572 kDa		unknown	0.9913	0	1.9306
499	TRUE	Empty	Sickle tail protein OS=Mus musculus OX=10090 GN=Skt PE=1 SV=1	A2AQ25	Skt	213 kDa		unknown	0.9913	0	2.896
500	TRUE	Empty	60S ribosomal protein L17 OS=Mus musculus OX=10090 GN=Rpl17 PE=1 SV=3	Q9CPR4	Rpl17	21 kDa		unknown	0.9913	0	2.896
501	TRUE	Empty	60S ribosomal protein L30 OS=Mus musculus OX=10090 GN=Rpl30 PE=1 SV=2	P62889	Rpl30	13 kDa		unknown	0.9913	0	1.9306
502	TRUE	Empty	Leucine-rich repeat and coiled-coil domain-containing protein 1 OS=Mus musculus OX=10090 GN=Lrrcc1 PE=2 SV=2	Q69ZB0	Lrrcc1	119 kDa		unknown	1.9826	0	1.9306
503	TRUE	Empty	Dynein regulatory complex subunit 4 OS=Mus musculus OX=10090 GN=Gas8 PE=1 SV=2	Q60779	Gas8	56 kDa		unknown	0.9913	0	2.896
504	TRUE	Empty	PDZ domain-containing protein GIPC3 OS=Mus musculus OX=10090 GN=Gipc3 PE=1 SV=1	Q8R5M0	Gipc3	32 kDa		unknown	0.9913	0	2.896
505	TRUE	Empty	V-type proton ATPase subunit B, brain isoform OS=Mus musculus OX=10090 GN=Atp6v1b2 PE=1 SV=1	P62814	Atp6v1b2	57 kDa		unknown	1.9826	0	1.9306
506	TRUE	Empty	Basigin OS=Mus musculus OX=10090 GN=Bsg PE=1 SV=2	P18572	Bsg	42 kDa		unknown	0	1.0468	2.896
507	TRUE	Empty	MAP/microtubule affinity-regulating kinase 3 OS=Mus musculus OX=10090 GN=Mark3 PE=1 SV=2	Q03141	Mark3	84 kDa		unknown	0	0	1.9306
508	TRUE	Empty	Mitochondrial import receptor subunit TOM34 OS=Mus musculus OX=10090 GN=Tomm34 PE=1 SV=1	Q9CYG7	Tomm34	34 kDa		unknown	0	4.1871	0
509	TRUE	Empty	Pyruvate dehydrogenase E1 component subunit beta, mitochondrial OS=Mus musculus OX=10090 GN=Pdhb PE=1 SV=1	Q9D051	Pdhb	39 kDa		unknown	0	4.1871	0
510	TRUE	Empty	Coiled-coil domain-containing protein 160 OS=Mus musculus OX=10090 GN=Ccdc160 PE=2 SV=1	Q3UYG1	Ccdc160	37 kDa		unknown	0.9913	2.0936	0
511	TRUE	Empty	Cofilin-1 OS=Mus musculus OX=10090 GN=Cfl1 PE=1 SV=3	P18760	Cfl1	19 kDa		unknown	0	2.0936	0.96532
512	TRUE	Empty	Uncharacterized protein C19orf71 homolog OS=Mus musculus OX=10090 PE=2 SV=1	A6H6Q4		24 kDa		unknown	1.9826	0	0.96532
513	TRUE	Empty	Dynein assembly factor 5, axonemal OS=Mus musculus OX=10090 GN=Dnaaf5 PE=1 SV=1	B9EJR8	Dnaaf5	94 kDa		unknown	0	3.1404	0
514	TRUE	Empty	Ferritin heavy chain OS=Mus musculus OX=10090 GN=Fth1 PE=1 SV=2	P09528	Fth1	21 kDa		unknown	2.9739	0	0
515	TRUE	Empty	ATP-dependent 6-phosphofructokinase, platelet type OS=Mus musculus OX=10090 GN=Pfkp PE=1 SV=1	Q9WUA3	Pfkp	85 kDa		unknown	0	2.0936	0
516	TRUE	Empty	AP-1 complex subunit gamma-1 OS=Mus musculus OX=10090 GN=Ap1g1 PE=1 SV=3	P22892	Ap1g1	91 kDa		unknown	0	0	1.9306
517	TRUE	Empty	Serine/threonine-protein kinase MARK2 OS=Mus musculus OX=10090 GN=Mark2 PE=1 SV=3	Q05512	Mark2	86 kDa		unknown	0	0	1.9306
518	TRUE	Empty	Inactive serine protease 45 OS=Mus musculus OX=10090 GN=Prss45 PE=2 SV=1	Q8K4I7	Prss45	36 kDa		unknown	1.9826	0	0
519	TRUE	Empty	cAMP-dependent protein kinase type II-beta regulatory subunit OS=Mus musculus OX=10090 GN=Prkar2b PE=1 SV=3	P31324	Prkar2b	46 kDa		unknown	1.9826	0	0
END OF FILE

## Sheet: Fig. S4e
20220630_20210601_Oura_SW_mouse_BiotinK_SA_3samples, Samples report created on 06/30/2022
Experiment: 20220630_20210601_Oura_SW_mouse_BiotinK_SA_3samples
	Peak List Generator: unknown
		Version: unknown
		Charge States Calculated: unknown
		Deisotoped: unknown
		Textual Annotation: unknown
	Database Set: 1 Database
		Database Name: the SwissProt_2022_02 database
			Version: unknown
			Taxonomy: Mus musculus
			Number of Proteins: 17126
		Does database contain common contaminants?: unknown
	Search Engine Set: 1 Search Engine
		Search Engine: Mascot
			Version: 2.7.0
			Samples: All Samples
			Fragment Tolerance: 0.050 Da (Monoisotopic)
			Parent Tolerance: 15 PPM (Monoisotopic)
			Fixed Modifications: +57 on C (Carbamidomethyl)
			Variable Modifications: +1 on NQ (Deamidated), +16 on M (Oxidation), +42 on Peptide N-Terminal (Acetyl), +226 on K (Biotin)
			Database: the SwissProt_2022_02 database (selected for Mus musculus, unknown version, 17126 entries)
			Digestion Enzyme: Trypsin
			Max Missed Cleavages: 2
			Probability Model:
				Sample10_Slot2-31_1_11989_5.3.236 (F080445): Peptide Prophet with Delta Mass Correction [+1,+2,+3,+4,+5 and above]
				Sample11_Slot2-32_1_11991_5.3.236 (F080446): Peptide Prophet with Delta Mass Correction [+1,+2,+3,+4,+5 and above]
				Sample12_Slot2-33_1_11993_5.3.236 (F080447): Peptide Prophet with Delta Mass Correction [+1,+2,+3,+4,+5 and above]
	Scaffold: Version: Scaffold_4.11.1
		Modification Metadata Set: 2334 modifications
			Source: C:\Program Files\Scaffold 4\parameters\unimod.xml
			Comment:
		Protein Grouping Strategy: Experiment-wide grouping with binary peptide-protein weights
		Peptide Thresholds: 95.0% minimum
		Protein Thresholds: 99.0% minimum and 2 peptides minimum
		Peptide FDR: 0.0% (Decoy)
		Protein FDR: 0.0% (Decoy)
		GO Annotation Source(s):
		Pathway Annotation Source(s):
		Alternate ID Source(s): FASTA:UniProt/Swiss-Prot (UniProtKB)
									Quantitative Value (Normalized Total Spectra)	Quantitative Value (Normalized Total Spectra)	Quantitative Value (Normalized Total Spectra)
20220630_20210601_Oura_SW_mouse_BiotinK_SA_3samples									KO, BioID2	Het, BioID2	WT
#	Visible?	Starred?	Identified Proteins (200/208)	Accession Number	Alternate ID	Molecular Weight	Protein Grouping Ambiguity	Taxonomy	KO, BioID2	Het, BioID2	WT
1	TRUE	Empty	Acetyl-CoA carboxylase 1 OS=Mus musculus OX=10090 GN=Acaca PE=1 SV=1	Q5SWU9	Acaca	265 kDa	TRUE	unknown	261.84	291.63	292.74
2	TRUE	Empty	Propionyl-CoA carboxylase alpha chain, mitochondrial OS=Mus musculus OX=10090 GN=Pcca PE=1 SV=2	Q91ZA3	Pcca	80 kDa		unknown	93.232	87.802	98.545
3	TRUE	Empty	Serine/arginine repetitive matrix protein 2 OS=Mus musculus OX=10090 GN=Srrm2 PE=1 SV=3	Q8BTI8	Srrm2	295 kDa		unknown	40.665	89.893	105.31
4	TRUE	Empty	Acetyl-CoA carboxylase 2 OS=Mus musculus OX=10090 GN=Acacb PE=1 SV=1	E9Q4Z2	Acacb	276 kDa	TRUE	unknown	73.395	81.531	80.188
5	TRUE	Empty	Pyruvate carboxylase, mitochondrial OS=Mus musculus OX=10090 GN=Pc PE=1 SV=1	Q05920	Pc	130 kDa		unknown	47.608	75.259	68.595
6	TRUE	Empty	Heat shock-related 70 kDa protein 2 OS=Mus musculus OX=10090 GN=Hspa2 PE=1 SV=2	P17156	Hspa2	70 kDa	TRUE	unknown	44.632	39.72	44.442
7	TRUE	Empty	G kinase-anchoring protein 1 OS=Mus musculus OX=10090 GN=Gkap1 PE=1 SV=1	Q9JMB0	Gkap1	42 kDa		unknown	36.698	40.765	39.611
8	TRUE	Empty	La-related protein 7 OS=Mus musculus OX=10090 GN=Larp7 PE=1 SV=2	Q05CL8	Larp7	65 kDa		unknown	22.812	34.494	37.679
9	TRUE	Empty	Methylcrotonoyl-CoA carboxylase subunit alpha, mitochondrial OS=Mus musculus OX=10090 GN=Mccc1 PE=1 SV=2	Q99MR8	Mccc1	79 kDa		unknown	25.788	27.177	29.95
10	TRUE	Empty	60S ribosomal protein L23a OS=Mus musculus OX=10090 GN=Rpl23a PE=1 SV=1	P62751	Rpl23a	18 kDa		unknown	21.82	27.177	25.119
11	TRUE	Empty	AP-3 complex subunit delta-1 OS=Mus musculus OX=10090 GN=Ap3d1 PE=1 SV=1	O54774	Ap3d1	135 kDa		unknown	18.845	27.177	17.39
12	TRUE	Empty	L-lactate dehydrogenase C chain OS=Mus musculus OX=10090 GN=Ldhc PE=1 SV=2	P00342	Ldhc	36 kDa	TRUE	unknown	14.877	26.132	18.356
13	TRUE	Empty	Tubulin beta-4B chain OS=Mus musculus OX=10090 GN=Tubb4b PE=1 SV=1	P68372	Tubb4b	50 kDa	TRUE	unknown	22.812	17.769	17.39
14	TRUE	Empty	Eukaryotic translation initiation factor 5B OS=Mus musculus OX=10090 GN=Eif5b PE=1 SV=2	Q05D44	Eif5b	138 kDa		unknown	17.853	18.815	13.526
15	TRUE	Empty	Cell growth-regulating nucleolar protein OS=Mus musculus OX=10090 GN=Lyar PE=1 SV=2	Q08288	Lyar	44 kDa		unknown	15.869	18.815	24.153
16	TRUE	Empty	Actin, cytoplasmic 2 OS=Mus musculus OX=10090 GN=Actg1 PE=1 SV=1	P63260	Actg1	42 kDa	TRUE	unknown	16.861	14.634	26.085
17	TRUE	Empty	Protein LYRIC OS=Mus musculus OX=10090 GN=Mtdh PE=1 SV=1	Q80WJ7	Mtdh	64 kDa		unknown	16.861	22.996	15.458
18	TRUE	Empty	E3 ubiquitin-protein ligase RBBP6 OS=Mus musculus OX=10090 GN=Rbbp6 PE=1 SV=5	P97868	Rbbp6	200 kDa		unknown	18.845	17.769	17.39
19	TRUE	Empty	Pre-mRNA-splicing factor ATP-dependent RNA helicase DHX15 OS=Mus musculus OX=10090 GN=Dhx15 PE=1 SV=2	O35286	Dhx15	91 kDa		unknown	12.894	18.815	18.356
20	TRUE	Empty	Outer dense fiber protein 2 OS=Mus musculus OX=10090 GN=Odf2 PE=1 SV=1	A3KGV1	Odf2	96 kDa		unknown	12.894	17.769	14.492
21	TRUE	Empty	Tubulin alpha-1A chain OS=Mus musculus OX=10090 GN=Tuba1a PE=1 SV=1	P68369	Tuba1a	50 kDa	TRUE	unknown	15.869	12.543	13.526
22	TRUE	Empty	14-3-3 protein theta OS=Mus musculus OX=10090 GN=Ywhaq PE=1 SV=1	P68254	Ywhaq	28 kDa	TRUE	unknown	12.894	15.679	13.526
23	TRUE	Empty	Protein lin-9 homolog OS=Mus musculus OX=10090 GN=Lin9 PE=1 SV=2	Q8C735	Lin9	62 kDa		unknown	20.828	18.815	0
24	TRUE	Empty	40S ribosomal protein S24 OS=Mus musculus OX=10090 GN=Rps24 PE=1 SV=1	P62849	Rps24	15 kDa		unknown	16.861	12.543	20.289
25	TRUE	Empty	Cytoplasmic dynein 2 intermediate chain 1 OS=Mus musculus OX=10090 GN=Dync2i1 PE=1 SV=1	DC2I1_MOUSE		?		unknown	6.9428	18.815	17.39
26	TRUE	Empty	60S ribosomal protein L24 OS=Mus musculus OX=10090 GN=Rpl24 PE=1 SV=2	Q8BP67	Rpl24	18 kDa		unknown	14.877	15.679	13.526
27	TRUE	Empty	Protein SON OS=Mus musculus OX=10090 GN=Son PE=1 SV=2	Q9QX47	Son	266 kDa		unknown	6.9428	10.453	18.356
28	TRUE	Empty	E3 ubiquitin-protein ligase TRIP12 OS=Mus musculus OX=10090 GN=Trip12 PE=1 SV=1	G5E870	Trip12	224 kDa		unknown	7.9346	15.679	13.526
29	TRUE	Empty	Lysine-specific demethylase 9 OS=Mus musculus OX=10090 GN=Rsbn1 PE=1 SV=3	Q80T69	Rsbn1	89 kDa		unknown	7.9346	11.498	19.322
30	TRUE	Empty	Rab11 family-interacting protein 2 OS=Mus musculus OX=10090 GN=Rab11fip2 PE=1 SV=1	G3XA57	Rab11fip2	58 kDa	TRUE	unknown	9.9183	15.679	12.56
31	TRUE	Empty	SRSF protein kinase 1 OS=Mus musculus OX=10090 GN=Srpk1 PE=1 SV=2	O70551	Srpk1	73 kDa		unknown	7.9346	11.498	11.593
32	TRUE	Empty	60S ribosomal protein L26 OS=Mus musculus OX=10090 GN=Rpl26 PE=1 SV=1	P61255	Rpl26	17 kDa		unknown	16.861	8.3621	7.729
33	TRUE	Empty	PC4 and SFRS1-interacting protein OS=Mus musculus OX=10090 GN=Psip1 PE=1 SV=1	Q99JF8	Psip1	60 kDa		unknown	8.9264	7.3168	10.627
34	TRUE	Empty	Heat shock 70 kDa protein 4L OS=Mus musculus OX=10090 GN=Hspa4l PE=1 SV=2	P48722	Hspa4l	94 kDa		unknown	7.9346	12.543	8.6951
35	TRUE	Empty	Coilin OS=Mus musculus OX=10090 GN=Coil PE=1 SV=1	Q5SU73	Coil	62 kDa		unknown	12.894	13.588	10.627
36	TRUE	Empty	Ankycorbin OS=Mus musculus OX=10090 GN=Rai14 PE=1 SV=1	Q9EP71	Rai14	109 kDa		unknown	11.902	6.2716	10.627
37	TRUE	Empty	Ubiquitin carboxyl-terminal hydrolase 42 OS=Mus musculus OX=10090 GN=Usp42 PE=1 SV=1	B2RQC2	Usp42	146 kDa		unknown	5.951	12.543	10.627
38	TRUE	Empty	Golgi associated RAB2B interactor protein 3 OS=Mus musculus OX=10090 GN=Garin3 PE=1 SV=3	GAR3_MOUSE		?		unknown	6.9428	14.634	6.7629
39	TRUE	Empty	40S ribosomal protein S6 OS=Mus musculus OX=10090 GN=Rps6 PE=1 SV=1	P62754	Rps6	29 kDa		unknown	17.853	6.2716	4.8306
40	TRUE	Empty	Ubiquitin carboxyl-terminal hydrolase 7 OS=Mus musculus OX=10090 GN=Usp7 PE=1 SV=1	Q6A4J8	Usp7	128 kDa		unknown	6.9428	3.1358	4.8306
41	TRUE	Empty	ATP-binding cassette sub-family F member 1 OS=Mus musculus OX=10090 GN=Abcf1 PE=1 SV=1	Q6P542	Abcf1	95 kDa		unknown	11.902	9.4074	13.526
42	TRUE	Empty	Death domain-associated protein 6 OS=Mus musculus OX=10090 GN=Daxx PE=1 SV=1	O35613	Daxx	81 kDa		unknown	9.9183	11.498	4.8306
43	TRUE	Empty	Elongation factor 1-alpha 1 OS=Mus musculus OX=10090 GN=Eef1a1 PE=1 SV=3	P10126	Eef1a1	50 kDa		unknown	14.877	7.3168	4.8306
44	TRUE	Empty	60S ribosomal protein L6 OS=Mus musculus OX=10090 GN=Rpl6 PE=1 SV=3	P47911	Rpl6	34 kDa		unknown	6.9428	11.498	8.6951
45	TRUE	Empty	Pericentriolar material 1 protein OS=Mus musculus OX=10090 GN=Pcm1 PE=1 SV=2	Q9R0L6	Pcm1	229 kDa		unknown	9.9183	7.3168	5.7967
46	TRUE	Empty	60S ribosomal protein L19 OS=Mus musculus OX=10090 GN=Rpl19 PE=1 SV=1	P84099	Rpl19	23 kDa		unknown	6.9428	8.3621	9.6612
47	TRUE	Empty	Ribosome-binding protein 1 OS=Mus musculus OX=10090 GN=Rrbp1 PE=1 SV=2	Q99PL5	Rrbp1	173 kDa		unknown	7.9346	10.453	5.7967
48	TRUE	Empty	Aldehyde dehydrogenase, mitochondrial OS=Mus musculus OX=10090 GN=Aldh2 PE=1 SV=1	P47738	Aldh2	57 kDa		unknown	15.869	8.3621	0.96612
49	TRUE	Empty	Propionyl-CoA carboxylase beta chain, mitochondrial OS=Mus musculus OX=10090 GN=Pccb PE=1 SV=2	Q99MN9	Pccb	58 kDa		unknown	9.9183	6.2716	7.729
50	TRUE	Empty	General transcription factor IIH subunit 1 OS=Mus musculus OX=10090 GN=Gtf2h1 PE=1 SV=2	Q9DBA9	Gtf2h1	62 kDa		unknown	6.9428	9.4074	7.729
51	TRUE	Empty	Acrosomal protein KIAA1210 OS=Mus musculus OX=10090 GN=Kiaa1210 PE=1 SV=1	E9Q0C6	Kiaa1210	181 kDa		unknown	20.828	0	0
52	TRUE	Empty	40S ribosomal protein S23 OS=Mus musculus OX=10090 GN=Rps23 PE=1 SV=3	P62267	Rps23	16 kDa		unknown	8.9264	8.3621	8.6951
53	TRUE	Empty	Probable ATP-dependent RNA helicase DDX5 OS=Mus musculus OX=10090 GN=Ddx5 PE=1 SV=2	Q61656	Ddx5	69 kDa	TRUE	unknown	7.9346	9.4074	9.6612
54	TRUE	Empty	60S ribosomal protein L37a OS=Mus musculus OX=10090 GN=Rpl37a PE=1 SV=2	P61514	Rpl37a	10 kDa		unknown	9.9183	7.3168	8.6951
55	TRUE	Empty	Actin, alpha skeletal muscle OS=Mus musculus OX=10090 GN=Acta1 PE=1 SV=1	P68134	Acta1	42 kDa	TRUE	unknown	0	0	10.627
56	TRUE	Empty	40S ribosomal protein S8 OS=Mus musculus OX=10090 GN=Rps8 PE=1 SV=2	P62242	Rps8	24 kDa		unknown	8.9264	7.3168	8.6951
57	TRUE	Empty	Heterogeneous nuclear ribonucleoprotein F OS=Mus musculus OX=10090 GN=Hnrnpf PE=1 SV=3	Q9Z2X1	Hnrnpf	46 kDa	TRUE	unknown	3.9673	7.3168	11.593
58	TRUE	Empty	Ubiquitin-60S ribosomal protein L40 OS=Mus musculus OX=10090 GN=Uba52 PE=1 SV=2	P62984	Uba52	15 kDa		unknown	4.9591	5.2263	12.56
59	TRUE	Empty	Histone H1t OS=Mus musculus OX=10090 GN=Hist1h1t PE=1 SV=4	Q07133	Hist1h1t	22 kDa	TRUE	unknown	8.9264	5.2263	8.6951
60	TRUE	Empty	Kinesin-like protein KIF2A OS=Mus musculus OX=10090 GN=Kif2a PE=1 SV=2	P28740	Kif2a	80 kDa		unknown	4.9591	6.2716	9.6612
61	TRUE	Empty	Casein kinase II subunit alpha' OS=Mus musculus OX=10090 GN=Csnk2a2 PE=1 SV=1	O54833	Csnk2a2	41 kDa		unknown	3.9673	7.3168	8.6951
62	TRUE	Empty	Endoplasmic reticulum chaperone BiP OS=Mus musculus OX=10090 GN=Hspa5 PE=1 SV=3	P20029	Hspa5	72 kDa	TRUE	unknown	3.9673	12.543	6.7629
63	TRUE	Empty	Myb-related protein A OS=Mus musculus OX=10090 GN=Mybl1 PE=1 SV=2	P51960	Mybl1	86 kDa		unknown	10.91	4.1811	0
64	TRUE	Empty	Regulator of nonsense transcripts 2 OS=Mus musculus OX=10090 GN=Upf2 PE=1 SV=1	RENT2_MOUSE		?		unknown	6.9428	5.2263	2.8984
65	TRUE	Empty	60S ribosomal protein L23 OS=Mus musculus OX=10090 GN=Rpl23 PE=1 SV=1	P62830	Rpl23	15 kDa		unknown	7.9346	6.2716	3.8645
66	TRUE	Empty	Stress-70 protein, mitochondrial OS=Mus musculus OX=10090 GN=Hspa9 PE=1 SV=3	P38647	Hspa9	73 kDa		unknown	13.886	0	0
67	TRUE	Empty	Poly [ADP-ribose] polymerase 1 OS=Mus musculus OX=10090 GN=Parp1 PE=1 SV=3	P11103	Parp1	113 kDa		unknown	3.9673	8.3621	6.7629
68	TRUE	Empty	40S ribosomal protein S30 OS=Mus musculus OX=10090 GN=Fau PE=1 SV=1	P62862	Fau	7 kDa		unknown	6.9428	5.2263	5.7967
69	TRUE	Empty	Probable ATP-dependent RNA helicase DDX17 OS=Mus musculus OX=10090 GN=Ddx17 PE=1 SV=1	Q501J6	Ddx17	72 kDa	TRUE	unknown	8.9264	8.3621	4.8306
70	TRUE	Empty	Unconventional myosin-Va OS=Mus musculus OX=10090 GN=Myo5a PE=1 SV=2	Q99104	Myo5a	216 kDa		unknown	1.9837	8.3621	3.8645
71	TRUE	Empty	Poly(rC)-binding protein 2 OS=Mus musculus OX=10090 GN=Pcbp2 PE=1 SV=1	Q61990	Pcbp2	38 kDa	TRUE	unknown	5.951	5.2263	2.8984
72	TRUE	Empty	ATP-dependent RNA helicase DDX4 OS=Mus musculus OX=10090 GN=Ddx4 PE=1 SV=2	Q61496	Ddx4	76 kDa	TRUE	unknown	6.9428	5.2263	6.7629
73	TRUE	Empty	Peroxiredoxin-1 OS=Mus musculus OX=10090 GN=Prdx1 PE=1 SV=1	P35700	Prdx1	22 kDa		unknown	3.9673	9.4074	2.8984
74	TRUE	Empty	Phospholipid hydroperoxide glutathione peroxidase OS=Mus musculus OX=10090 GN=Gpx4 PE=1 SV=4	O70325	Gpx4	22 kDa		unknown	2.9755	3.1358	10.627
75	TRUE	Empty	Microtubule-actin cross-linking factor 1 OS=Mus musculus OX=10090 GN=Macf1 PE=1 SV=2	Q9QXZ0	Macf1	832 kDa		unknown	0.99183	6.2716	5.7967
76	TRUE	Empty	14-3-3 protein zeta/delta OS=Mus musculus OX=10090 GN=Ywhaz PE=1 SV=1	P63101	Ywhaz	28 kDa	TRUE	unknown	3.9673	7.3168	6.7629
77	TRUE	Empty	Trifunctional enzyme subunit alpha, mitochondrial OS=Mus musculus OX=10090 GN=Hadha PE=1 SV=1	Q8BMS1	Hadha	83 kDa		unknown	17.853	0	0
78	TRUE	Empty	General transcription and DNA repair factor IIH helicase subunit XPB OS=Mus musculus OX=10090 GN=Ercc3 PE=2 SV=1	P49135	Ercc3	89 kDa		unknown	3.9673	8.3621	2.8984
79	TRUE	Empty	Nucleolar protein 58 OS=Mus musculus OX=10090 GN=Nop58 PE=1 SV=1	Q6DFW4	Nop58	60 kDa		unknown	5.951	3.1358	6.7629
80	TRUE	Empty	Phosphatidylethanolamine-binding protein 1 OS=Mus musculus OX=10090 GN=Pebp1 PE=1 SV=3	P70296	Pebp1	21 kDa		unknown	5.951	6.2716	4.8306
81	TRUE	Empty	60S ribosomal protein L38 OS=Mus musculus OX=10090 GN=Rpl38 PE=1 SV=3	Q9JJI8	Rpl38	8 kDa		unknown	5.951	7.3168	4.8306
82	TRUE	Empty	ATP-dependent RNA helicase DDX3X OS=Mus musculus OX=10090 GN=Ddx3x PE=1 SV=3	Q62167	Ddx3x	73 kDa	TRUE	unknown	4.9591	5.2263	3.8645
83	TRUE	Empty	Interferon-stimulated 20 kDa exonuclease-like 2 OS=Mus musculus OX=10090 GN=Isg20l2 PE=1 SV=2	Q3U1G5	Isg20l2	41 kDa		unknown	0	9.4074	3.8645
84	TRUE	Empty	Transcription intermediary factor 1-beta OS=Mus musculus OX=10090 GN=Trim28 PE=1 SV=3	Q62318	Trim28	89 kDa		unknown	5.951	4.1811	6.7629
85	TRUE	Empty	Spermatogenesis-associated protein 20 OS=Mus musculus OX=10090 GN=Spata20 PE=1 SV=1	Q80YT5	Spata20	88 kDa		unknown	7.9346	5.2263	2.8984
86	TRUE	Empty	Zona pellucida sperm-binding protein 3 receptor OS=Mus musculus OX=10090 GN=Zp3r PE=1 SV=1	Q60736	Zp3r	65 kDa		unknown	1.9837	8.3621	1.9322
87	TRUE	Empty	Segment polarity protein dishevelled homolog DVL-1 OS=Mus musculus OX=10090 GN=Dvl1 PE=1 SV=2	P51141	Dvl1	75 kDa		unknown	5.951	10.453	0
88	TRUE	Empty	Shugoshin 2 OS=Mus musculus OX=10090 GN=Sgo2 PE=1 SV=1	Q7TSY8	Sgo2	130 kDa		unknown	4.9591	5.2263	4.8306
89	TRUE	Empty	Histone H1.2 OS=Mus musculus OX=10090 GN=Hist1h1c PE=1 SV=2	P15864	Hist1h1c	21 kDa	TRUE	unknown	6.9428	3.1358	5.7967
90	TRUE	Empty	TAR DNA-binding protein 43 OS=Mus musculus OX=10090 GN=Tardbp PE=1 SV=1	Q921F2	Tardbp	45 kDa		unknown	4.9591	5.2263	4.8306
91	TRUE	Empty	Alpha-enolase OS=Mus musculus OX=10090 GN=Eno1 PE=1 SV=3	P17182	Eno1	47 kDa		unknown	3.9673	2.0905	8.6951
92	TRUE	Empty	Hydroxymethylglutaryl-CoA synthase, mitochondrial OS=Mus musculus OX=10090 GN=Hmgcs2 PE=1 SV=2	P54869	Hmgcs2	57 kDa		unknown	8.9264	5.2263	0
93	TRUE	Empty	Heterogeneous nuclear ribonucleoprotein K OS=Mus musculus OX=10090 GN=Hnrnpk PE=1 SV=1	P61979	Hnrnpk	51 kDa		unknown	4.9591	3.1358	2.8984
94	TRUE	Empty	60S ribosomal protein L22 OS=Mus musculus OX=10090 GN=Rpl22 PE=1 SV=2	P67984	Rpl22	15 kDa		unknown	4.9591	4.1811	5.7967
95	TRUE	Empty	60S ribosomal protein L10-like OS=Mus musculus OX=10090 GN=Rpl10l PE=2 SV=1	P86048	Rpl10l	25 kDa		unknown	2.9755	1.0453	3.8645
96	TRUE	Empty	Heterogeneous nuclear ribonucleoprotein M OS=Mus musculus OX=10090 GN=Hnrnpm PE=1 SV=3	Q9D0E1	Hnrnpm	78 kDa		unknown	9.9183	2.0905	0.96612
97	TRUE	Empty	U2 snRNP-associated SURP motif-containing protein OS=Mus musculus OX=10090 GN=U2surp PE=1 SV=3	Q6NV83	U2surp	118 kDa		unknown	0.99183	1.0453	4.8306
98	TRUE	Empty	Protein kintoun OS=Mus musculus OX=10090 GN=Dnaaf2 PE=1 SV=2	Q8BPI1	Dnaaf2	88 kDa		unknown	1.9837	5.2263	6.7629
99	TRUE	Empty	Apoptotic chromatin condensation inducer in the nucleus OS=Mus musculus OX=10090 GN=Acin1 PE=1 SV=3	Q9JIX8	Acin1	151 kDa		unknown	1.9837	6.2716	6.7629
100	TRUE	Empty	Cholesterol side-chain cleavage enzyme, mitochondrial OS=Mus musculus OX=10090 GN=Cyp11a1 PE=1 SV=1	Q9QZ82	Cyp11a1	60 kDa		unknown	12.894	0	0
101	TRUE	Empty	60S ribosomal protein L4 OS=Mus musculus OX=10090 GN=Rpl4 PE=1 SV=3	Q9D8E6	Rpl4	47 kDa		unknown	2.9755	5.2263	3.8645
102	TRUE	Empty	60S ribosomal protein L13 OS=Mus musculus OX=10090 GN=Rpl13 PE=1 SV=3	P47963	Rpl13	24 kDa		unknown	4.9591	5.2263	4.8306
103	TRUE	Empty	Histone H1.1 OS=Mus musculus OX=10090 GN=Hist1h1a PE=1 SV=2	P43275	Hist1h1a	22 kDa		unknown	3.9673	6.2716	3.8645
104	TRUE	Empty	Histone H2B type 1-A OS=Mus musculus OX=10090 GN=Hist1h2ba PE=1 SV=3	P70696	Hist1h2ba	14 kDa		unknown	3.9673	4.1811	1.9322
105	TRUE	Empty	Chromodomain-helicase-DNA-binding protein 4 OS=Mus musculus OX=10090 GN=Chd4 PE=1 SV=1	Q6PDQ2	Chd4	218 kDa		unknown	2.9755	3.1358	4.8306
106	TRUE	Empty	Splicing factor, suppressor of white-apricot homolog OS=Mus musculus OX=10090 GN=Sfswap PE=1 SV=2	Q3USH5	Sfswap	104 kDa		unknown	0.99183	6.2716	1.9322
107	TRUE	Empty	T-complex protein 1 subunit beta OS=Mus musculus OX=10090 GN=Cct2 PE=1 SV=4	P80314	Cct2	57 kDa		unknown	8.9264	1.0453	1.9322
108	TRUE	Empty	Histone H1.4 OS=Mus musculus OX=10090 GN=Hist1h1e PE=1 SV=2	P43274	Hist1h1e	22 kDa	TRUE	unknown	5.951	3.1358	3.8645
109	TRUE	Empty	Segment polarity protein dishevelled homolog DVL-2 OS=Mus musculus OX=10090 GN=Dvl2 PE=1 SV=2	Q60838	Dvl2	79 kDa		unknown	1.9837	10.453	0
110	TRUE	Empty	SAFB-like transcription modulator OS=Mus musculus OX=10090 GN=Sltm PE=1 SV=1	Q8CH25	Sltm	117 kDa		unknown	3.9673	6.2716	3.8645
111	TRUE	Empty	Nucleolar protein 56 OS=Mus musculus OX=10090 GN=Nop56 PE=1 SV=2	Q9D6Z1	Nop56	64 kDa		unknown	3.9673	5.2263	3.8645
112	TRUE	Empty	Translation initiation factor eIF-2B subunit delta OS=Mus musculus OX=10090 GN=Eif2b4 PE=1 SV=2	Q61749	Eif2b4	58 kDa		unknown	3.9673	6.2716	0.96612
113	TRUE	Empty	Tubby-related protein 2 OS=Mus musculus OX=10090 GN=Tulp2 PE=1 SV=3	P46686	Tulp2	63 kDa		unknown	0.99183	4.1811	2.8984
114	TRUE	Empty	Myb-binding protein 1A OS=Mus musculus OX=10090 GN=Mybbp1a PE=1 SV=2	Q7TPV4	Mybbp1a	152 kDa		unknown	0	6.2716	6.7629
115	TRUE	Empty	Uncharacterized protein C3orf62 homolog OS=Mus musculus OX=10090 PE=1 SV=1	Q9D9C7		29 kDa		unknown	5.951	7.3168	0
116	TRUE	Empty	Elongin-A OS=Mus musculus OX=10090 GN=Eloa PE=1 SV=3	Q8CB77	Eloa	87 kDa		unknown	3.9673	3.1358	1.9322
117	TRUE	Empty	Heat shock protein HSP 90-alpha OS=Mus musculus OX=10090 GN=Hsp90aa1 PE=1 SV=4	P07901	Hsp90aa1	85 kDa	TRUE	unknown	2.9755	2.0905	2.8984
118	TRUE	Empty	60S ribosomal protein L36a OS=Mus musculus OX=10090 GN=Rpl36a PE=3 SV=2	P83882	Rpl36a	12 kDa		unknown	5.951	4.1811	0.96612
119	TRUE	Empty	Pre-mRNA-processing factor 40 homolog A OS=Mus musculus OX=10090 GN=Prpf40a PE=1 SV=1	Q9R1C7	Prpf40a	108 kDa		unknown	0.99183	2.0905	2.8984
120	TRUE	Empty	DNA repair endonuclease XPF OS=Mus musculus OX=10090 GN=Ercc4 PE=1 SV=3	Q9QZD4	Ercc4	104 kDa		unknown	1.9837	5.2263	1.9322
121	TRUE	Empty	T-complex protein 1 subunit alpha OS=Mus musculus OX=10090 GN=Tcp1 PE=1 SV=3	P11983	Tcp1	60 kDa		unknown	0	2.0905	3.8645
122	TRUE	Empty	Fatty acid-binding protein 9 OS=Mus musculus OX=10090 GN=Fabp9 PE=1 SV=2	O08716	Fabp9	15 kDa		unknown	0.99183	2.0905	3.8645
123	TRUE	Empty	Translocation protein SEC62 OS=Mus musculus OX=10090 GN=Sec62 PE=1 SV=1	Q8BU14	Sec62	46 kDa		unknown	5.951	3.1358	2.8984
124	TRUE	Empty	Lysine-rich nucleolar protein 1 OS=Mus musculus OX=10090 GN=Knop1 PE=1 SV=2	Q9Z2Q2	Knop1	54 kDa		unknown	2.9755	4.1811	3.8645
125	TRUE	Empty	60S ribosomal protein L35 OS=Mus musculus OX=10090 GN=Rpl35 PE=1 SV=1	Q6ZWV7	Rpl35	15 kDa		unknown	4.9591	3.1358	1.9322
126	TRUE	Empty	LanC-like protein 2 OS=Mus musculus OX=10090 GN=Lancl2 PE=1 SV=1	Q9JJK2	Lancl2	51 kDa		unknown	5.951	3.1358	1.9322
127	TRUE	Empty	40S ribosomal protein S11 OS=Mus musculus OX=10090 GN=Rps11 PE=1 SV=3	P62281	Rps11	18 kDa		unknown	3.9673	2.0905	2.8984
128	TRUE	Empty	T-complex protein 1 subunit epsilon OS=Mus musculus OX=10090 GN=Cct5 PE=1 SV=1	P80316	Cct5	60 kDa		unknown	3.9673	3.1358	0.96612
129	TRUE	Empty	Tudor domain-containing protein 1 OS=Mus musculus OX=10090 GN=Tdrd1 PE=1 SV=2	Q99MV1	Tdrd1	130 kDa		unknown	6.9428	2.0905	2.8984
130	TRUE	Empty	Ecto-ADP-ribosyltransferase 3 OS=Mus musculus OX=10090 GN=Art3 PE=1 SV=2	Q8R2G4	Art3	42 kDa		unknown	0.99183	0	6.7629
131	TRUE	Empty	NK-tumor recognition protein OS=Mus musculus OX=10090 GN=Nktr PE=1 SV=4	P30415	Nktr	163 kDa		unknown	0	2.0905	4.8306
132	TRUE	Empty	Tesmin OS=Mus musculus OX=10090 GN=Tesmin PE=1 SV=2	Q9WTJ6	Tesmin	51 kDa		unknown	1.9837	5.2263	0
133	TRUE	Empty	Protein TASOR OS=Mus musculus OX=10090 GN=Fam208a PE=1 SV=2	Q69ZR9	Fam208a	181 kDa		unknown	3.9673	1.0453	2.8984
134	TRUE	Empty	Matrin-3 OS=Mus musculus OX=10090 GN=Matr3 PE=1 SV=1	Q8K310	Matr3	95 kDa		unknown	6.9428	0	0
135	TRUE	Empty	Elongation factor 1-gamma OS=Mus musculus OX=10090 GN=Eef1g PE=1 SV=3	Q9D8N0	Eef1g	50 kDa		unknown	2.9755	3.1358	0.96612
136	TRUE	Empty	Peptidyl-prolyl cis-trans isomerase A OS=Mus musculus OX=10090 GN=Ppia PE=1 SV=2	P17742	Ppia	18 kDa		unknown	4.9591	1.0453	1.9322
137	TRUE	Empty	RNA-binding protein 25 OS=Mus musculus OX=10090 GN=Rbm25 PE=1 SV=2	B2RY56	Rbm25	100 kDa		unknown	0.99183	4.1811	2.8984
138	TRUE	Empty	Serine/arginine repetitive matrix protein 1 OS=Mus musculus OX=10090 GN=Srrm1 PE=1 SV=2	Q52KI8	Srrm1	107 kDa		unknown	1.9837	2.0905	1.9322
139	TRUE	Empty	Dipeptidase 3 OS=Mus musculus OX=10090 GN=Dpep3 PE=1 SV=1	Q9DA79	Dpep3	54 kDa		unknown	0.99183	1.0453	5.7967
140	TRUE	Empty	60S ribosomal protein L28 OS=Mus musculus OX=10090 GN=Rpl28 PE=1 SV=2	P41105	Rpl28	16 kDa		unknown	1.9837	3.1358	0.96612
141	TRUE	Empty	Electron transfer flavoprotein subunit alpha, mitochondrial OS=Mus musculus OX=10090 GN=Etfa PE=1 SV=2	Q99LC5	Etfa	35 kDa		unknown	9.9183	0	0
142	TRUE	Empty	60S ribosomal protein L27a OS=Mus musculus OX=10090 GN=Rpl27a PE=1 SV=5	P14115	Rpl27a	17 kDa		unknown	1.9837	3.1358	3.8645
143	TRUE	Empty	Protein FAM13B OS=Mus musculus OX=10090 GN=Fam13b PE=1 SV=1	Q8K2H3	Fam13b	97 kDa		unknown	2.9755	1.0453	1.9322
144	TRUE	Empty	GMP synthase [glutamine-hydrolyzing] OS=Mus musculus OX=10090 GN=Gmps PE=1 SV=2	Q3THK7	Gmps	77 kDa		unknown	2.9755	1.0453	0.96612
145	TRUE	Empty	Glycylpeptide N-tetradecanoyltransferase 2 OS=Mus musculus OX=10090 GN=Nmt2 PE=1 SV=1	O70311	Nmt2	60 kDa		unknown	5.951	2.0905	0.96612
146	TRUE	Empty	Ig gamma-1 chain C region secreted form OS=Mus musculus OX=10090 GN=Ighg1 PE=1 SV=1	P01868 (+1)	Ighg1	36 kDa		unknown	0.99183	0	2.8984
147	TRUE	Empty	DNA topoisomerase 2-alpha OS=Mus musculus OX=10090 GN=Top2a PE=1 SV=2	Q01320	Top2a	173 kDa		unknown	5.951	0	0
148	TRUE	Empty	F-actin-capping protein subunit beta OS=Mus musculus OX=10090 GN=Capzb PE=1 SV=3	P47757	Capzb	31 kDa		unknown	6.9428	1.0453	0
149	TRUE	Empty	40S ribosomal protein S9 OS=Mus musculus OX=10090 GN=Rps9 PE=1 SV=3	Q6ZWN5	Rps9	23 kDa		unknown	5.951	0	0
150	TRUE	Empty	ATP synthase subunit alpha, mitochondrial OS=Mus musculus OX=10090 GN=Atp5f1a PE=1 SV=1	Q03265	Atp5f1a	60 kDa		unknown	1.9837	2.0905	2.8984
151	TRUE	Empty	Histone H4 OS=Mus musculus OX=10090 GN=Hist1h4a PE=1 SV=2	P62806	Hist1h4a	11 kDa		unknown	0.99183	2.0905	0.96612
152	TRUE	Empty	Testicular spindle-associated protein SHCBP1L OS=Mus musculus OX=10090 GN=Shcbp1l PE=1 SV=1	Q3TTP0	Shcbp1l	71 kDa		unknown	1.9837	5.2263	0.96612
153	TRUE	Empty	Succinyl-CoA:3-ketoacid coenzyme A transferase 2B, mitochondrial OS=Mus musculus OX=10090 GN=Oxct2b PE=2 SV=1	Q9ESL0 (+1)	Oxct2b	57 kDa		unknown	1.9837	1.0453	1.9322
154	TRUE	Empty	Spermatogenesis-associated serine-rich protein 2 OS=Mus musculus OX=10090 GN=Spats2 PE=1 SV=1	Q8K1N4	Spats2	59 kDa		unknown	1.9837	2.0905	3.8645
155	TRUE	Empty	Centrosomal protein of 72 kDa OS=Mus musculus OX=10090 GN=Cep72 PE=1 SV=3	Q9D3R3	Cep72	72 kDa		unknown	2.9755	1.0453	0.96612
156	TRUE	Empty	Importin-5 OS=Mus musculus OX=10090 GN=Ipo5 PE=1 SV=3	Q8BKC5	Ipo5	124 kDa		unknown	3.9673	2.0905	0.96612
157	TRUE	Empty	GTP-binding protein 4 OS=Mus musculus OX=10090 GN=Gtpbp4 PE=1 SV=3	GTPB4_MOUSE		?		unknown	1.9837	1.0453	0.96612
158	TRUE	Empty	Pyruvate dehydrogenase E1 component subunit beta, mitochondrial OS=Mus musculus OX=10090 GN=Pdhb PE=1 SV=1	Q9D051	Pdhb	39 kDa		unknown	1.9837	0	2.8984
159	TRUE	Empty	Myosin-9 OS=Mus musculus OX=10090 GN=Myh9 PE=1 SV=4	Q8VDD5	Myh9	226 kDa	TRUE	unknown	1.9837	0	2.8984
160	TRUE	Empty	Spermatid-specific linker histone H1-like protein OS=Mus musculus OX=10090 GN=Hils1 PE=1 SV=1	Q9QYL0	Hils1	19 kDa		unknown	0	0	4.8306
161	TRUE	Empty	Splicing factor U2AF 35 kDa subunit OS=Mus musculus OX=10090 GN=U2af1 PE=1 SV=4	Q9D883	U2af1	28 kDa		unknown	2.9755	3.1358	0.96612
162	TRUE	Empty	Heterogeneous nuclear ribonucleoprotein U OS=Mus musculus OX=10090 GN=Hnrnpu PE=1 SV=1	Q8VEK3	Hnrnpu	88 kDa		unknown	1.9837	2.0905	0.96612
163	TRUE	Empty	Y-box-binding protein 2 OS=Mus musculus OX=10090 GN=Ybx2 PE=1 SV=1	Q9Z2C8	Ybx2	38 kDa		unknown	0.99183	3.1358	1.9322
164	TRUE	Empty	Nucleolar GTP-binding protein 2 OS=Mus musculus OX=10090 GN=Gnl2 PE=1 SV=2	Q99LH1	Gnl2	83 kDa		unknown	1.9837	0	4.8306
165	TRUE	Empty	Elongation factor Tu, mitochondrial OS=Mus musculus OX=10090 GN=Tufm PE=1 SV=1	Q8BFR5	Tufm	50 kDa		unknown	3.9673	2.0905	0
166	TRUE	Empty	Hexokinase-1 OS=Mus musculus OX=10090 GN=Hk1 PE=1 SV=3	P17710	Hk1	108 kDa		unknown	0	1.0453	3.8645
167	TRUE	Empty	Aldehyde dehydrogenase X, mitochondrial OS=Mus musculus OX=10090 GN=Aldh1b1 PE=1 SV=1	Q9CZS1	Aldh1b1	58 kDa		unknown	4.9591	0	0
168	TRUE	Empty	Importin subunit alpha-1 OS=Mus musculus OX=10090 GN=Kpna2 PE=1 SV=2	P52293	Kpna2	58 kDa		unknown	0.99183	1.0453	1.9322
169	TRUE	Empty	60S ribosomal protein L7 OS=Mus musculus OX=10090 GN=Rpl7 PE=1 SV=2	P14148	Rpl7	31 kDa		unknown	0	2.0905	2.8984
170	TRUE	Empty	Bromodomain-containing protein 7 OS=Mus musculus OX=10090 GN=Brd7 PE=1 SV=1	O88665	Brd7	74 kDa		unknown	0.99183	2.0905	0
171	TRUE	Empty	Aconitate hydratase, mitochondrial OS=Mus musculus OX=10090 GN=Aco2 PE=1 SV=1	Q99KI0	Aco2	85 kDa		unknown	4.9591	0	0
172	TRUE	Empty	Unconventional myosin-VIIa OS=Mus musculus OX=10090 GN=Myo7a PE=1 SV=2	P97479	Myo7a	255 kDa		unknown	4.9591	0	0
173	TRUE	Empty	Rab11 family-interacting protein 5 OS=Mus musculus OX=10090 GN=Rab11fip5 PE=1 SV=2	Q8R361	Rab11fip5	70 kDa		unknown	0.99183	2.0905	0
174	TRUE	Empty	Cyclin-dependent kinase 12 OS=Mus musculus OX=10090 GN=Cdk12 PE=1 SV=2	Q14AX6	Cdk12	164 kDa		unknown	1.9837	1.0453	0
175	TRUE	Empty	Signal transducer and activator of transcription 4 OS=Mus musculus OX=10090 GN=Stat4 PE=1 SV=1	P42228	Stat4	86 kDa		unknown	1.9837	0	0
176	TRUE	Empty	Testis-specific serine kinase substrate OS=Mus musculus OX=10090 GN=Tsks PE=1 SV=4	O54887	Tsks	64 kDa		unknown	2.9755	0	0
177	TRUE	Empty	F-actin-capping protein subunit alpha-3 OS=Mus musculus OX=10090 GN=Capza3 PE=2 SV=1	P70190	Capza3	35 kDa		unknown	1.9837	0	0
178	TRUE	Empty	Nuclear cap-binding protein subunit 1 OS=Mus musculus OX=10090 GN=Ncbp1 PE=1 SV=2	Q3UYV9	Ncbp1	92 kDa		unknown	1.9837	0	0
179	TRUE	Empty	60S ribosomal protein L17 OS=Mus musculus OX=10090 GN=Rpl17 PE=1 SV=3	Q9CPR4	Rpl17	21 kDa		unknown	0.99183	2.0905	0.96612
180	TRUE	Empty	Testis-specific H1 histone OS=Mus musculus OX=10090 GN=H1fnt PE=2 SV=2	Q8CJI4	H1fnt	44 kDa		unknown	0	2.0905	1.9322
181	TRUE	Empty	Cyclin-dependent kinase-like 3 OS=Mus musculus OX=10090 GN=Cdkl3 PE=2 SV=2	Q8BLF2	Cdkl3	68 kDa		unknown	0	0	1.9322
182	TRUE	Empty	40S ribosomal protein S27 OS=Mus musculus OX=10090 GN=Rps27 PE=1 SV=3	Q6ZWU9	Rps27	9 kDa	TRUE	unknown	1.9837	0	0
183	TRUE	Empty	D-dopachrome decarboxylase OS=Mus musculus OX=10090 GN=Ddt PE=1 SV=3	O35215	Ddt	13 kDa		unknown	0	0	1.9322
184	TRUE	Empty	Methylmalonate-semialdehyde dehydrogenase [acylating], mitochondrial OS=Mus musculus OX=10090 GN=Aldh6a1 PE=1 SV=1	Q9EQ20	Aldh6a1	58 kDa		unknown	2.9755	0	0
185	TRUE	Empty	Inactive serine/threonine-protein kinase TEX14 OS=Mus musculus OX=10090 GN=Tex14 PE=1 SV=2	Q7M6U3	Tex14	163 kDa		unknown	2.9755	0	0
186	TRUE	Empty	NADPH:adrenodoxin oxidoreductase, mitochondrial OS=Mus musculus OX=10090 GN=Fdxr PE=1 SV=1	Q61578	Fdxr	54 kDa		unknown	3.9673	0	0
187	TRUE	Empty	Thiosulfate sulfurtransferase OS=Mus musculus OX=10090 GN=Tst PE=1 SV=3	P52196	Tst	33 kDa		unknown	2.9755	0	0
188	TRUE	Empty	Polyadenylate-binding protein 1 OS=Mus musculus OX=10090 GN=Pabpc1 PE=1 SV=2	P29341	Pabpc1	71 kDa		unknown	0	3.1358	0
189	TRUE	Empty	ELAV-like protein 1 OS=Mus musculus OX=10090 GN=Elavl1 PE=1 SV=2	P70372	Elavl1	36 kDa		unknown	2.9755	0	0
190	TRUE	Empty	Nuclear export mediator factor Nemf OS=Mus musculus OX=10090 GN=Nemf PE=1 SV=2	Q8CCP0	Nemf	121 kDa		unknown	2.9755	0	0
191	TRUE	Empty	Voltage-dependent anion-selective channel protein 2 OS=Mus musculus OX=10090 GN=Vdac2 PE=1 SV=2	Q60930	Vdac2	32 kDa		unknown	2.9755	0	0
192	TRUE	Empty	Medium-chain specific acyl-CoA dehydrogenase, mitochondrial OS=Mus musculus OX=10090 GN=Acadm PE=1 SV=1	P45952	Acadm	46 kDa		unknown	2.9755	0	0
193	TRUE	Empty	Protein FRG1 OS=Mus musculus OX=10090 GN=Frg1 PE=1 SV=2	P97376	Frg1	29 kDa		unknown	0	0	2.8984
194	TRUE	Empty	Mitochondrial carrier homolog 2 OS=Mus musculus OX=10090 GN=Mtch2 PE=1 SV=1	Q791V5	Mtch2	33 kDa		unknown	2.9755	0	0
195	TRUE	Empty	Desmoplakin OS=Mus musculus OX=10090 GN=Dsp PE=1 SV=1	E9Q557	Dsp	333 kDa		unknown	0	0	1.9322
196	TRUE	Empty	40S ribosomal protein S15a OS=Mus musculus OX=10090 GN=Rps15a PE=1 SV=2	P62245	Rps15a	15 kDa		unknown	1.9837	0	0
197	TRUE	Empty	Transcription activator BRG1 OS=Mus musculus OX=10090 GN=Smarca4 PE=1 SV=1	Q3TKT4	Smarca4	181 kDa		unknown	1.9837	0	0
198	TRUE	Empty	HBS1-like protein OS=Mus musculus OX=10090 GN=Hbs1l PE=1 SV=2	Q69ZS7	Hbs1l	75 kDa		unknown	0	0	1.9322
199	TRUE	Empty	Mitochondrial import receptor subunit TOM34 OS=Mus musculus OX=10090 GN=Tomm34 PE=1 SV=1	Q9CYG7	Tomm34	34 kDa		unknown	1.9837	0	0
200	TRUE	Empty	Adenosine deaminase domain-containing protein 1 OS=Mus musculus OX=10090 GN=Adad1 PE=1 SV=1	Q5SUE7	Adad1	68 kDa		unknown	1.9837	0	0
END OF FILE

## Sheet: Fig. S5a
20220630_20210126_Oura_SW_mouse_BiotinK_WT_SA_pulldown_KO_SA_Pulldown, Samples report created on 06/30/2022
Experiment: 20220630_20210126_Oura_SW_mouse_BiotinK_WT_SA_pulldown_KO_SA_Pulldown
	Peak List Generator: unknown
		Version: unknown
		Charge States Calculated: unknown
		Deisotoped: unknown
		Textual Annotation: unknown
	Database Set: 1 Database
		Database Name: the SwissProt_2022_02 database
			Version: unknown
			Taxonomy: Mus musculus
			Number of Proteins: 17126
		Does database contain common contaminants?: unknown
	Search Engine Set: 1 Search Engine
		Search Engine: Mascot
			Version: 2.7.0
			Samples: All Samples
			Fragment Tolerance: 0.050 Da (Monoisotopic)
			Parent Tolerance: 15 PPM (Monoisotopic)
			Fixed Modifications: +57 on C (Carbamidomethyl)
			Variable Modifications: +1 on NQ (Deamidated), +16 on M (Oxidation), +42 on Peptide N-Terminal (Acetyl), +226 on K (Biotin)
			Database: the SwissProt_2022_02 database (selected for Mus musculus, unknown version, 17126 entries)
			Digestion Enzyme: Trypsin
			Max Missed Cleavages: 2
			Probability Model:
				Sample_01_Slot2-10_1_9571_5.2.216 (F080430): Peptide Prophet with Delta Mass Correction [+2 and below,+3,+4 and above]
				Sample_02_Slot2-11_1_9573_5.2.216 (F080431): Peptide Prophet with Delta Mass Correction [+2 and below,+3,+4 and above]
	Scaffold: Version: Scaffold_4.11.1
		Modification Metadata Set: 2334 modifications
			Source: C:\Program Files\Scaffold 4\parameters\unimod.xml
			Comment:
		Protein Grouping Strategy: Experiment-wide grouping with binary peptide-protein weights
		Peptide Thresholds: 95.0% minimum
		Protein Thresholds: 99.0% minimum and 2 peptides minimum
		Peptide FDR: 0.0% (Decoy)
		Protein FDR: 0.0% (Decoy)
		GO Annotation Source(s):
		Pathway Annotation Source(s):
		Alternate ID Source(s): FASTA:UniProt/Swiss-Prot (UniProtKB)
									Quantitative Value (Normalized Total Spectra)	Quantitative Value (Normalized Total Spectra)
20220630_20210126_Oura_SW_mouse_BiotinK_WT_SA_pulldown_KO_SA_Pulldown									KO, TurboID	WT
#	Visible?	Starred?	Identified Proteins (59/66)	Accession Number	Alternate ID	Molecular Weight	Protein Grouping Ambiguity	Taxonomy	KO, TurboID	WT
1	TRUE	Empty	Pyruvate carboxylase, mitochondrial OS=Mus musculus OX=10090 GN=Pc PE=1 SV=1	Q05920	Pc	130 kDa		0.9unknown	57.617	60.79
2	TRUE	Empty	Acetyl-CoA carboxylase 1 OS=Mus musculus OX=10090 GN=Acaca PE=1 SV=1	Q5SWU9	Acaca	265 kDa	TRUE	0.8unknown	46.98	59.643
3	TRUE	Empty	Propionyl-CoA carboxylase alpha chain, mitochondrial OS=Mus musculus OX=10090 GN=Pcca PE=1 SV=2	Q91ZA3	Pcca	80 kDa		0.9unknown	26.592	29.821
4	TRUE	Empty	Serine/arginine repetitive matrix protein 2 OS=Mus musculus OX=10090 GN=Srrm2 PE=1 SV=3	Q8BTI8	Srrm2	295 kDa		0.7unknown	14.183	20.646
5	TRUE	Empty	Protein LYRIC OS=Mus musculus OX=10090 GN=Mtdh PE=1 SV=1	Q80WJ7	Mtdh	64 kDa		0.7unknown	9.7505	14.911
6	TRUE	Empty	G kinase-anchoring protein 1 OS=Mus musculus OX=10090 GN=Gkap1 PE=1 SV=1	Q9JMB0	Gkap1	42 kDa		1.1unknown	14.183	12.617
7	TRUE	Empty	Heat shock-related 70 kDa protein 2 OS=Mus musculus OX=10090 GN=Hspa2 PE=1 SV=2	P17156	Hspa2	70 kDa		0.9unknown	9.7505	10.323
8	TRUE	Empty	60S ribosomal protein L23a OS=Mus musculus OX=10090 GN=Rpl23a PE=1 SV=1	P62751	Rpl23a	18 kDa		0.7unknown	8.8641	12.617
9	TRUE	Empty	Uncharacterized protein C3orf62 homolog OS=Mus musculus OX=10090 PE=1 SV=1	Q9D9C7		29 kDa		INFunknown	15.955	0
10	TRUE	Empty	40S ribosomal protein S24 OS=Mus musculus OX=10090 GN=Rps24 PE=1 SV=1	P62849	Rps24	15 kDa		0.9unknown	8.8641	10.323
11	TRUE	Empty	Ubiquitin-60S ribosomal protein L40 OS=Mus musculus OX=10090 GN=Uba52 PE=1 SV=2	P62984	Uba52	15 kDa		0.3unknown	2.6592	8.0288
12	TRUE	Empty	La-related protein 7 OS=Mus musculus OX=10090 GN=Larp7 PE=1 SV=2	Q05CL8	Larp7	65 kDa		0.4unknown	4.4321	10.323
13	TRUE	Empty	Eukaryotic translation initiation factor 5B OS=Mus musculus OX=10090 GN=Eif5b PE=1 SV=2	Q05D44	Eif5b	138 kDa		2.3unknown	5.3185	2.294
14	TRUE	Empty	Myb-related protein A OS=Mus musculus OX=10090 GN=Mybl1 PE=1 SV=2	P51960	Mybl1	86 kDa		INFunknown	8.8641	0
15	TRUE	Empty	Protein lin-9 homolog OS=Mus musculus OX=10090 GN=Lin9 PE=1 SV=2	Q8C735	Lin9	62 kDa		INFunknown	10.637	0
16	TRUE	Empty	DNA topoisomerase 2-alpha OS=Mus musculus OX=10090 GN=Top2a PE=1 SV=2	Q01320	Top2a	173 kDa		INFunknown	11.523	0
17	TRUE	Empty	60S ribosomal protein L24 OS=Mus musculus OX=10090 GN=Rpl24 PE=1 SV=2	Q8BP67	Rpl24	18 kDa		1.5unknown	7.0913	4.5879
18	TRUE	Empty	ATP-binding cassette sub-family F member 1 OS=Mus musculus OX=10090 GN=Abcf1 PE=1 SV=1	Q6P542	Abcf1	95 kDa		1.4unknown	6.2049	4.5879
19	TRUE	Empty	Cell growth-regulating nucleolar protein OS=Mus musculus OX=10090 GN=Lyar PE=1 SV=2	Q08288	Lyar	44 kDa		0.1unknown	0.88641	6.8819
20	TRUE	Empty	Tubulin beta-5 chain OS=Mus musculus OX=10090 GN=Tubb5 PE=1 SV=1	P99024	Tubb5	50 kDa		0.4unknown	2.6592	6.8819
21	TRUE	Empty	40S ribosomal protein S23 OS=Mus musculus OX=10090 GN=Rps23 PE=1 SV=3	P62267	Rps23	16 kDa		0.4unknown	2.6592	6.8819
22	TRUE	Empty	60S ribosomal protein L38 OS=Mus musculus OX=10090 GN=Rpl38 PE=1 SV=3	Q9JJI8	Rpl38	8 kDa		0.5unknown	1.7728	3.4409
23	TRUE	Empty	Acrosomal protein KIAA1210 OS=Mus musculus OX=10090 GN=Kiaa1210 PE=1 SV=1	E9Q0C6	Kiaa1210	181 kDa		2.3unknown	5.3185	2.294
24	TRUE	Empty	Pericentriolar material 1 protein OS=Mus musculus OX=10090 GN=Pcm1 PE=1 SV=2	Q9R0L6	Pcm1	229 kDa		3.1unknown	3.5456	1.147
25	TRUE	Empty	Poly [ADP-ribose] polymerase 1 OS=Mus musculus OX=10090 GN=Parp1 PE=1 SV=3	P11103	Parp1	113 kDa		0.6unknown	3.5456	5.7349
26	TRUE	Empty	60S ribosomal protein L27a OS=Mus musculus OX=10090 GN=Rpl27a PE=1 SV=5	P14115	Rpl27a	17 kDa		0.6unknown	3.5456	5.7349
27	TRUE	Empty	General transcription factor IIH subunit 1 OS=Mus musculus OX=10090 GN=Gtf2h1 PE=1 SV=2	Q9DBA9	Gtf2h1	62 kDa		INFunknown	6.2049	0
28	TRUE	Empty	Outer dense fiber protein 2 OS=Mus musculus OX=10090 GN=Odf2 PE=1 SV=1	A3KGV1	Odf2	96 kDa		1.5unknown	3.5456	2.294
29	TRUE	Empty	E3 ubiquitin-protein ligase RBBP6 OS=Mus musculus OX=10090 GN=Rbbp6 PE=1 SV=5	P97868	Rbbp6	200 kDa		0.8unknown	1.7728	2.294
30	TRUE	Empty	Tubulin alpha-3 chain OS=Mus musculus OX=10090 GN=Tuba3a PE=1 SV=1	P05214	Tuba3a	50 kDa	TRUE	2.3unknown	2.6592	1.147
31	TRUE	Empty	40S ribosomal protein S6 OS=Mus musculus OX=10090 GN=Rps6 PE=1 SV=1	P62754	Rps6	29 kDa		0.8unknown	2.6592	3.4409
32	TRUE	Empty	40S ribosomal protein S27-like OS=Mus musculus OX=10090 GN=Rps27l PE=1 SV=3	Q6ZWY3	Rps27l	9 kDa		0.5unknown	1.7728	3.4409
33	TRUE	Empty	Coilin OS=Mus musculus OX=10090 GN=Coil PE=1 SV=1	Q5SU73	Coil	62 kDa		4.6unknown	5.3185	1.147
34	TRUE	Empty	Nucleolar protein 58 OS=Mus musculus OX=10090 GN=Nop58 PE=1 SV=1	Q6DFW4	Nop58	60 kDa		2.3unknown	2.6592	1.147
35	TRUE	Empty	60S ribosomal protein L6 OS=Mus musculus OX=10090 GN=Rpl6 PE=1 SV=3	P47911	Rpl6	34 kDa		0.0unknown	0	6.8819
36	TRUE	Empty	40S ribosomal protein S8 OS=Mus musculus OX=10090 GN=Rps8 PE=1 SV=2	P62242	Rps8	24 kDa		0.3unknown	0.88641	3.4409
37	TRUE	Empty	Protein SON OS=Mus musculus OX=10090 GN=Son PE=1 SV=2	Q9QX47	Son	266 kDa		3.1unknown	3.5456	1.147
38	TRUE	Empty	Centrosomal protein of 72 kDa OS=Mus musculus OX=10090 GN=Cep72 PE=1 SV=3	Q9D3R3	Cep72	72 kDa		0.8unknown	2.6592	3.4409
39	TRUE	Empty	60S ribosomal protein L23 OS=Mus musculus OX=10090 GN=Rpl23 PE=1 SV=1	P62830	Rpl23	15 kDa		1.5unknown	1.7728	1.147
40	TRUE	Empty	14-3-3 protein theta OS=Mus musculus OX=10090 GN=Ywhaq PE=1 SV=1	P68254	Ywhaq	28 kDa		INFunknown	4.4321	0
41	TRUE	Empty	Histone acetyltransferase p300 OS=Mus musculus OX=10090 GN=Ep300 PE=1 SV=2	B2RWS6	Ep300	263 kDa	TRUE	INFunknown	3.5456	0
42	TRUE	Empty	T-complex protein 1 subunit theta OS=Mus musculus OX=10090 GN=Cct8 PE=1 SV=3	P42932	Cct8	60 kDa		INFunknown	4.4321	0
43	TRUE	Empty	Elongin-A OS=Mus musculus OX=10090 GN=Eloa PE=1 SV=3	Q8CB77	Eloa	87 kDa		INFunknown	2.6592	0
44	TRUE	Empty	Phospholipid hydroperoxide glutathione peroxidase OS=Mus musculus OX=10090 GN=Gpx4 PE=1 SV=4	O70325	Gpx4	22 kDa		0.8unknown	1.7728	2.294
45	TRUE	Empty	60S ribosomal protein L35 OS=Mus musculus OX=10090 GN=Rpl35 PE=1 SV=1	Q6ZWV7	Rpl35	15 kDa		0.3unknown	0.88641	3.4409
46	TRUE	Empty	Melanoma-associated antigen B4 OS=Mus musculus OX=10090 GN=Mageb4 PE=1 SV=1	A2A9R3	Mageb4	61 kDa		INFunknown	3.5456	0
47	TRUE	Empty	Tudor domain-containing protein 1 OS=Mus musculus OX=10090 GN=Tdrd1 PE=1 SV=2	Q99MV1	Tdrd1	130 kDa		INFunknown	3.5456	0
48	TRUE	Empty	Protein strawberry notch homolog 1 OS=Mus musculus OX=10090 GN=Sbno1 PE=1 SV=2	Q689Z5	Sbno1	154 kDa		INFunknown	3.5456	0
49	TRUE	Empty	Rab11 family-interacting protein 2 OS=Mus musculus OX=10090 GN=Rab11fip2 PE=1 SV=1	G3XA57	Rab11fip2	58 kDa		INFunknown	2.6592	0
50	TRUE	Empty	Hyaluronan mediated motility receptor OS=Mus musculus OX=10090 GN=Hmmr PE=1 SV=4	Q00547	Hmmr	92 kDa		INFunknown	1.7728	0
51	TRUE	Empty	Peroxiredoxin-1 OS=Mus musculus OX=10090 GN=Prdx1 PE=1 SV=1	P35700	Prdx1	22 kDa		INFunknown	2.6592	0
52	TRUE	Empty	BTB/POZ domain-containing protein KCTD19 OS=Mus musculus OX=10090 GN=Kctd19 PE=1 SV=2	Q562E2	Kctd19	105 kDa		INFunknown	1.7728	0
53	TRUE	Empty	Pre-mRNA-splicing factor SYF1 OS=Mus musculus OX=10090 GN=Xab2 PE=1 SV=1	Q9DCD2	Xab2	100 kDa		INFunknown	1.7728	0
54	TRUE	Empty	Protein lin-52 homolog OS=Mus musculus OX=10090 GN=Lin52 PE=1 SV=1	Q8CD94	Lin52	13 kDa		INFunknown	1.7728	0
55	TRUE	Empty	Inactive peptidyl-prolyl cis-trans isomerase FKBP6 OS=Mus musculus OX=10090 GN=Fkbp6 PE=1 SV=1	Q91XW8	Fkbp6	37 kDa		INFunknown	1.7728	0
56	TRUE	Empty	Probable ATP-dependent RNA helicase DDX5 OS=Mus musculus OX=10090 GN=Ddx5 PE=1 SV=2	Q61656	Ddx5	69 kDa		INFunknown	1.7728	0
57	TRUE	Empty	Spindle and centriole-associated protein 1 OS=Mus musculus OX=10090 GN=Spice1 PE=1 SV=2	Q8C804	Spice1	96 kDa		INFunknown	1.7728	0
58	TRUE	Empty	Centrosomal protein of 55 kDa OS=Mus musculus OX=10090 GN=Cep55 PE=1 SV=2	Q8BT07	Cep55	54 kDa		INFunknown	1.7728	0
59	TRUE	Empty	Tesmin OS=Mus musculus OX=10090 GN=Tesmin PE=1 SV=2	Q9WTJ6	Tesmin	51 kDa		INFunknown	1.7728	0
END OF FILE

## Sheet: Fig. S5d
20220630_20211119_Oura_SW_mouse_BiotinK_2samples, Samples report created on 06/30/2022
Experiment: 20220630_20211119_Oura_SW_mouse_BiotinK_2samples
	Peak List Generator: unknown
		Version: unknown
		Charge States Calculated: unknown
		Deisotoped: unknown
		Textual Annotation: unknown
	Database Set: 1 Database
		Database Name: the SwissProt_2022_02 database
			Version: unknown
			Taxonomy: Mus musculus
			Number of Proteins: 17126
		Does database contain common contaminants?: unknown
	Search Engine Set: 1 Search Engine
		Search Engine: Mascot
			Version: 2.7.0
			Samples: All Samples
			Fragment Tolerance: 0.050 Da (Monoisotopic)
			Parent Tolerance: 15 PPM (Monoisotopic)
			Fixed Modifications: +57 on C (Carbamidomethyl)
			Variable Modifications: +1 on NQ (Deamidated), +16 on M (Oxidation), +42 on Peptide N-Terminal (Acetyl), +226 on K (Biotin)
			Database: the SwissProt_2022_02 database (selected for Mus musculus, unknown version, 17126 entries)
			Digestion Enzyme: Trypsin
			Max Missed Cleavages: 2
			Probability Model:
				sample_03_Slot1-46_1_15122_5.3.236 (F080448): Peptide Prophet with Delta Mass Correction [+1,+2,+3,+4,+5 and above]
				sample_04_Slot1-47_1_15124_5.3.236 (F080449): Peptide Prophet with Delta Mass Correction [+1,+2,+3,+4,+5 and above]
	Scaffold: Version: Scaffold_4.11.1
		Modification Metadata Set: 2334 modifications
			Source: C:\Program Files\Scaffold 4\parameters\unimod.xml
			Comment:
		Protein Grouping Strategy: Experiment-wide grouping with binary peptide-protein weights
		Peptide Thresholds: 95.0% minimum
		Protein Thresholds: 99.0% minimum and 2 peptides minimum
		Peptide FDR: 0.0% (Decoy)
		Protein FDR: 0.0% (Decoy)
		GO Annotation Source(s):
		Pathway Annotation Source(s):
		Alternate ID Source(s): FASTA:UniProt/Swiss-Prot (UniProtKB)
									Quantitative Value (Normalized Total Spectra)	Quantitative Value (Normalized Total Spectra)
20220630_20211119_Oura_SW_mouse_BiotinK_2samples									Het, TurboID	Het
#	Visible?	Starred?	Identified Proteins (134/142)	Accession Number	Alternate ID	Molecular Weight	Protein Grouping Ambiguity	Taxonomy	Het, TurboID	Het
1	TRUE	Empty	Serine/arginine repetitive matrix protein 2 OS=Mus musculus OX=10090 GN=Srrm2 PE=1 SV=3	Q8BTI8	Srrm2	295 kDa		0.7unknown	118.43	173.98
2	TRUE	Empty	Acetyl-CoA carboxylase 1 OS=Mus musculus OX=10090 GN=Acaca PE=1 SV=1	Q5SWU9	Acaca	265 kDa	TRUE	1.2unknown	117.62	97.533
3	TRUE	Empty	Propionyl-CoA carboxylase alpha chain, mitochondrial OS=Mus musculus OX=10090 GN=Pcca PE=1 SV=2	Q91ZA3	Pcca	80 kDa		1.3unknown	76.534	60.629
4	TRUE	Empty	La-related protein 7 OS=Mus musculus OX=10090 GN=Larp7 PE=1 SV=2	Q05CL8	Larp7	65 kDa		0.8unknown	54.782	68.537
5	TRUE	Empty	G kinase-anchoring protein 1 OS=Mus musculus OX=10090 GN=Gkap1 PE=1 SV=1	Q9JMB0	Gkap1	42 kDa		0.9unknown	44.309	51.403
6	TRUE	Empty	E3 ubiquitin-protein ligase RBBP6 OS=Mus musculus OX=10090 GN=Rbbp6 PE=1 SV=5	P97868	Rbbp6	200 kDa		0.8unknown	33.03	39.541
7	TRUE	Empty	Heat shock-related 70 kDa protein 2 OS=Mus musculus OX=10090 GN=Hspa2 PE=1 SV=2	P17156	Hspa2	70 kDa	TRUE	0.5unknown	28.197	54.039
8	TRUE	Empty	Cell growth-regulating nucleolar protein OS=Mus musculus OX=10090 GN=Lyar PE=1 SV=2	Q08288	Lyar	44 kDa		0.3unknown	17.724	60.629
9	TRUE	Empty	Acetyl-CoA carboxylase 2 OS=Mus musculus OX=10090 GN=Acacb PE=1 SV=1	E9Q4Z2	Acacb	276 kDa	TRUE	INFunknown	33.03	0
10	TRUE	Empty	Ubiquitin carboxyl-terminal hydrolase 42 OS=Mus musculus OX=10090 GN=Usp42 PE=1 SV=1	B2RQC2	Usp42	146 kDa		0.7unknown	24.974	35.586
11	TRUE	Empty	Eukaryotic translation initiation factor 5B OS=Mus musculus OX=10090 GN=Eif5b PE=1 SV=2	Q05D44	Eif5b	138 kDa		1.6unknown	24.974	15.816
12	TRUE	Empty	T-complex protein 1 subunit theta OS=Mus musculus OX=10090 GN=Cct8 PE=1 SV=3	P42932	Cct8	60 kDa		INFunknown	33.836	0
13	TRUE	Empty	Myb-related protein A OS=Mus musculus OX=10090 GN=Mybl1 PE=1 SV=2	P51960	Mybl1	86 kDa		INFunknown	24.169	0
14	TRUE	Empty	Protein LYRIC OS=Mus musculus OX=10090 GN=Mtdh PE=1 SV=1	Q80WJ7	Mtdh	64 kDa		0.7unknown	12.89	18.452
15	TRUE	Empty	Pyruvate carboxylase, mitochondrial OS=Mus musculus OX=10090 GN=Pc PE=1 SV=1	Q05920	Pc	130 kDa		2.8unknown	25.78	9.2261
16	TRUE	Empty	Protein lin-9 homolog OS=Mus musculus OX=10090 GN=Lin9 PE=1 SV=2	Q8C735	Lin9	62 kDa		INFunknown	30.613	0
17	TRUE	Empty	Lysine-specific demethylase 9 OS=Mus musculus OX=10090 GN=Rsbn1 PE=1 SV=3	Q80T69	Rsbn1	89 kDa		0.6unknown	13.695	22.406
18	TRUE	Empty	Nucleolar protein 58 OS=Mus musculus OX=10090 GN=Nop58 PE=1 SV=1	Q6DFW4	Nop58	60 kDa		1.6unknown	18.529	11.862
19	TRUE	Empty	60S ribosomal protein L23a OS=Mus musculus OX=10090 GN=Rpl23a PE=1 SV=1	P62751	Rpl23a	18 kDa		0.6unknown	13.695	22.406
20	TRUE	Empty	Lysine-rich nucleolar protein 1 OS=Mus musculus OX=10090 GN=Knop1 PE=1 SV=2	Q9Z2Q2	Knop1	54 kDa		1.2unknown	14.501	11.862
21	TRUE	Empty	Unconventional myosin-Va OS=Mus musculus OX=10090 GN=Myo5a PE=1 SV=2	Q99104	Myo5a	216 kDa		3.5unknown	18.529	5.2721
22	TRUE	Empty	Rab11 family-interacting protein 2 OS=Mus musculus OX=10090 GN=Rab11fip2 PE=1 SV=1	G3XA57	Rab11fip2	58 kDa	TRUE	1.1unknown	16.112	14.498
23	TRUE	Empty	Probable ATP-dependent RNA helicase DDX17 OS=Mus musculus OX=10090 GN=Ddx17 PE=1 SV=1	Q501J6	Ddx17	72 kDa	TRUE	0.5unknown	11.279	21.088
24	TRUE	Empty	ATP-binding cassette sub-family F member 1 OS=Mus musculus OX=10090 GN=Abcf1 PE=1 SV=1	Q6P542	Abcf1	95 kDa		0.8unknown	11.279	14.498
25	TRUE	Empty	Outer dense fiber protein 2 OS=Mus musculus OX=10090 GN=Odf2 PE=1 SV=1	A3KGV1	Odf2	96 kDa		1.3unknown	13.695	10.544
26	TRUE	Empty	NK-tumor recognition protein OS=Mus musculus OX=10090 GN=Nktr PE=1 SV=4	P30415	Nktr	163 kDa		0.7unknown	9.6674	14.498
27	TRUE	Empty	60S ribosomal protein L6 OS=Mus musculus OX=10090 GN=Rpl6 PE=1 SV=3	P47911	Rpl6	34 kDa		0.8unknown	12.084	15.816
28	TRUE	Empty	Histone H1t OS=Mus musculus OX=10090 GN=Hist1h1t PE=1 SV=4	Q07133	Hist1h1t	22 kDa	TRUE	0.6unknown	12.084	19.77
29	TRUE	Empty	Protein SON OS=Mus musculus OX=10090 GN=Son PE=1 SV=2	Q9QX47	Son	266 kDa		0.7unknown	11.279	15.816
30	TRUE	Empty	Cytoplasmic dynein 2 intermediate chain 1 OS=Mus musculus OX=10090 GN=Dync2i1 PE=1 SV=1	DC2I1_MOUSE		?		1.2unknown	13.695	11.862
31	TRUE	Empty	Pre-mRNA-splicing factor ATP-dependent RNA helicase DHX15 OS=Mus musculus OX=10090 GN=Dhx15 PE=1 SV=2	O35286	Dhx15	91 kDa		0.7unknown	8.8618	13.18
32	TRUE	Empty	60S ribosomal protein L24 OS=Mus musculus OX=10090 GN=Rpl24 PE=1 SV=2	Q8BP67	Rpl24	18 kDa		0.8unknown	12.89	17.134
33	TRUE	Empty	F-actin-capping protein subunit beta OS=Mus musculus OX=10090 GN=Capzb PE=1 SV=3	P47757	Capzb	31 kDa		1.0unknown	8.8618	9.2261
34	TRUE	Empty	Histone H1.2 OS=Mus musculus OX=10090 GN=Hist1h1c PE=1 SV=2	P15864	Hist1h1c	21 kDa	TRUE	0.9unknown	10.473	11.862
35	TRUE	Empty	60S ribosomal protein L26 OS=Mus musculus OX=10090 GN=Rpl26 PE=1 SV=1	P61255	Rpl26	17 kDa		0.4unknown	6.4449	14.498
36	TRUE	Empty	Poly [ADP-ribose] polymerase 1 OS=Mus musculus OX=10090 GN=Parp1 PE=1 SV=3	P11103	Parp1	113 kDa		11unknown	14.501	1.318
37	TRUE	Empty	Myb-binding protein 1A OS=Mus musculus OX=10090 GN=Mybbp1a PE=1 SV=2	Q7TPV4	Mybbp1a	152 kDa		1.5unknown	12.084	7.9081
38	TRUE	Empty	Death domain-associated protein 6 OS=Mus musculus OX=10090 GN=Daxx PE=1 SV=1	O35613	Daxx	81 kDa		0.9unknown	8.0562	9.2261
39	TRUE	Empty	Tubby-related protein 2 OS=Mus musculus OX=10090 GN=Tulp2 PE=1 SV=3	P46686	Tulp2	63 kDa		3.5unknown	13.695	3.9541
40	TRUE	Empty	SRSF protein kinase 1 OS=Mus musculus OX=10090 GN=Srpk1 PE=1 SV=2	O70551	Srpk1	73 kDa	TRUE	0.6unknown	7.2506	13.18
41	TRUE	Empty	Elongin-A OS=Mus musculus OX=10090 GN=Eloa PE=1 SV=3	Q8CB77	Eloa	87 kDa		1.2unknown	9.6674	7.9081
42	TRUE	Empty	14-3-3 protein theta OS=Mus musculus OX=10090 GN=Ywhaq PE=1 SV=1	P68254	Ywhaq	28 kDa	TRUE	0.5unknown	6.4449	13.18
43	TRUE	Empty	Ribosomal L1 domain-containing protein 1 OS=Mus musculus OX=10090 GN=Rsl1d1 PE=1 SV=1	Q8BVY0	Rsl1d1	50 kDa		0.7unknown	7.2506	10.544
44	TRUE	Empty	Unconventional myosin-IXa OS=Mus musculus OX=10090 GN=Myo9a PE=1 SV=2	Q8C170	Myo9a	292 kDa		7.3unknown	9.6674	1.318
45	TRUE	Empty	40S ribosomal protein S30 OS=Mus musculus OX=10090 GN=Fau PE=1 SV=1	P62862	Fau	7 kDa		0.7unknown	7.2506	10.544
46	TRUE	Empty	Nucleolar protein 56 OS=Mus musculus OX=10090 GN=Nop56 PE=1 SV=2	Q9D6Z1	Nop56	64 kDa		1.3unknown	10.473	7.9081
47	TRUE	Empty	Protein strawberry notch homolog 1 OS=Mus musculus OX=10090 GN=Sbno1 PE=1 SV=2	Q689Z5	Sbno1	154 kDa		INFunknown	15.307	0
48	TRUE	Empty	Shugoshin 2 OS=Mus musculus OX=10090 GN=Sgo2 PE=1 SV=1	Q7TSY8	Sgo2	130 kDa		0.3unknown	4.0281	13.18
49	TRUE	Empty	Apoptotic chromatin condensation inducer in the nucleus OS=Mus musculus OX=10090 GN=Acin1 PE=1 SV=3	Q9JIX8	Acin1	151 kDa		0.8unknown	7.2506	9.2261
50	TRUE	Empty	Golgi associated RAB2B interactor protein 3 OS=Mus musculus OX=10090 GN=Garin3 PE=1 SV=3	GAR3_MOUSE		?		3.1unknown	12.084	3.9541
51	TRUE	Empty	40S ribosomal protein S24 OS=Mus musculus OX=10090 GN=Rps24 PE=1 SV=1	P62849	Rps24	15 kDa		3.1unknown	12.084	3.9541
52	TRUE	Empty	40S ribosomal protein S8 OS=Mus musculus OX=10090 GN=Rps8 PE=1 SV=2	P62242	Rps8	24 kDa		0.5unknown	5.6393	10.544
53	TRUE	Empty	Tubulin beta-4B chain OS=Mus musculus OX=10090 GN=Tubb4b PE=1 SV=1	P68372	Tubb4b	50 kDa		2.2unknown	8.8618	3.9541
54	TRUE	Empty	Heat shock 70 kDa protein 4L OS=Mus musculus OX=10090 GN=Hspa4l PE=1 SV=2	P48722	Hspa4l	94 kDa		0.8unknown	6.4449	7.9081
55	TRUE	Empty	Endoplasmic reticulum chaperone BiP OS=Mus musculus OX=10090 GN=Hspa5 PE=1 SV=3	P20029	Hspa5	72 kDa	TRUE	0.5unknown	4.8337	10.544
56	TRUE	Empty	Histone H1.4 OS=Mus musculus OX=10090 GN=Hist1h1e PE=1 SV=2	P43274	Hist1h1e	22 kDa	TRUE	0.5unknown	5.6393	11.862
57	TRUE	Empty	Pericentriolar material 1 protein OS=Mus musculus OX=10090 GN=Pcm1 PE=1 SV=2	Q9R0L6	Pcm1	229 kDa		INFunknown	11.279	0
58	TRUE	Empty	Histone H1.1 OS=Mus musculus OX=10090 GN=Hist1h1a PE=1 SV=2	P43275	Hist1h1a	22 kDa		0.8unknown	6.4449	7.9081
59	TRUE	Empty	Protein FRG1 OS=Mus musculus OX=10090 GN=Frg1 PE=1 SV=2	P97376	Frg1	29 kDa		0.2unknown	1.6112	7.9081
60	TRUE	Empty	Protein kintoun OS=Mus musculus OX=10090 GN=Dnaaf2 PE=1 SV=2	Q8BPI1	Dnaaf2	88 kDa		2.0unknown	8.0562	3.9541
61	TRUE	Empty	Spindle and centriole-associated protein 1 OS=Mus musculus OX=10090 GN=Spice1 PE=1 SV=2	Q8C804	Spice1	96 kDa		0.9unknown	5.6393	6.5901
62	TRUE	Empty	Polyubiquitin-B OS=Mus musculus OX=10090 GN=Ubb PE=2 SV=1	P0CG49 (+3)	Ubb	34 kDa		0.9unknown	5.6393	6.5901
63	TRUE	Empty	60S ribosomal protein L19 OS=Mus musculus OX=10090 GN=Rpl19 PE=1 SV=1	P84099	Rpl19	23 kDa		0.7unknown	6.4449	9.2261
64	TRUE	Empty	General transcription factor IIH subunit 1 OS=Mus musculus OX=10090 GN=Gtf2h1 PE=1 SV=2	Q9DBA9	Gtf2h1	62 kDa		6.7unknown	8.8618	1.318
65	TRUE	Empty	Rab11 family-interacting protein 1 OS=Mus musculus OX=10090 GN=Rab11fip1 PE=1 SV=2	Q9D620	Rab11fip1	71 kDa	TRUE	INFunknown	7.2506	0
66	TRUE	Empty	Tesmin OS=Mus musculus OX=10090 GN=Tesmin PE=1 SV=2	Q9WTJ6	Tesmin	51 kDa		INFunknown	6.4449	0
67	TRUE	Empty	Ribosomal RNA processing protein 1 homolog B OS=Mus musculus OX=10090 GN=Rrp1b PE=1 SV=2	Q91YK2	Rrp1b	81 kDa		1.4unknown	5.6393	3.9541
68	TRUE	Empty	Peroxiredoxin-1 OS=Mus musculus OX=10090 GN=Prdx1 PE=1 SV=1	P35700	Prdx1	22 kDa		0.7unknown	4.8337	6.5901
69	TRUE	Empty	Kinesin-like protein KIF2A OS=Mus musculus OX=10090 GN=Kif2a PE=1 SV=2	P28740	Kif2a	80 kDa		1.4unknown	5.6393	3.9541
70	TRUE	Empty	60S ribosomal protein L35 OS=Mus musculus OX=10090 GN=Rpl35 PE=1 SV=1	Q6ZWV7	Rpl35	15 kDa		0.6unknown	4.8337	7.9081
71	TRUE	Empty	Transcription initiation factor TFIID subunit 3 OS=Mus musculus OX=10090 GN=Taf3 PE=1 SV=2	Q5HZG4	Taf3	105 kDa		1.5unknown	8.0562	5.2721
72	TRUE	Empty	AP-3 complex subunit delta-1 OS=Mus musculus OX=10090 GN=Ap3d1 PE=1 SV=1	O54774	Ap3d1	135 kDa		3.1unknown	8.0562	2.636
73	TRUE	Empty	NKAP-like protein OS=Mus musculus OX=10090 GN=Nkapl PE=1 SV=1	Q5SZT7	Nkapl	45 kDa		3.7unknown	4.8337	1.318
74	TRUE	Empty	BTB/POZ domain-containing protein KCTD19 OS=Mus musculus OX=10090 GN=Kctd19 PE=1 SV=2	Q562E2	Kctd19	105 kDa		INFunknown	8.0562	0
75	TRUE	Empty	Spermatogenesis-associated protein 20 OS=Mus musculus OX=10090 GN=Spata20 PE=1 SV=1	Q80YT5	Spata20	88 kDa		0.9unknown	5.6393	6.5901
76	TRUE	Empty	Elongation factor 1-alpha 1 OS=Mus musculus OX=10090 GN=Eef1a1 PE=1 SV=3	P10126	Eef1a1	50 kDa		0.4unknown	4.0281	10.544
77	TRUE	Empty	Bromodomain testis-specific protein OS=Mus musculus OX=10090 GN=Brdt PE=1 SV=3	Q91Y44	Brdt	107 kDa		0.9unknown	4.8337	5.2721
78	TRUE	Empty	E3 ubiquitin-protein ligase TRIP12 OS=Mus musculus OX=10090 GN=Trip12 PE=1 SV=1	G5E870	Trip12	224 kDa		0.9unknown	4.8337	5.2721
79	TRUE	Empty	Phospholipid hydroperoxide glutathione peroxidase OS=Mus musculus OX=10090 GN=Gpx4 PE=1 SV=4	O70325	Gpx4	22 kDa		0.6unknown	2.4169	3.9541
80	TRUE	Empty	General transcription and DNA repair factor IIH helicase subunit XPB OS=Mus musculus OX=10090 GN=Ercc3 PE=2 SV=1	P49135	Ercc3	89 kDa		0.3unknown	3.2225	9.2261
81	TRUE	Empty	Ubiquitin carboxyl-terminal hydrolase 7 OS=Mus musculus OX=10090 GN=Usp7 PE=1 SV=1	Q6A4J8	Usp7	128 kDa		1.4unknown	5.6393	3.9541
82	TRUE	Empty	40S ribosomal protein S6 OS=Mus musculus OX=10090 GN=Rps6 PE=1 SV=1	P62754	Rps6	29 kDa		0.8unknown	4.0281	5.2721
83	TRUE	Empty	Splicing factor, suppressor of white-apricot homolog OS=Mus musculus OX=10090 GN=Sfswap PE=1 SV=2	Q3USH5	Sfswap	104 kDa		1.8unknown	2.4169	1.318
84	TRUE	Empty	Putative ATP-dependent RNA helicase Pl10 OS=Mus musculus OX=10090 GN=D1Pas1 PE=1 SV=1	P16381 (+1)	D1Pas1	73 kDa		2.1unknown	5.6393	2.636
85	TRUE	Empty	Zinc finger protein 541 OS=Mus musculus OX=10090 GN=Znf541 PE=1 SV=1	Q0GGX2	Znf541	148 kDa		INFunknown	4.8337	0
86	TRUE	Empty	60S ribosomal protein L27a OS=Mus musculus OX=10090 GN=Rpl27a PE=1 SV=5	P14115	Rpl27a	17 kDa		0.7unknown	4.8337	6.5901
87	TRUE	Empty	Rab11 family-interacting protein 5 OS=Mus musculus OX=10090 GN=Rab11fip5 PE=1 SV=2	Q8R361	Rab11fip5	70 kDa		1.0unknown	4.0281	3.9541
88	TRUE	Empty	Probable ATP-dependent RNA helicase DDX5 OS=Mus musculus OX=10090 GN=Ddx5 PE=1 SV=2	Q61656	Ddx5	69 kDa	TRUE	0.6unknown	3.2225	5.2721
89	TRUE	Empty	40S ribosomal protein S23 OS=Mus musculus OX=10090 GN=Rps23 PE=1 SV=3	P62267	Rps23	16 kDa		0.2unknown	1.6112	7.9081
90	TRUE	Empty	Protein FAM13B OS=Mus musculus OX=10090 GN=Fam13b PE=1 SV=1	Q8K2H3	Fam13b	97 kDa		0.1unknown	0.80562	6.5901
91	TRUE	Empty	Histone H4 OS=Mus musculus OX=10090 GN=Hist1h4a PE=1 SV=2	P62806	Hist1h4a	11 kDa		1.2unknown	3.2225	2.636
92	TRUE	Empty	PC4 and SFRS1-interacting protein OS=Mus musculus OX=10090 GN=Psip1 PE=1 SV=1	Q99JF8	Psip1	60 kDa		0.9unknown	2.4169	2.636
93	TRUE	Empty	CWF19-like protein 2 OS=Mus musculus OX=10090 GN=Cwf19l2 PE=1 SV=1	Q8BG79	Cwf19l2	103 kDa		INFunknown	6.4449	0
94	TRUE	Empty	Inactive peptidyl-prolyl cis-trans isomerase FKBP6 OS=Mus musculus OX=10090 GN=Fkbp6 PE=1 SV=1	Q91XW8	Fkbp6	37 kDa		0.4unknown	2.4169	6.5901
95	TRUE	Empty	Histone H2B type 1-A OS=Mus musculus OX=10090 GN=Hist1h2ba PE=1 SV=3	P70696	Hist1h2ba	14 kDa		0.3unknown	1.6112	5.2721
96	TRUE	Empty	Coiled-coil domain-containing protein 54 OS=Mus musculus OX=10090 GN=Ccdc54 PE=2 SV=1	Q9DAL3	Ccdc54	38 kDa		1.5unknown	4.0281	2.636
97	TRUE	Empty	Casein kinase II subunit alpha' OS=Mus musculus OX=10090 GN=Csnk2a2 PE=1 SV=1	O54833	Csnk2a2	41 kDa		3.7unknown	4.8337	1.318
98	TRUE	Empty	Uncharacterized protein C3orf62 homolog OS=Mus musculus OX=10090 PE=1 SV=1	Q9D9C7		29 kDa		INFunknown	6.4449	0
99	TRUE	Empty	Pre-mRNA-splicing factor SYF1 OS=Mus musculus OX=10090 GN=Xab2 PE=1 SV=1	Q9DCD2	Xab2	100 kDa		INFunknown	5.6393	0
100	TRUE	Empty	Immunoglobulin-binding protein 1b OS=Mus musculus OX=10090 GN=Igbp1b PE=1 SV=1	Q9QZ29	Igbp1b	39 kDa		INFunknown	7.2506	0
101	TRUE	Empty	Sperm-associated antigen 17 OS=Mus musculus OX=10090 GN=Spag17 PE=1 SV=2	Q5S003	Spag17	263 kDa		INFunknown	2.4169	0
102	TRUE	Empty	60S ribosomal protein L38 OS=Mus musculus OX=10090 GN=Rpl38 PE=1 SV=3	Q9JJI8	Rpl38	8 kDa		1.0unknown	4.0281	3.9541
103	TRUE	Empty	60S ribosomal protein L13 OS=Mus musculus OX=10090 GN=Rpl13 PE=1 SV=3	P47963	Rpl13	24 kDa		1.5unknown	4.0281	2.636
104	TRUE	Empty	YTH domain-containing protein 1 OS=Mus musculus OX=10090 GN=Ythdc1 PE=1 SV=2	E9Q5K9	Ythdc1	86 kDa		1.2unknown	3.2225	2.636
105	TRUE	Empty	Multiple myeloma tumor-associated protein 2 homolog OS=Mus musculus OX=10090 GN=Mmtag2 PE=2 SV=1	Q99LX5	Mmtag2	29 kDa		0.6unknown	2.4169	3.9541
106	TRUE	Empty	Importin subunit alpha-1 OS=Mus musculus OX=10090 GN=Kpna2 PE=1 SV=2	P52293	Kpna2	58 kDa		0.6unknown	1.6112	2.636
107	TRUE	Empty	Centrosomal protein of 72 kDa OS=Mus musculus OX=10090 GN=Cep72 PE=1 SV=3	Q9D3R3	Cep72	72 kDa		3.1unknown	4.0281	1.318
108	TRUE	Empty	RNA-binding protein 15 OS=Mus musculus OX=10090 GN=Rbm15 PE=1 SV=1	Q0VBL3	Rbm15	106 kDa		INFunknown	2.4169	0
109	TRUE	Empty	Interferon-stimulated 20 kDa exonuclease-like 2 OS=Mus musculus OX=10090 GN=Isg20l2 PE=1 SV=2	Q3U1G5	Isg20l2	41 kDa		1.5unknown	4.0281	2.636
110	TRUE	Empty	Arf-GAP domain and FG repeat-containing protein 1 OS=Mus musculus OX=10090 GN=Agfg1 PE=1 SV=2	Q8K2K6	Agfg1	58 kDa		INFunknown	5.6393	0
111	TRUE	Empty	60S ribosomal protein L4 OS=Mus musculus OX=10090 GN=Rpl4 PE=1 SV=3	Q9D8E6	Rpl4	47 kDa		0.9unknown	2.4169	2.636
112	TRUE	Empty	Tubulin alpha-3 chain OS=Mus musculus OX=10090 GN=Tuba3a PE=1 SV=1	P05214	Tuba3a	50 kDa		INFunknown	1.6112	0
113	TRUE	Empty	T-complex protein 1 subunit alpha OS=Mus musculus OX=10090 GN=Tcp1 PE=1 SV=3	P11983	Tcp1	60 kDa		INFunknown	4.0281	0
114	TRUE	Empty	LanC-like protein 2 OS=Mus musculus OX=10090 GN=Lancl2 PE=1 SV=1	Q9JJK2	Lancl2	51 kDa		0.6unknown	2.4169	3.9541
115	TRUE	Empty	Heterogeneous nuclear ribonucleoprotein K OS=Mus musculus OX=10090 GN=Hnrnpk PE=1 SV=1	P61979	Hnrnpk	51 kDa		1.8unknown	2.4169	1.318
116	TRUE	Empty	Centromere protein U OS=Mus musculus OX=10090 GN=Cenpu PE=1 SV=2	Q8C4M7	Cenpu	46 kDa		3.1unknown	4.0281	1.318
117	TRUE	Empty	Spermatid-specific linker histone H1-like protein OS=Mus musculus OX=10090 GN=Hils1 PE=1 SV=1	Q9QYL0	Hils1	19 kDa		0.2unknown	0.80562	3.9541
118	TRUE	Empty	Methylcrotonoyl-CoA carboxylase subunit alpha, mitochondrial OS=Mus musculus OX=10090 GN=Mccc1 PE=1 SV=2	Q99MR8	Mccc1	79 kDa		INFunknown	2.4169	0
119	TRUE	Empty	60S ribosomal protein L22 OS=Mus musculus OX=10090 GN=Rpl22 PE=1 SV=2	P67984	Rpl22	15 kDa		0.4unknown	1.6112	3.9541
120	TRUE	Empty	Lysine-specific demethylase PHF2 OS=Mus musculus OX=10090 GN=Phf2 PE=1 SV=2	Q9WTU0	Phf2	121 kDa		1.8unknown	2.4169	1.318
121	TRUE	Empty	40S ribosomal protein S25 OS=Mus musculus OX=10090 GN=Rps25 PE=1 SV=1	P62852	Rps25	14 kDa		0.4unknown	1.6112	3.9541
122	TRUE	Empty	U4/U6.U5 tri-snRNP-associated protein 1 OS=Mus musculus OX=10090 GN=Sart1 PE=1 SV=1	Q9Z315	Sart1	91 kDa		INFunknown	2.4169	0
123	TRUE	Empty	Fibrinogen beta chain OS=Mus musculus OX=10090 GN=Fgb PE=1 SV=1	Q8K0E8	Fgb	55 kDa		0.0unknown	0	5.2721
124	TRUE	Empty	F-actin-capping protein subunit alpha-3 OS=Mus musculus OX=10090 GN=Capza3 PE=2 SV=1	P70190	Capza3	35 kDa		1.2unknown	1.6112	1.318
125	TRUE	Empty	Cytoplasmic dynein 2 intermediate chain 2 OS=Mus musculus OX=10090 GN=Dync2i2 PE=1 SV=3	DC2I2_MOUSE		?		INFunknown	3.2225	0
126	TRUE	Empty	Transcription initiation factor TFIID subunit 2 OS=Mus musculus OX=10090 GN=Taf2 PE=2 SV=2	Q8C176	Taf2	127 kDa		INFunknown	1.6112	0
127	TRUE	Empty	Serine/threonine-protein kinase PRP4 homolog OS=Mus musculus OX=10090 GN=Prpf4b PE=1 SV=3	Q61136	Prpf4b	117 kDa		1.2unknown	1.6112	1.318
128	TRUE	Empty	DNA ligase 3 OS=Mus musculus OX=10090 GN=Lig3 PE=1 SV=2	P97386	Lig3	113 kDa		INFunknown	1.6112	0
129	TRUE	Empty	Glycylpeptide N-tetradecanoyltransferase 2 OS=Mus musculus OX=10090 GN=Nmt2 PE=1 SV=1	O70311	Nmt2	60 kDa		INFunknown	1.6112	0
130	TRUE	Empty	Calicin OS=Mus musculus OX=10090 GN=Ccin PE=1 SV=1	Q8CDE2	Ccin	67 kDa		INFunknown	1.6112	0
131	TRUE	Empty	Transcription elongation factor A protein 2 OS=Mus musculus OX=10090 GN=Tcea2 PE=2 SV=2	Q9QVN7	Tcea2	34 kDa		INFunknown	1.6112	0
132	TRUE	Empty	Protein AF-10 OS=Mus musculus OX=10090 GN=Mllt10 PE=1 SV=2	O54826	Mllt10	113 kDa		INFunknown	2.4169	0
133	TRUE	Empty	Zinc finger CCCH domain-containing protein 18 OS=Mus musculus OX=10090 GN=Zc3h18 PE=1 SV=1	Q0P678	Zc3h18	106 kDa		0.0unknown	0	2.636
134	TRUE	Empty	Translocation protein SEC62 OS=Mus musculus OX=10090 GN=Sec62 PE=1 SV=1	Q8BU14	Sec62	46 kDa		INFunknown	1.6112	0
END OF FILE
