# Supplementary material for: Proximity-dependent biotin labeling in testicular germ cells identified TESMIN-associated proteins
Source: Sci Rep. 2022 Dec 23;12:22198. doi: 10.1038/s41598-022-26501-7 (PMC9789103; doi:10.1038/s41598-022-26501-7)
Supplement: Supplementary file 2 — Dataset S2. [file 41598_2022_26501_MOESM2_ESM.xlsx]

## Sheet: IP-MS
PROTID	GENE	preyFreq	preyAvg_AvgCounts	preySD_AvgCounts	TESMIN_AVG_SPC	TESMIN_FC_A	TESMIN_FC_B	TESMIN_SP	TESMIN_iREF	IP_9715	IP_9585	IP_11985	IP_9713	IP_9583	IP_11983
Cand1	Cand1	1	2	0	2	0.76	0.62	0	0	0	3	3	5	2	1
Plekhg5	Plekhg5	1	0.666667	0	0.666667	1.04	0.85	0.04	0	2	0	0	0	2	0
Tom1	Tom1	1	12.6667	0	12.6667	0.85	0.81	0	0	16	10	12	24	12	11
Cd109	Cd109	1	19.6667	0	19.6667	1.36	1.35	0	0	12	17	30	10	13	22
Cep55	Cep55	1	2	0	2	1.46	1.24	0.05	0	2	0	4	0	0	4
Ccny	Ccny	1	1.33333	0	1.33333	1.25	1.02	0.09	0	3	1	0	1	2	0
Rbbp4	Rbbp4	1	11.3333	0	11.3333	9.55	9.08	0.93	0	13	11	10	0	0	2
Ywhag	Ywhag	1	1.33333	0	1.33333	1.01	0.8	0.05	0	0	0	4	0	0	4
Ssh2	Ssh2	1	2.33333	0	2.33333	0.44	0.39	0	0	2	4	1	5	6	14
Kpna2	Kpna2	1	1.33333	0	1.33333	1.01	0.8	0.06	0	0	0	4	0	0	4
Efhb	Efhb	1	0.333333	0	0.333333	0.84	0.81	0	0	0	0	1	0	0	2
Ccdc39	Ccdc39	1	0.666667	0	0.666667	1.01	0.91	0	0	0	0	2	0	0	2
P01801	P01801	1	0.666667	0	0.666667	0.68	0.61	0	0	0	0	2	0	0	5
Odad2	Odad2	1	1	0	1	1.01	0.86	0.02	0	0	0	3	0	0	3
Ccin	Ccin	1	1.66667	0	1.66667	0.6	0.52	0	0	2	0	3	4	2	4
Gpx4	Gpx4	1	3.66667	0	3.66667	0.91	0.89	0	0	4	2	5	6	3	3
Prm3	Prm3	1	2	0	2	0.73	0.56	0	0	2	4	0	6	4	0
Lima1	Lima1	1	7.66667	0	7.66667	1.44	1.41	0.03	0	6	4	13	2	5	9
Lmtk2	Lmtk2	1	5.66667	0	5.66667	1.24	0.91	0	0	7	9	1	5	8	2
Nap1l1	Nap1l1	1	2	0	2	1.89	1.78	0.08	0	3	1	2	0	0	3
Ccdc115	Ccdc115	1	1	0	1	0.77	0.67	0	0	2	1	0	3	2	0
Fam78a	Fam78a	1	2.33333	0	2.33333	0.67	0.65	0	0	2	1	4	3	5	3
Syce1	Syce1	1	0.666667	0	0.666667	1.01	0.91	0	0	0	0	2	0	0	2
S100a10	S100a10	1	0.666667	0	0.666667	1.01	0.91	0	0	0	0	2	0	0	2
Tpc14	Tpc14	1	1	0	1	1.01	0.86	0.01	0	0	0	3	0	0	3
Picalm	Picalm	1	0.666667	0	0.666667	0.76	0.69	0	0	0	0	2	0	0	4
Eps15	Eps15	1	1.33333	0	1.33333	1.01	0.8	0.06	0	0	0	4	0	0	4
Ccdc63	Ccdc63	1	1	0	1	1.18	1	0.01	0	0	0	3	0	0	2
Cep170	Cep170	1	3	0	3	0.73	0.58	0	0	3	0	6	5	0	9
Ybx1	Ybx1	1	1.66667	0	1.66667	0.76	0.57	0	0	0	0	5	0	0	8
Fsip2	Fsip2	1	5.66667	0	5.66667	0.86	0.39	0.03	0	0	0	17	0	0	21
Stk31	Stk31	1	0.666667	0	0.666667	1.05	0.85	0.03	0	0	2	0	1	1	0
Hnrnpa2b1	Hnrnpa2b1	1	1	0	1	1.87	1.37	0.09	0	3	0	0	0	0	1
Stk38	Stk38	1	2.33333	0	2.33333	2.93	2.25	0.33	0	4	3	0	1	0	0
Sipa1l3	Sipa1l3	1	0.333333	0	0.333333	0.72	0.7	0	0	0	0	1	0	0	3
Ipo5	Ipo5	1	1.66667	0	1.66667	1.02	0.76	0.11	0	0	0	5	0	0	5
Dst	Dst	1	0.666667	0	0.666667	1.01	0.91	0	0	0	0	2	0	0	2
Rpn2	Rpn2	1	0.666667	0	0.666667	1.21	1.09	0	0	0	0	2	0	0	1
Flot2	Flot2	1	0.666667	0	0.666667	1.01	0.91	0.01	0	0	0	2	0	0	2
Spa17	Spa17	1	1.66667	0	1.66667	0.91	0.68	0.06	0	0	0	5	0	0	6
Sema7a	Sema7a	1	4	0	4	0.64	0.6	0	0	4	5	3	4	14	3
Ap2b1	Ap2b1	1	3.66667	0	3.66667	0.7	0.39	0	0	0	0	11	0	0	18
Pacrg	Pacrg	1	2.66667	0	2.66667	1.52	0.97	0.26	0	0	0	8	0	0	4
Dnajb3	Dnajb3	1	2	0	2	1.4	1.11	0.08	0	3	3	0	3	1	0
Ercc3	Ercc3	1	0.333333	0	0.333333	0.84	0.81	0	0	0	0	1	0	0	2
Dnajb6	Dnajb6	1	1	0	1	1.29	1.13	0.04	0	2	1	0	2	0	0
Cfap126	Cfap126	1	1.33333	0	1.33333	1.16	0.92	0.07	0	0	0	4	0	0	3
Ighg	Ighg	1	8.66667	0	8.66667	2.78	1.01	0.33	0	0	0	26	0	0	7
Mme	Mme	1	1.33333	0	1.33333	0.47	0.4	0	0	2	2	0	1	11	0
Ppp1r9b	Ppp1r9b	1	1.66667	0	1.66667	1.14	0.85	0.15	0	0	0	5	0	0	4
P01662	P01662	1	2.33333	0	2.33333	1.85	1.24	0.3	0	0	0	7	0	0	2
Dynll1	Dynll1	1	0.666667	0	0.666667	1.01	0.91	0.01	0	0	0	2	0	0	2
Calm1	Calm1	1	24.3333	0	24.3333	0.88	0.86	0	0	25	21	27	34	28	24
Srrm2	Srrm2	1	7.33333	0	7.33333	0.54	0.29	0	0	17	5	0	40	6	0
Basp1	Basp1	1	27.6667	0	27.6667	1.04	1.04	0	0	24	23	36	28	24	31
P01806	P01806	1	5.33333	0	5.33333	1.7	0.8	0.32	0	0	0	16	0	0	8
Flii	Flii	1	9	0	9	0.7	0.64	0	0	10	3	14	8	9	28
Sorbs3	Sorbs3	1	1.33333	0	1.33333	2	1.59	0.07	0	0	0	4	0	0	0
Psmc3	Psmc3	1	0.666667	0	0.666667	0.61	0.55	0	0	0	0	2	0	0	6
Ldha	Ldha	1	4.33333	0	4.33333	1.31	1.17	0.02	0	1	4	8	2	3	4
Ldhb	Ldhb	1	2	0	2	1.13	0.8	0.21	0	0	0	6	0	0	5
Ldhc	Ldhc	1	16	0	16	0.94	0.89	0	0	14	19	15	21	21	11
Lin9	Lin9	1	34	0	34	40.46	38.53	1	0	37	34	31	0	0	0
Numa1	Numa1	1	1.33333	0	1.33333	1.16	0.92	0.07	0	0	0	4	0	0	3
Dync1i2	Dync1i2	1	0.666667	0	0.666667	0.38	0.36	0	0	1	0	1	4	2	4
Gng12	Gng12	1	8.33333	0	8.33333	0.99	0.74	0	0	12	11	2	10	13	6
Tex43	Tex43	1	0.666667	0	0.666667	1.01	0.91	0	0	0	0	2	0	0	2
Atp6v0a1	Atp6v0a1	1	2.33333	0	2.33333	0.81	0.62	0	0	4	3	0	6	4	0
Hnrnpa3	Hnrnpa3	1	1	0	1	1.18	1	0.02	0	0	0	3	0	0	2
Canx	Canx	1	1.66667	0	1.66667	0.81	0.7	0	0	0	1	4	0	2	5
Cavin1	Cavin1	1	2	0	2	1.27	0.89	0.21	0	0	0	6	0	0	4
RTRAF	RTRAF	1	0.666667	0	0.666667	0.68	0.61	0	0	0	0	2	0	0	5
Odad4	Odad4	1	0.666667	0	0.666667	1.21	1.09	0	0	0	0	2	0	0	1
Tuba3a	Tuba3a	1	19.3333	0	19.3333	1.03	1.01	0	0	21	14	23	18	18	25
Epb41l3	Epb41l3	1	2	0	2	0.72	0.41	0.01	0	6	0	0	8	2	0
Epb41l2	Epb41l2	1	6	0	6	1.21	0.94	0.01	0	10	1	7	10	0	5
Ruvbl1	Ruvbl1	1	3.33333	0	3.33333	1.58	1.12	0.28	0	6	4	0	3	3	0
Actg1	Actg1	1	108.667	0	108.667	0.88	0.87	0	0	75	91	160	118	90	187
Ruvbl2	Ruvbl2	1	3	0	3	5.01	3.66	0.37	0	5	4	0	0	0	0
A6H6Q4	A6H6Q4	1	0.666667	0	0.666667	1.21	1.09	0	0	0	0	2	0	0	1
Psmd6	Psmd6	1	1	0	1	1.18	1	0.02	0	0	0	3	0	0	2
Psmd2	Psmd2	1	3.66667	0	3.66667	1.4	1.14	0.12	0	7	1	3	5	0	3
Glipr1l1	Glipr1l1	1	3	0	3	1.07	1.06	0	0	2	2	5	2	3	3
Lmna	Lmna	1	0.333333	0	0.333333	0.72	0.7	0	0	0	0	1	0	0	3
Nasp	Nasp	1	2	0	2	0.43	0.3	0	0	0	0	6	9	0	5
Rnf17	Rnf17	1	0.333333	0	0.333333	1.01	0.97	0	0	0	0	1	0	0	1
Cep170b	Cep170b	1	2.33333	0	2.33333	0.62	0.5	0	0	3	0	4	9	0	3
Lca5l	Lca5l	1	1	0	1	1.18	1	0.02	0	0	0	3	0	0	2
Prss21	Prss21	1	3.66667	0	3.66667	0.66	0.62	0	0	2	5	4	6	7	6
Prnd	Prnd	1	6.66667	0	6.66667	1.48	1.38	0	0	7	8	5	2	8	4
Gnb2	Gnb2	1	3.66667	0	3.66667	0.78	0.55	0	0	6	5	0	6	10	0
Lamtor2	Lamtor2	1	1.33333	0	1.33333	0.74	0.59	0	0	0	0	4	0	0	7
Mdk	Mdk	1	1	0	1	0.89	0.78	0.01	0	2	1	0	3	1	0
Ccdc61	Ccdc61	1	0.666667	0	0.666667	1.01	0.91	0.01	0	0	0	2	0	0	2
Erlin2	Erlin2	1	6	0	6	0.79	0.69	0	0	8	7	3	10	10	6
Ankrd13a	Ankrd13a	1	1.33333	0	1.33333	0.53	0.46	0	0	2	0	2	6	2	1
Cep131	Cep131	1	4.33333	0	4.33333	0.69	0.5	0	0	0	5	8	2	10	7
Gnai3	Gnai3	1	7	0	7	1.12	1.06	0	0	9	6	6	5	9	6
Ssrp1	Ssrp1	1	0.333333	0	0.333333	0.63	0.61	0	0	0	0	1	0	0	4
Akap12	Akap12	1	19.3333	0	19.3333	1.12	1.01	0	0	17	27	14	19	26	9
Mroh7	Mroh7	1	1	0	1	0.58	0.58	0	0	1	1	1	4	2	1
Spam1	Spam1	1	2	0	2	1	0.94	0	0	1	3	2	2	3	1
Shcbp1l	Shcbp1l	1	3.66667	0	3.66667	2.24	1.56	0.52	0	6	5	0	3	1	0
Rsph3a	Rsph3a	1	0.333333	0	0.333333	0.84	0.81	0	0	0	0	1	0	0	2
Ak7	Ak7	1	1.66667	0	1.66667	1.81	1.35	0.15	0	0	0	5	0	0	1
Acat1	Acat1	1	0.333333	0	0.333333	0.84	0.81	0	0	0	0	1	0	0	2
Dbn1	Dbn1	1	0.666667	0	0.666667	0.87	0.78	0	0	0	0	2	0	0	3
Cct5	Cct5	1	1.66667	0	1.66667	0.71	0.69	0	0	1	2	2	2	3	4
Myo7a	Myo7a	1	57.6667	0	57.6667	1.06	1.04	0	0	45	62	66	48	64	61
Dazl	Dazl	1	1	0	1	0.77	0.67	0	0	2	1	0	2	3	0
Efhd1	Efhd1	1	0.666667	0	0.666667	0.44	0.41	0	0	1	1	0	3	5	0
Pi4ka	Pi4ka	1	6.33333	0	6.33333	1.13	1.02	0	0	7	8	4	6	8	4
Skp1	Skp1	1	0.333333	0	0.333333	0.84	0.81	0	0	0	0	1	0	0	2
Gnao1	Gnao1	1	1	0	1	0.89	0.75	0.01	0	0	0	3	0	0	4
Tpm3	Tpm3	1	8.33333	0	8.33333	0.93	0.91	0	0	5	9	11	5	10	15
C1qb	C1qb	1	3	0	3	1.65	1	0.3	0	0	0	9	0	0	4
C1qa	C1qa	1	2.33333	0	2.33333	1.39	0.93	0.24	0	0	0	7	0	0	4
Tekt3	Tekt3	1	3.66667	0	3.66667	1.53	0.85	0.25	0	0	0	11	0	0	6
Appl2	Appl2	1	0.333333	0	0.333333	0.63	0.61	0	0	0	0	1	0	0	4
Herc2	Herc2	1	0.666667	0	0.666667	1.01	0.91	0	0	0	0	2	0	0	2
Ccdc157	Ccdc157	1	1.33333	0	1.33333	1.01	0.8	0.05	0	0	0	4	0	0	4
Ppp1r12b	Ppp1r12b	1	0.666667	0	0.666667	0.76	0.69	0	0	0	0	2	0	0	4
Ppp1r12c	Ppp1r12c	1	0.333333	0	0.333333	0.84	0.81	0	0	0	0	1	0	0	2
Rps13	Rps13	1	0.333333	0	0.333333	0.63	0.61	0	0	0	0	1	0	0	4
Rps10	Rps10	1	1.33333	0	1.33333	1.25	1.02	0.07	0	3	1	0	1	2	0
Rps17	Rps17	1	0.333333	0	0.333333	0.8	0.73	0	0	0	1	0	0	2	0
Nap1l4	Nap1l4	1	1	0	1	0.59	0.5	0	0	0	0	3	0	0	8
Rps18	Rps18	1	0.333333	0	0.333333	0.65	0.6	0	0	1	0	0	2	1	0
Gapdh	Gapdh	1	1.33333	0	1.33333	0.81	0.64	0.01	0	0	0	4	0	0	6
Uaca	Uaca	1	1.33333	0	1.33333	0.74	0.59	0	0	0	0	4	0	0	7
Pfkp	Pfkp	1	1	0	1	1.29	1.13	0.04	0	2	1	0	2	0	0
Cabyr	Cabyr	1	0.666667	0	0.666667	0.76	0.69	0.01	0	0	0	2	0	0	4
Rab11b	Rab11b	1	2.66667	0	2.66667	1.7	1.57	0.15	0	2	4	2	1	2	1
Ap2a1	Ap2a1	1	5	0	5	0.46	0.32	0	0	3	0	12	12	6	13
Aldoa	Aldoa	1	0.666667	0	0.666667	0.54	0.44	0	0	0	2	0	3	2	2
Crebbp	Crebbp	1	5.66667	0	5.66667	5.26	2.4	0.31	0	0	0	17	0	0	0
Capza3	Capza3	1	2.33333	0	2.33333	1.2	1.14	0	0	1	3	3	2	1	3
Capza2	Capza2	1	7.66667	0	7.66667	0.82	0.82	0	0	6	6	11	7	10	13
Pgd	Pgd	1	0.333333	0	0.333333	1.01	0.97	0	0	0	0	1	0	0	1
Tollip	Tollip	1	11	0	11	1.32	1.18	0	0	16	5	12	11	6	9
Rpl27a	Rpl27a	1	0.666667	0	0.666667	1.04	0.85	0.03	0	2	0	0	2	0	0
Alb	Alb	1	2.33333	0	2.33333	0.93	0.62	0.08	0	0	0	7	0	0	8
Birc2	Birc2	1	1	0	1	0.6	0.44	0	0	3	0	0	7	0	0
Tex101	Tex101	1	28.6667	0	28.6667	1.06	1.03	0	0	24	31	31	30	28	28
Pgp	Pgp	1	1	0	1	0.68	0.59	0	0	1	2	0	5	1	0
Trim42	Trim42	1	2	0	2	1.02	0.72	0.15	0	0	0	6	0	0	6
Kif27	Kif27	1	2.33333	0	2.33333	1.39	0.93	0.26	0	0	0	7	0	0	4
Trappc10	Trappc10	1	1	0	1	1.18	1	0.01	0	0	0	3	0	0	2
Dlst	Dlst	1	0.666667	0	0.666667	1.34	1.09	0.02	0	2	0	0	1	0	0
Spata20	Spata20	1	3.66667	0	3.66667	0.88	0.58	0	0	3	8	0	7	7	0
Spata24	Spata24	1	1.66667	0	1.66667	1.12	0.92	0.01	0	0	3	2	0	2	3
Usp7	Usp7	1	1	0	1	1.18	1	0.02	0	0	0	3	0	0	2
Tpm1	Tpm1	1	5.33333	0	5.33333	0.66	0.31	0	0	0	0	16	0	0	27
Edc4	Edc4	1	3.66667	0	3.66667	1.14	1.14	0	0	3	3	5	4	0	7
Top2a	Top2a	1	1	0	1	2.32	1.71	0.12	0	3	0	0	0	0	0
Jcad	Jcad	1	1.66667	0	1.66667	1.14	0.85	0.14	0	0	0	5	0	0	4
Anxa2	Anxa2	1	9	0	9	1.12	0.57	0.1	0	2	0	25	4	0	19
Anxa5	Anxa5	1	1	0	1	1.18	1	0.02	0	0	0	3	0	0	2
Anxa4	Anxa4	1	0.666667	0	0.666667	0.76	0.69	0	0	0	0	2	0	0	4
Tmod3	Tmod3	1	14	0	14	0.85	0.83	0	0	15	12	15	19	15	20
Tmod2	Tmod2	1	10	0	10	1.08	1.06	0	0	6	10	14	8	10	10
Hat1	Hat1	1	1.66667	0	1.66667	2.85	2.78	0.09	0	1	2	2	0	0	0
Actc1	Actc1	1	34.6667	0	34.6667	0.8	0.13	0	0	0	0	104	0	0	134
Arpc5l	Arpc5l	1	0.666667	0	0.666667	0.72	0.67	0	0	1	1	0	2	2	0
Cfa70	Cfa70	1	1.33333	0	1.33333	1.16	0.92	0.05	0	0	0	4	0	0	3
Rangap1	Rangap1	1	2	0	2	1.13	0.8	0.17	0	0	0	6	0	0	5
Rpl30	Rpl30	1	1.33333	0	1.33333	0.66	0.63	0	0	1	2	1	3	3	2
Dlat	Dlat	1	0.666667	0	0.666667	1.01	0.91	0	0	0	0	2	0	0	2
Iqcg	Iqcg	1	1.66667	0	1.66667	0.72	0.59	0	0	3	0	2	6	0	2
Iqcd	Iqcd	1	3.33333	0	3.33333	1.02	0.59	0.04	0	0	0	10	0	0	10
Atp6v0d1	Atp6v0d1	1	1	0	1	0.68	0.59	0	0	2	1	0	3	3	0
Gar2	Gar2	1	0.333333	0	0.333333	0.72	0.7	0	0	0	0	1	0	0	3
Ppp1r12a	Ppp1r12a	1	2.66667	0	2.66667	1.11	0.71	0.15	0	0	0	8	0	0	7
Rsph9	Rsph9	1	1.66667	0	1.66667	1.14	0.85	0.15	0	0	0	5	0	0	4
P06330	P06330	1	2	0	2	0.92	0.65	0.08	0	0	0	6	0	0	7
Q9DAQ5	Q9DAQ5	1	1	0	1	1.41	1.19	0.02	0	0	0	3	0	0	1
Rsph1	Rsph1	1	1.66667	0	1.66667	1.02	0.76	0.12	0	0	0	5	0	0	5
Gja1	Gja1	1	0.666667	0	0.666667	0.68	0.61	0	0	0	0	2	0	0	5
Pcbp2	Pcbp2	1	1	0	1	1.05	0.92	0.03	0	2	1	0	3	0	0
Cfap53	Cfap53	1	1	0	1	1.41	1.19	0.01	0	0	0	3	0	0	1
Cdk5rap2	Cdk5rap2	1	2.33333	0	2.33333	1.59	1.06	0.31	0	0	0	7	0	0	3
Lrrcc1	Lrrcc1	1	0.666667	0	0.666667	1.01	0.91	0.01	0	0	0	2	0	0	2
Prc1	Prc1	1	0.666667	0	0.666667	1.01	0.91	0	0	0	0	2	0	0	2
Vtn	Vtn	1	1	0	1	1.41	1.19	0.02	0	0	0	3	0	0	1
Erh	Erh	1	2	0	2	1.21	0.94	0.1	0	2	4	0	3	2	0
Cby2	Cby2	1	12.3333	0	12.3333	1.08	0.89	0	0	20	11	6	13	18	6
Hmmr	Hmmr	1	1	0	1	1.41	1.19	0.02	0	0	0	3	0	0	1
Dock8	Dock8	1	0.333333	0	0.333333	0.63	0.61	0	0	0	0	1	0	0	4
Gtf2h1	Gtf2h1	1	0.333333	0	0.333333	0.51	0.49	0	0	0	0	1	0	0	6
Dock6	Dock6	1	1	0	1	0.89	0.75	0.01	0	0	0	3	0	0	4
Dock7	Dock7	1	22.6667	0	22.6667	1.04	0.94	0	0	33	13	22	23	24	24
Gtf2h4	Gtf2h4	1	0.333333	0	0.333333	0.84	0.81	0	0	0	0	1	0	0	2
Slmap	Slmap	1	3.33333	0	3.33333	1.76	1.75	0.13	0	2	3	5	0	2	3
Ppp1r32	Ppp1r32	1	2	0	2	1.45	1.02	0.23	0	0	0	6	0	0	3
Lin52	Lin52	1	6	0	6	8.25	7.56	0.5	0	7	7	4	0	0	0
C1ra	C1ra	1	1.66667	0	1.66667	1.3	0.97	0.13	0	0	0	5	0	0	3
Fn1	Fn1	1	0.666667	0	0.666667	1.21	1.09	0	0	0	0	2	0	0	1
Rimbp3	Rimbp3	1	1.66667	0	1.66667	1.03	0.9	0.01	0	2	0	3	2	0	3
Ccdc160	Ccdc160	1	0.333333	0	0.333333	1.25	1.21	0	0	0	0	1	0	0	0
Nectin3	Nectin3	1	1	0	1	1.01	0.86	0.02	0	0	0	3	0	0	3
Tpi1	Tpi1	1	0.666667	0	0.666667	1.21	1.09	0	0	0	0	2	0	0	1
Nexn	Nexn	1	3	0	3	0.82	0.8	0	0	3	3	3	3	6	3
Cdc42bpb	Cdc42bpb	1	0.666667	0	0.666667	1.21	1.09	0.01	0	0	0	2	0	0	1
Flna	Flna	1	1	0	1	1.01	0.86	0.02	0	0	0	3	0	0	3
Tesmin	Tesmin	1	19	0	19	20.95	20.89	1	0	16	13	28	0	0	0
Immt	Immt	1	4	0	4	1.39	1.12	0.05	0	8	2	2	4	1	5
Vrk3	Vrk3	1	2	0	2	2.59	1.47	0.24	0	6	0	0	1	0	0
Rab2a	Rab2a	1	4.33333	0	4.33333	1.25	1.17	0	0	3	6	4	2	5	4
Myo6	Myo6	1	40.6667	0	40.6667	1.02	0.94	0	0	54	34	34	46	47	36
Clint1	Clint1	1	0.333333	0	0.333333	0.63	0.61	0	0	0	0	1	0	0	4
Syne2	Syne2	1	14.3333	0	14.3333	0.89	0.36	0	0	2	0	41	0	0	52
Cfap20	Cfap20	1	1	0	1	0.89	0.75	0.02	0	0	0	3	0	0	4
Ybx3	Ybx3	1	5.33333	0	5.33333	0.85	0.65	0	0	11	2	3	11	4	7
Ybx2	Ybx2	1	10	0	10	0.8	0.74	0	0	13	4	13	18	6	16
Art3	Art3	1	14.6667	0	14.6667	0.8	0.77	0	0	7	11	26	15	14	27
Ccdc77	Ccdc77	1	1	0	1	1.01	0.86	0.01	0	0	0	3	0	0	3
Gstm2	Gstm2	1	2	0	2	0.68	0.48	0	0	0	0	6	0	0	11
Tbc1d31	Tbc1d31	1	0.666667	0	0.666667	1.01	0.91	0	0	0	0	2	0	0	2
Niba1	Niba1	1	1	0	1	1.18	1	0.02	0	0	0	3	0	0	2
Gkap1	Gkap1	1	7	0	7	1	0.97	0	0	8	5	8	7	8	7
Cct6a	Cct6a	1	2.33333	0	2.33333	0.96	0.91	0	0	3	1	3	1	2	6
Cct8	Cct8	1	4.33333	0	4.33333	1.09	0.93	0.01	0	4	7	2	8	4	0
Synm	Synm	1	1.33333	0	1.33333	2	1.59	0.08	0	0	0	4	0	0	0
Ppp1cc	Ppp1cc	1	7	0	7	1.63	1.6	0.01	0	7	4	10	2	4	7
Cct2	Cct2	1	8.66667	0	8.66667	1.5	1.38	0.17	0	4	4	18	0	7	9
Cct3	Cct3	1	1.33333	0	1.33333	0.57	0.45	0	0	0	3	1	5	2	3
Cct7	Cct7	1	1	0	1	0.64	0.63	0	0	1	1	1	3	1	3
Cct4	Cct4	1	3.33333	0	3.33333	0.87	0.56	0.01	0	2	8	0	6	7	0
Vim	Vim	1	33.3333	0	33.3333	1	0.41	0	0	32	0	68	38	3	59
Atp6v1g1	Atp6v1g1	1	2.33333	0	2.33333	1.57	1.2	0.22	0	4	3	0	2	2	0
Arpc1b	Arpc1b	1	1.66667	0	1.66667	0.8	0.79	0	0	2	1	2	2	3	2
Wdr62	Wdr62	1	7.66667	0	7.66667	1.08	1.05	0	0	6	4	13	8	4	9
Efhc2	Efhc2	1	1.33333	0	1.33333	1.35	1.07	0.07	0	0	0	4	0	0	2
Efhc1	Efhc1	1	2.33333	0	2.33333	1.39	0.93	0.29	0	0	0	7	0	0	4
P01654	P01654	1	1.66667	0	1.66667	1.81	1.35	0.16	0	0	0	5	0	0	1
Nup210l	Nup210l	1	0.666667	0	0.666667	0.68	0.61	0	0	0	0	2	0	0	5
Haus4	Haus4	1	1.66667	0	1.66667	0.92	0.91	0.01	0	1	1	3	0	4	1
Spag17	Spag17	1	1.33333	0	1.33333	0.37	0.29	0	0	0	0	4	8	0	5
Sod1	Sod1	1	1	0	1	0.59	0.5	0	0	0	0	3	0	0	8
Dync1h1	Dync1h1	1	2.66667	0	2.66667	0.94	0.6	0.03	0	0	0	8	0	0	9
Clu	Clu	1	1	0	1	1.18	1	0.02	0	0	0	3	0	0	2
Myl6b	Myl6b	1	8	0	8	0.72	0.7	0	0	7	9	8	12	13	12
Igh-3	Igh-3	1	2.33333	0	2.33333	1.39	0.93	0.27	0	0	0	7	0	0	4
Pald1	Pald1	1	2	0	2	0.82	0.58	0.05	0	0	0	6	0	2	5
Atp2a2	Atp2a2	1	2.66667	0	2.66667	1.61	1.59	0.07	0	3	2	3	2	1	1
Arpc3	Arpc3	1	2.33333	0	2.33333	2.27	1.75	0.27	0	3	4	0	0	2	0
Pdia6	Pdia6	1	4	0	4	0.83	0.74	0	0	5	5	2	9	5	2
Pdia3	Pdia3	1	4.66667	0	4.66667	0.96	0.83	0	0	3	8	3	6	8	1
Arpc4	Arpc4	1	4	0	4	1.08	1.04	0	0	3	5	4	5	4	2
Specc1l	Specc1l	1	3	0	3	0.88	0.54	0.01	0	0	0	9	0	0	11
Vapa	Vapa	1	0.666667	0	0.666667	1.01	0.91	0.01	0	0	0	2	0	0	2
Lactb	Lactb	1	1.66667	0	1.66667	0.92	0.8	0	0	0	2	3	0	4	1
Lin37	Lin37	1	6.33333	0	6.33333	8.69	7.87	0.55	0	8	7	4	0	0	0
Gmps	Gmps	1	1	0	1	0.89	0.75	0.01	0	0	0	3	0	0	4
Myh10	Myh10	1	151.333	0	151.333	0.85	0.8	0	0	121	185	148	175	211	195
Myh11	Myh11	1	72.3333	0	72.3333	0.86	0.27	0	0	0	57	160	0	63	208
Vamp3	Vamp3	1	2	0	2	1.4	1.11	0.09	0	3	3	0	2	2	0
Myh14	Myh14	1	19	0	19	0.66	0.64	0	0	13	22	22	22	43	25
Add1	Add1	1	7	0	7	0.65	0.51	0	0	10	9	2	15	17	5
Capza1	Capza1	1	5.33333	0	5.33333	0.95	0.94	0	0	5	5	6	7	5	6
Map7	Map7	1	4	0	4	1.19	1.08	0	0	3	1	8	1	1	9
Dnah17	Dnah17	1	10.3333	0	10.3333	1.19	0.39	0.28	0	0	0	31	0	0	26
Dnah12	Dnah12	1	1	0	1	0.89	0.75	0.01	0	0	0	3	0	0	4
Ropn1	Ropn1	1	4	0	4	0.96	0.52	0.08	0	0	0	12	0	0	13
Clgn	Clgn	1	1.33333	0	1.33333	1.01	0.8	0.04	0	0	0	4	0	0	4
Lgals8	Lgals8	1	7	0	7	0.91	0.84	0	0	7	9	5	9	9	8
Rsph6a	Rsph6a	1	0.333333	0	0.333333	0.72	0.7	0	0	0	0	1	0	0	3
Cul3	Cul3	1	3	0	3	1.73	1.21	0.26	0	6	0	3	2	0	3
Trappc9	Trappc9	1	0.666667	0	0.666667	0.87	0.78	0	0	0	0	2	0	0	3
Bag2	Bag2	1	2.66667	0	2.66667	1.19	0.89	0.01	0	4	4	0	4	3	0
Myl12b	Myl12b	1	21.6667	0	21.6667	0.9	0.87	0	0	18	25	22	25	28	24
Calr	Calr	1	1.66667	0	1.66667	0.67	0.65	0	0	2	1	2	3	2	5
Sh3d21	Sh3d21	1	8.33333	0	8.33333	1.64	0.87	0.29	0	2	0	23	0	0	15
Hspa4l	Hspa4l	1	11	0	11	1.45	1.07	0.04	0	12	18	3	13	9	2
Vcp	Vcp	1	3.33333	0	3.33333	0.41	0.41	0	0	3	2	5	15	5	7
Capn6	Capn6	1	1.66667	0	1.66667	0.65	0.56	0	0	0	2	3	1	3	6
Add3	Add3	1	6.66667	0	6.66667	0.88	0.52	0	0	10	10	0	13	8	7
Prss39	Prss39	1	3	0	3	0.8	0.73	0	0	1	4	4	1	9	1
Actr3	Actr3	1	1	0	1	1.01	0.86	0.01	0	0	0	3	0	0	3
Actr2	Actr2	1	0.333333	0	0.333333	0.79	0.73	0	0	1	0	0	0	2	0
Actbl2	Actbl2	1	23	0	23	1	0.2	0.04	0	0	0	69	0	0	71
Ccdc54	Ccdc54	1	4.33333	0	4.33333	0.8	0.8	0	0	4	3	6	6	4	8
Rplp2	Rplp2	1	7	0	7	1.27	0.99	0	0	9	10	2	5	10	3
Rplp1	Rplp1	1	1	0	1	0.89	0.75	0.02	0	0	0	3	0	0	4
Rplp0	Rplp0	1	4.33333	0	4.33333	0.74	0.5	0	0	6	7	0	9	11	0
Akr1b1	Akr1b1	1	0.666667	0	0.666667	1.01	0.91	0	0	0	0	2	0	0	2
Dnah8	Dnah8	1	7.66667	0	7.66667	1.45	0.57	0.3	0	0	0	23	0	0	15
Ccdc138	Ccdc138	1	1	0	1	1.01	0.86	0.01	0	0	0	3	0	0	3
Hyal5	Hyal5	1	6	0	6	1.07	1.03	0	0	7	5	6	3	9	6
Rras2	Rras2	1	1	0	1	1.29	1.13	0.05	0	1	2	0	1	1	0
Sptbn1	Sptbn1	1	24.3333	0	24.3333	0.79	0.75	0	0	19	10	44	18	22	58
Gm10881	Gm10881	1	0.666667	0	0.666667	0.87	0.78	0.01	0	0	0	2	0	0	3
Prss46	Prss46	1	8	0	8	0.9	0.85	0	0	4	4	16	8	4	15
Prss45	Prss45	1	0.666667	0	0.666667	1.5	1.36	0.01	0	0	0	2	0	0	0
Vps35	Vps35	1	0.666667	0	0.666667	1.01	0.91	0.01	0	0	0	2	0	0	2
Myh7	Myh7	1	10.3333	0	10.3333	2.97	0.98	0.33	0	0	0	31	0	0	8
Myh9	Myh9	1	130	0	130	0.77	0.72	0	0	54	103	233	113	147	252
Stom	Stom	1	1	0	1	0.42	0.35	0	0	0	0	3	2	4	3
Hnrnph1	Hnrnph1	1	1	0	1	0.71	0.6	0	0	0	0	3	0	0	6
Ep300	Ep300	1	14.3333	0	14.3333	15.3	14.95	0.99	0	10	8	25	0	0	0
Trim36	Trim36	1	5.33333	0	5.33333	1.28	0.6	0.28	0	0	0	16	0	0	12
Skt	Skt	1	0.333333	0	0.333333	0.72	0.7	0	0	0	0	1	0	0	3
Iqgap1	Iqgap1	1	1.66667	0	1.66667	1.02	0.76	0.1	0	0	0	5	0	0	5
Ubr4	Ubr4	1	0.333333	0	0.333333	0.84	0.81	0	0	0	0	1	0	0	2
Reck	Reck	1	0.333333	0	0.333333	0.55	0.51	0	0	0	1	0	0	4	0
Tmpo	Tmpo	1	4	0	4	2.39	0.98	0.33	0	12	0	0	4	0	0
Eef1a1	Eef1a1	1	4.33333	0	4.33333	0.96	0.83	0.02	0	1	2	10	3	4	5
Fyn	Fyn	1	6	0	6	0.97	0.75	0	0	5	11	2	4	13	4
Atp5f1a	Atp5f1a	1	2	0	2	0.72	0.61	0	0	2	0	4	5	0	4
Atp5f1b	Atp5f1b	1	1.33333	0	1.33333	1.01	0.8	0.06	0	0	0	4	0	0	4
Tln1	Tln1	1	2.33333	0	2.33333	1.24	0.83	0.26	0	0	0	7	0	0	5
Tcp1	Tcp1	1	1	0	1	0.4	0.35	0	0	0	2	1	8	1	3
Plec	Plec	1	52.3333	0	52.3333	1.46	0.51	0.08	0	37	0	120	22	0	92
Matr3	Matr3	1	2.66667	0	2.66667	0.94	0.88	0	0	4	2	2	2	4	4
Mybl1	Mybl1	1	35	0	35	43.19	38.74	1	0	40	41	24	0	0	0
Alpl	Alpl	1	2.33333	0	2.33333	1.59	1.06	0.26	0	0	0	7	0	0	3
Gnai2	Gnai2	1	18.3333	0	18.3333	1.06	0.98	0	0	21	20	14	16	26	14
Armc3	Armc3	1	0.333333	0	0.333333	0.84	0.81	0	0	0	0	1	0	0	2
Eef2	Eef2	1	1.33333	0	1.33333	1.16	0.92	0.05	0	0	0	4	0	0	3
Tardbp	Tardbp	1	0.666667	0	0.666667	1.04	0.85	0.03	0	2	0	0	1	1	0
Q9D9C7	Q9D9C7	1	14.3333	0	14.3333	17.87	16.67	1	0	13	18	12	0	0	0
Slc2a3	Slc2a3	1	3.33333	0	3.33333	0.71	0.63	0	0	1	5	4	4	5	8
Cstp1	Cstp1	1	0.666667	0	0.666667	1.01	0.91	0.01	0	0	0	2	0	0	2
Ctnna1	Ctnna1	1	2	0	2	0.85	0.6	0.02	0	0	0	6	0	0	8
Cttn	Cttn	1	2.33333	0	2.33333	1.59	1.06	0.29	0	0	0	7	0	0	3
Tubb5	Tubb5	1	11	0	11	1.4	0.72	0.04	0	19	14	0	15	10	0
Egfr	Egfr	1	1.33333	0	1.33333	0.81	0.66	0	0	1	3	0	2	4	0
Tubb3	Tubb3	1	10.6667	0	10.6667	1.02	0.33	0.23	0	0	0	32	0	0	32
Scrib	Scrib	1	1.33333	0	1.33333	1.01	0.8	0.07	0	0	0	4	0	0	4
Gas8	Gas8	1	0.333333	0	0.333333	0.72	0.7	0	0	0	0	1	0	0	3
Pcnt	Pcnt	1	0.333333	0	0.333333	0.42	0.41	0	0	0	0	1	1	2	3
Lrrc49	Lrrc49	1	1.66667	0	1.66667	1.02	0.76	0.12	0	0	0	5	0	0	5
Fth1	Fth1	1	1	0	1	1.75	1.48	0.05	0	0	0	3	0	0	0
Actn1	Actn1	1	1.66667	0	1.66667	1.3	0.97	0.13	0	0	0	5	0	0	3
Piwil1	Piwil1	1	0.666667	0	0.666667	0.87	0.78	0	0	0	0	2	0	0	3
Src	Src	1	0.333333	0	0.333333	1.25	1.21	0	0	0	0	1	0	0	0
Eef1g	Eef1g	1	3.33333	0	3.33333	1.17	1.07	0	0	4	4	2	3	4	2
Eef1d	Eef1d	1	1	0	1	1.05	0.92	0.02	0	1	2	0	2	1	0
Eef1b	Eef1b	1	1	0	1	1.05	0.92	0.02	0	2	1	0	0	3	0
Ddt	Ddt	1	0.666667	0	0.666667	0.49	0.46	0	0	1	1	0	2	5	0
Lyar	Lyar	1	2	0	2	1.11	0.85	0.05	0	4	0	2	3	0	3
Acsbg1	Acsbg1	1	0.666667	0	0.666667	0.87	0.78	0	0	0	0	2	0	0	3
Zmynd10	Zmynd10	1	0.666667	0	0.666667	1.21	1.09	0.01	0	0	0	2	0	0	1
Ccdc13	Ccdc13	1	8	0	8	1.11	0.69	0.01	0	0	8	16	5	5	11
Cse1l	Cse1l	1	0.333333	0	0.333333	0.72	0.7	0	0	0	0	1	0	0	3
Kiaa1210	Kiaa1210	1	50.3333	0	50.3333	1.34	1.18	0	0	39	15	97	17	11	100
Eftud2	Eftud2	1	0.666667	0	0.666667	0.76	0.69	0	0	0	0	2	0	0	4
Cyp17a1	Cyp17a1	1	2.33333	0	2.33333	1.02	0.68	0.12	0	0	0	7	0	0	7
Golga3	Golga3	1	1	0	1	0.09	0.08	0	0	1	2	0	36	25	0
Lig3	Lig3	1	1	0	1	0.88	0.65	0.04	0	3	0	0	2	2	0
Csnk2b	Csnk2b	1	0.333333	0	0.333333	0.72	0.7	0	0	0	0	1	0	0	3
Ppp2r1a	Ppp2r1a	1	1	0	1	0.79	0.67	0.01	0	0	0	3	0	0	5
Lmnb1	Lmnb1	1	2	0	2	1.02	0.72	0.14	0	0	0	6	0	0	6
Nxf1	Nxf1	1	0.666667	0	0.666667	0.87	0.78	0	0	0	0	2	0	0	3
Cdc42	Cdc42	1	1.33333	0	1.33333	0.63	0.5	0	0	0	0	4	0	0	9
Vcl	Vcl	1	1.66667	0	1.66667	1.3	0.97	0.15	0	0	0	5	0	0	3
Ly6k	Ly6k	1	6	0	6	1.4	1.31	0.01	0	3	8	7	3	5	5
Myl6	Myl6	1	21.3333	0	21.3333	0.95	0.93	0	0	16	22	26	16	27	30
Myl4	Myl4	1	9	0	9	0.93	0.68	0	0	12	13	2	14	14	5
Tmod1	Tmod1	1	2.66667	0	2.66667	1.52	0.97	0.3	0	0	0	8	0	0	4
Myl9	Myl9	1	17.3333	0	17.3333	0.89	0.85	0	0	13	21	18	18	25	20
Ywhaz	Ywhaz	1	15.3333	0	15.3333	0.99	0.94	0	0	19	12	15	17	17	16
Nme2	Nme2	1	1.33333	0	1.33333	1.01	0.8	0.04	0	0	0	4	0	0	4
Kiaa1328	Kiaa1328	1	1.66667	0	1.66667	1.14	0.85	0.12	0	0	0	5	0	0	4
Ywhaq	Ywhaq	1	13	0	13	1.15	1.14	0	0	13	10	16	9	14	12
Nt5e	Nt5e	1	13	0	13	1	0.94	0	0	8	17	14	10	17	15
Ighg1	Ighg1	1	82	0	82	1	0.91	0	0	93	92	61	101	101	62
Ywhah	Ywhah	1	6.66667	0	6.66667	1.28	1.01	0	0	10	8	2	4	10	3
Cep72	Cep72	1	9	0	9	0.87	0.78	0	0	3	11	13	7	13	12
Ywhab	Ywhab	1	10.3333	0	10.3333	1.3	1.25	0	0	12	9	10	5	9	13
Kank2	Kank2	1	1.33333	0	1.33333	1.01	0.8	0.04	0	0	0	4	0	0	4
Trip12	Trip12	1	1.66667	0	1.66667	0.91	0.68	0.04	0	0	0	5	0	0	6
Kifc3	Kifc3	1	3.66667	0	3.66667	0.94	0.64	0	0	7	0	4	9	0	3
Ywhae	Ywhae	1	12.6667	0	12.6667	0.99	0.95	0	0	12	14	12	10	16	17
Dnai2	Dnai2	1	0.666667	0	0.666667	1.01	0.91	0.01	0	0	0	2	0	0	2
Adam3	Adam3	1	0.333333	0	0.333333	0.55	0.5	0	0	1	0	0	4	0	0
Pcm1	Pcm1	1	34.6667	0	34.6667	1.04	0.96	0	0	19	45	40	28	42	36
Kif5b	Kif5b	1	3.66667	0	3.66667	1.02	0.57	0.07	0	0	0	11	0	0	11
Kif5c	Kif5c	1	0.666667	0	0.666667	1.34	1.09	0.03	0	2	0	0	1	0	0
Hist1h2bf	Hist1h2bf	1	2.33333	0	2.33333	1.12	0.75	0.2	0	0	0	7	0	0	6
Serpina1a	Serpina1a	1	0.333333	0	0.333333	1.01	0.97	0	0	0	0	1	0	0	1
Rps3a	Rps3a	1	0.333333	0	0.333333	1.01	0.97	0	0	0	0	1	0	0	1
Hist1h2ba	Hist1h2ba	1	3	0	3	1.72	1.36	0.23	0	3	0	6	0	0	5
Cracd	Cracd	1	0.666667	0	0.666667	1.01	0.91	0	0	0	0	2	0	0	2
D1Pas1	D1Pas1	1	2	0	2	0.52	0.52	0	0	2	1	3	7	2	5
Hsp90ab1	Hsp90ab1	1	6.33333	0	6.33333	0.81	0.58	0	0	7	11	1	12	10	6
Hspa5	Hspa5	1	27.3333	0	27.3333	1.25	1.14	0	0	30	32	20	26	30	13
Hspa4	Hspa4	1	2.33333	0	2.33333	1.06	1.02	0	0	3	2	2	3	2	2
Hspa9	Hspa9	1	12	0	12	2.09	1.83	0.23	0	15	14	7	12	1	5
Rab1b	Rab1b	1	1.33333	0	1.33333	0.81	0.69	0	0	2	2	0	2	4	0
Arpc2	Arpc2	1	1	0	1	1.01	0.86	0.01	0	0	0	3	0	0	3
Tmprss12	Tmprss12	1	2	0	2	0.56	0.43	0	0	0	4	2	2	4	10
Vdac3	Vdac3	1	0.666667	0	0.666667	0.87	0.78	0	0	0	0	2	0	0	3
Vdac2	Vdac2	1	1	0	1	1.18	1	0.02	0	0	0	3	0	0	2
Rcn2	Rcn2	1	1	0	1	0.6	0.44	0	0	3	0	0	6	1	0
Macf1	Macf1	1	1.33333	0	1.33333	1.35	1.07	0.05	0	0	0	4	0	0	2
Tpm2	Tpm2	1	3.66667	0	3.66667	0.61	0.34	0	0	0	0	11	0	0	21
H2afx	H2afx	1	2.66667	0	2.66667	1.52	0.97	0.3	0	0	0	8	0	0	4
Cetn1	Cetn1	1	1	0	1	0.71	0.6	0	0	0	0	3	0	0	6
Mprip	Mprip	1	18	0	18	0.6	0.55	0	0	6	16	32	19	22	56
Rpl23a	Rpl23a	1	1	0	1	1.66	1.45	0.03	0	2	1	0	1	0	0
Vars	Vars	1	0.666667	0	0.666667	0.63	0.51	0	0	0	2	0	4	1	0
Maats1	Maats1	1	0.666667	0	0.666667	0.76	0.69	0.01	0	0	0	2	0	0	4
Prkar1a	Prkar1a	1	4.33333	0	4.33333	0.76	0.55	0	0	0	3	10	4	5	7
Dctn2	Dctn2	1	0.666667	0	0.666667	0.72	0.59	0.01	0	2	0	0	3	1	0
Cp	Cp	1	2	0	2	1.02	0.72	0.16	0	0	0	6	0	0	6
Pgk2	Pgk2	1	1.33333	0	1.33333	1.16	0.92	0.06	0	0	0	4	0	0	3
Svil	Svil	1	1.33333	0	1.33333	0.68	0.54	0	0	0	0	4	0	0	8
Slc7a5	Slc7a5	1	2	0	2	1.66	1.18	0.29	0	1	5	0	0	3	0
Gnb1	Gnb1	1	6	0	6	1.11	1.07	0	0	5	7	6	4	8	5
Hspa2	Hspa2	1	62	0	62	1.23	1.17	0	0	57	70	59	59	52	53
Parp1	Parp1	1	0.666667	0	0.666667	1.04	0.85	0.03	0	2	0	0	2	0	0
Arrdc5	Arrdc5	1	1.66667	0	1.66667	1.2	0.88	0.07	0	0	4	1	1	1	3
Hsp90b1	Hsp90b1	1	7.66667	0	7.66667	1.12	0.76	0	0	10	12	1	11	9	3
Npm1	Npm1	1	1.66667	0	1.66667	1.14	0.85	0.12	0	0	0	5	0	0	4
Acta1	Acta1	1	30.3333	0	30.3333	1.05	0.39	0	0	41	50	0	45	50	0
Tuba1c	Tuba1c	1	8	0	8	1.19	0.45	0.12	0	0	0	24	0	0	20
Tuba1a	Tuba1a	1	12.3333	0	12.3333	1.15	0.57	0	0	21	16	0	17	18	0
Khdrbs1	Khdrbs1	1	0.666667	0	0.666667	1.01	0.91	0	0	0	0	2	0	0	2
Kif23	Kif23	1	2.33333	0	2.33333	0.75	0.5	0	0	0	0	7	0	0	11
Ddx4	Ddx4	1	0.666667	0	0.666667	1.21	1.09	0.01	0	0	0	2	0	0	1
Ddx5	Ddx5	1	2.66667	0	2.66667	0.95	0.83	0	0	3	4	1	2	5	3
Ubb	Ubb	1	12.3333	0	12.3333	1.12	1.11	0	0	12	10	15	13	10	11
Akap4	Akap4	1	2.33333	0	2.33333	1.24	0.83	0.25	0	0	0	7	0	0	5
Pebp1	Pebp1	1	1.66667	0	1.66667	1.06	0.87	0.02	0	3	2	0	2	3	0
Lypd4	Lypd4	1	10	0	10	1.07	1.03	0	0	8	12	10	11	9	10
Lrrfip2	Lrrfip2	1	4.66667	0	4.66667	0.7	0.69	0	0	5	4	5	10	4	9
Akap3	Akap3	1	2	0	2	0.92	0.65	0.06	0	0	0	6	0	0	7
Sptan1	Sptan1	1	31.6667	0	31.6667	0.7	0.59	0	0	12	12	71	22	29	84
Ssx2ip	Ssx2ip	1	2	0	2	0.79	0.63	0	0	3	3	0	4	5	0
Rps7	Rps7	1	1	0	1	0.89	0.75	0.01	0	0	0	3	0	0	4
Rps3	Rps3	1	0.666667	0	0.666667	0.72	0.67	0	0	1	1	0	4	0	0
Dynlrb2	Dynlrb2	1	0.666667	0	0.666667	1.21	1.09	0	0	0	0	2	0	0	1
Rps8	Rps8	1	1	0	1	2.32	1.71	0.14	0	3	0	0	0	0	0
Tax1bp1	Tax1bp1	1	12.6667	0	12.6667	1.19	1.11	0.01	0	5	9	24	10	9	10
Tsks	Tsks	1	7.33333	0	7.33333	4.37	3.28	0.63	0	12	1	9	2	0	1
Kpnb1	Kpnb1	1	4	0	4	1.06	1.03	0	0	2	4	6	3	3	6
Fyco1	Fyco1	1	2.33333	0	2.33333	2.14	1.54	0.3	0	5	0	2	0	0	3
Kif2a	Kif2a	1	6	0	6	0.95	0.95	0	0	5	5	8	8	4	8
Pde8a	Pde8a	1	0.666667	0	0.666667	0.4	0.36	0	0	0	0	2	0	2	8
Kif2b	Kif2b	1	1.66667	0	1.66667	1.3	0.97	0.16	0	0	0	5	0	0	3
Capzb	Capzb	1	11.6667	0	11.6667	1.27	1.23	0	0	11	12	12	10	11	7
Hadha	Hadha	1	7.33333	0	7.33333	1.54	1.47	0.01	0	4	9	9	4	5	5
Ccdc105	Ccdc105	1	1	0	1	1.18	1	0.02	0	0	0	3	0	0	2
Ptpn13	Ptpn13	1	0.666667	0	0.666667	0.49	0.4	0	0	2	0	0	4	3	0
Hnrnpk	Hnrnpk	1	5.33333	0	5.33333	0.91	0.88	0	0	6	5	5	8	7	3
Hnrnpl	Hnrnpl	1	0.333333	0	0.333333	0.56	0.54	0	0	0	0	1	0	0	5
Hnrnpm	Hnrnpm	1	4	0	4	0.71	0.67	0	0	5	4	3	9	6	4
Myo5b	Myo5b	1	33.3333	0	33.3333	0.82	0.74	0	0	47	25	28	54	43	35
Myo5a	Myo5a	1	42.6667	0	42.6667	0.95	0.87	0	0	59	33	36	62	47	34
Cfap97	Cfap97	1	0.666667	0	0.666667	1.01	0.91	0	0	0	0	2	0	0	2
Prss55	Prss55	1	4	0	4	1.01	0.9	0	0	1	5	6	1	5	7
Prss50	Prss50	1	4.33333	0	4.33333	1.71	1.65	0.05	0	4	5	4	2	3	2
Prss52	Prss52	1	0.666667	0	0.666667	0.43	0.39	0	0	0	0	2	5	0	2
Setx	Setx	1	4	0	4	0.9	0.65	0	0	9	2	1	8	2	7
Wdr90	Wdr90	1	1	0	1	1.41	1.19	0.03	0	0	0	3	0	0	1
Lancl2	Lancl2	1	1	0	1	0.87	0.76	0.01	0	0	2	1	2	1	1
C1sa	C1sa	1	3	0	3	1.32	0.8	0.25	0	0	0	9	0	0	6
Gipc3	Gipc3	1	0.333333	0	0.333333	0.72	0.7	0	0	0	0	1	0	0	3
Marcksl1	Marcksl1	1	1.33333	0	1.33333	0.92	0.78	0	0	2	2	0	3	2	0
Ogdh	Ogdh	1	2.33333	0	2.33333	1.39	0.93	0.27	0	0	0	7	0	0	4
Fam166a	Fam166a	1	0.666667	0	0.666667	1.21	1.09	0	0	0	0	2	0	0	1
P01786	P01786	1	0.333333	0	0.333333	1.01	0.97	0	0	0	0	1	0	0	1
Atad3	Atad3	1	1.66667	0	1.66667	1.77	1.08	0.19	0	5	0	0	0	2	0
Tdrd6	Tdrd6	1	1	0	1	1.18	1	0.01	0	0	0	3	0	0	2
Mdh2	Mdh2	1	1	0	1	0.89	0.75	0.02	0	0	0	3	0	0	4
Cav1	Cav1	1	0.333333	0	0.333333	1.01	0.97	0	0	0	0	1	0	0	1
Cltc	Cltc	1	17.6667	0	17.6667	0.82	0.77	0	0	23	13	17	12	15	57
Efcab6	Efcab6	1	0.666667	0	0.666667	0.87	0.78	0	0	0	0	2	0	0	3
P01670	P01670	1	1.66667	0	1.66667	1.81	1.35	0.15	0	0	0	5	0	0	1
Efcab2	Efcab2	1	0.333333	0	0.333333	0.84	0.81	0	0	0	0	1	0	0	2
Bhmt	Bhmt	1	0.666667	0	0.666667	0.87	0.78	0.01	0	0	0	2	0	0	3
Gnas	Gnas	1	5	0	5	0.93	0.78	0	0	5	8	2	9	6	3
Racgap1	Racgap1	1	0.666667	0	0.666667	1.01	0.91	0	0	0	0	2	0	0	2
Idh1	Idh1	1	0.666667	0	0.666667	1.01	0.91	0	0	0	0	2	0	0	2
Camk2g	Camk2g	1	1.66667	0	1.66667	1.51	1.13	0.15	0	0	0	5	0	0	2
Mns1	Mns1	1	0.666667	0	0.666667	0.87	0.78	0.01	0	0	0	2	0	0	3
Tjp2	Tjp2	1	1.33333	0	1.33333	1.01	0.8	0.04	0	0	0	4	0	0	4
Rpl17	Rpl17	1	0.333333	0	0.333333	0.72	0.7	0	0	0	0	1	0	0	3
Rpl12	Rpl12	1	2.33333	0	2.33333	0.76	0.67	0	0	2	4	1	5	4	2
Aco2	Aco2	1	1	0	1	1.01	0.86	0.02	0	0	0	3	0	0	3
Rai14	Rai14	1	20.3333	0	20.3333	0.75	0.67	0	0	11	31	19	26	36	26
Gna14	Gna14	1	3.66667	0	3.66667	0.94	0.92	0	0	4	2	5	1	7	4
Pgam5	Pgam5	1	0.666667	0	0.666667	1.01	0.91	0.01	0	0	0	2	0	0	2
Gna11	Gna11	1	0.666667	0	0.666667	1.01	0.91	0	0	0	0	2	0	0	2
Hspa8	Hspa8	1	36.6667	0	36.6667	1.12	1.1	0	0	36	34	40	40	30	34
Smrp1	Smrp1	1	1	0	1	1.41	1.19	0.02	0	0	0	3	0	0	1
C1qc	C1qc	1	1.66667	0	1.66667	0.91	0.68	0.05	0	0	0	5	0	0	6
Dpep1	Dpep1	1	2.33333	0	2.33333	0.8	0.54	0.01	0	0	0	7	0	0	10
Dpep3	Dpep3	1	41.6667	0	41.6667	0.99	0.98	0	0	29	40	56	26	46	65
Rab11fip2	Rab11fip2	1	0.333333	0	0.333333	1.01	0.97	0	0	0	0	1	0	0	1
Fndc8	Fndc8	1	0.666667	0	0.666667	1.21	1.09	0	0	0	0	2	0	0	1
Hyou1	Hyou1	1	1.33333	0	1.33333	0.66	0.59	0	0	0	1	3	2	2	3
Slc3a2	Slc3a2	1	1.33333	0	1.33333	1.07	0.71	0.12	0	0	4	0	2	2	0
Pabpc1	Pabpc1	1	5	0	5	1.02	0.95	0	0	2	6	7	5	3	8
Hba	Hba	1	0.333333	0	0.333333	0.72	0.7	0	0	0	0	1	0	0	3
Rdx	Rdx	1	1	0	1	1.41	1.19	0.01	0	0	0	3	0	0	1
Banf1	Banf1	1	1.66667	0	1.66667	1.77	1.08	0.22	0	5	0	0	1	1	0
Tjp1	Tjp1	1	7.33333	0	7.33333	1	0.84	0	0	3	2	17	3	1	20
Dkkl1	Dkkl1	1	0.666667	0	0.666667	1.21	1.09	0.01	0	0	0	2	0	0	1
Epb41l5	Epb41l5	1	2.33333	0	2.33333	0.86	0.58	0.03	0	0	0	7	0	0	9
Gsn	Gsn	1	10.3333	0	10.3333	0.7	0.69	0	0	8	6	17	11	12	25
P01675	P01675	1	1.33333	0	1.33333	1.35	1.07	0.06	0	0	0	4	0	0	2
Hist1h1t	Hist1h1t	1	1.66667	0	1.66667	1.77	1.08	0.19	0	5	0	0	2	0	0
Hk1	Hk1	1	7.33333	0	7.33333	1.04	0.79	0	0	1	11	10	0	12	11
Dynlt1	Dynlt1	1	1.66667	0	1.66667	1.02	0.76	0.1	0	0	0	5	0	0	5
Klc2	Klc2	1	0.666667	0	0.666667	1.01	0.91	0	0	0	0	2	0	0	2
Ppp3cc	Ppp3cc	1	3	0	3	0.95	0.8	0	0	3	5	1	4	3	5
Hist1h1a	Hist1h1a	1	1.33333	0	1.33333	1.96	1.31	0.18	0	4	0	0	1	0	0
Vcam1	Vcam1	1	2	0	2	0.85	0.6	0.03	0	0	0	6	0	0	8
Cabs1	Cabs1	1	1	0	1	1.06	0.77	0.07	0	0	3	0	3	0	0
Snap23	Snap23	1	5	0	5	0.69	0.69	0	0	4	4	7	10	7	5
Tkfc	Tkfc	1	0.333333	0	0.333333	0.26	0.25	0	0	0	0	1	3	5	2
Csnk1g3	Csnk1g3	1	1	0	1	1.01	0.86	0.02	0	0	0	3	0	0	3
Csnk1g1	Csnk1g1	1	1.66667	0	1.66667	1.06	0.95	0.01	0	1	3	1	3	1	1
Gpc4	Gpc4	1	1.66667	0	1.66667	1.14	0.85	0.14	0	0	0	5	0	0	4
Lrch3	Lrch3	1	16	0	16	1.12	1.06	0	0	18	16	14	18	13	16
Ankib1	Ankib1	1	0.333333	0	0.333333	0.84	0.81	0	0	0	0	1	0	0	2
Spice1	Spice1	1	1.33333	0	1.33333	0.42	0.33	0	0	0	0	4	4	1	7
Ptbp1	Ptbp1	1	1.33333	0	1.33333	1.16	0.92	0.06	0	0	0	4	0	0	3
Dnajb13	Dnajb13	1	1.66667	0	1.66667	1.3	0.97	0.13	0	0	0	5	0	0	3
Anxa6	Anxa6	1	2.66667	0	2.66667	0.82	0.52	0	0	0	0	8	0	0	11
Prdx4	Prdx4	1	3.33333	0	3.33333	0.99	0.85	0	0	2	6	2	3	3	7
Gapdhs	Gapdhs	1	0.666667	0	0.666667	1.34	1.09	0.03	0	2	0	0	0	1	0
Prkar2a	Prkar2a	1	1.33333	0	1.33333	0.81	0.64	0.01	0	0	0	4	0	0	6
Prkar2b	Prkar2b	1	0.666667	0	0.666667	1.5	1.36	0.02	0	0	0	2	0	0	0
Eif4a3	Eif4a3	1	0.333333	0	0.333333	0.47	0.44	0	0	1	0	0	4	1	0
P01843	P01843	1	2.33333	0	2.33333	0.7	0.47	0	0	0	0	7	0	0	12
Ranbp2	Ranbp2	1	2.33333	0	2.33333	1.02	0.68	0.14	0	0	0	7	0	0	7
Dnah3	Dnah3	1	1	0	1	2.34	2.05	0.06	0	1	2	0	0	0	0
Exoc4	Exoc4	1	1.66667	0	1.66667	2.28	1.4	0.2	0	5	0	0	1	0	0
Rpl6	Rpl6	1	5.66667	0	5.66667	1.99	1.24	0.3	0	10	0	7	1	0	9
Rpl4	Rpl4	1	2	0	2	0.78	0.55	0	0	0	0	6	0	0	9
Des	Des	1	8.33333	0	8.33333	1.97	0.73	0.33	0	0	0	25	0	0	11
Aldh2	Aldh2	1	1	0	1	1.01	0.86	0.01	0	0	0	3	0	0	3
P03987	P03987	1	10.6667	0	10.6667	1.19	0.39	0.28	0	0	0	32	0	0	27
Gpc2	Gpc2	1	1	0	1	1.18	1	0.01	0	0	0	3	0	0	2
Folr1	Folr1	1	0.666667	0	0.666667	0.72	0.59	0	0	0	2	0	1	3	0
Hspa1l	Hspa1l	1	20.6667	0	20.6667	1.13	0.93	0	0	23	29	10	30	19	11
P01631	P01631	1	14	0	14	0.81	0.81	0	0	11	12	19	19	17	17
P01635	P01635	1	2.33333	0	2.33333	2.22	1.48	0.28	0	0	0	7	0	0	1
Tubb4b	Tubb4b	1	33.6667	0	33.6667	1.23	1.13	0	0	23	13	65	20	10	57
P01638	P01638	1	2.33333	0	2.33333	1.85	1.24	0.28	0	0	0	7	0	0	2
Trim27	Trim27	1	3	0	3	0.8	0.58	0	0	5	4	0	9	4	0
Rpl24	Rpl24	1	0.666667	0	0.666667	1.88	1.54	0.05	0	2	0	0	0	0	0
Hsp90aa1	Hsp90aa1	1	14.6667	0	14.6667	1.04	0.86	0	0	15	22	7	16	21	10
Fabp9	Fabp9	1	1.66667	0	1.66667	1.06	0.81	0.09	0	4	1	0	2	3	0
Odf3	Odf3	1	0.666667	0	0.666667	1.01	0.91	0	0	0	0	2	0	0	2
Odf2	Odf2	1	7	0	7	0.92	0.79	0	0	3	2	16	3	3	18
Srsf7	Srsf7	1	0.333333	0	0.333333	0.65	0.6	0	0	1	0	0	3	0	0
Srsf1	Srsf1	1	0.333333	0	0.333333	0.47	0.44	0	0	1	0	0	5	0	0
Rpl21	Rpl21	1	0.666667	0	0.666667	0.87	0.78	0	0	0	0	2	0	0	3
Psmd11	Psmd11	1	0.666667	0	0.666667	1.05	0.85	0.04	0	0	2	0	0	2	0
Rps28	Rps28	1	0.666667	0	0.666667	0.72	0.67	0	0	1	1	0	3	1	0
Psmd12	Psmd12	1	1	0	1	1.18	1	0.02	0	0	0	3	0	0	2
Fxr1	Fxr1	1	4.66667	0	4.66667	1	0.92	0	0	6	5	3	8	4	3
Fxr2	Fxr2	1	0.666667	0	0.666667	1.01	0.91	0	0	0	0	2	0	0	2
Tf	Tf	1	0.333333	0	0.333333	0.84	0.81	0	0	0	0	1	0	0	2
Hbb-b1	Hbb-b1	1	2	0	2	2.01	1.42	0.22	0	0	0	6	0	0	1
Galnt3	Galnt3	1	0.333333	0	0.333333	0.55	0.51	0	0	0	1	0	0	4	0
Hist1h4a	Hist1h4a	1	7.33333	0	7.33333	1.67	0.87	0.29	0	16	0	6	4	1	11
Cgn	Cgn	1	7.33333	0	7.33333	1.08	0.97	0	0	5	2	15	3	4	14
Slc9a3r1	Slc9a3r1	1	0.333333	0	0.333333	0.65	0.6	0	0	1	0	0	3	0	0
Hook1	Hook1	1	1	0	1	1.18	1	0.02	0	0	0	3	0	0	2
Wdr35	Wdr35	1	0.333333	0	0.333333	0.63	0.61	0	0	0	0	1	0	0	4
Actl7a	Actl7a	1	0.333333	0	0.333333	0.72	0.7	0	0	0	0	1	0	0	3
Tex14	Tex14	1	4.66667	0	4.66667	1.67	0.83	0.31	0	0	0	14	0	0	7
Atp6v1b2	Atp6v1b2	1	1.33333	0	1.33333	0.51	0.44	0	0	0	2	2	1	7	2
Myo10	Myo10	1	3.66667	0	3.66667	0.88	0.49	0.05	0	0	0	11	0	2	10
Nup133	Nup133	1	2.33333	0	2.33333	1.39	0.93	0.26	0	0	0	7	0	0	4
Tekt1	Tekt1	1	1.66667	0	1.66667	0.83	0.62	0.01	0	0	0	5	0	0	7
Fmnl3	Fmnl3	1	0.333333	0	0.333333	0.56	0.54	0	0	0	0	1	0	0	5
Cspp1	Cspp1	1	0.666667	0	0.666667	0.76	0.69	0	0	0	0	2	0	0	4
Tekt2	Tekt2	1	4	0	4	0.91	0.49	0.05	0	0	0	12	0	0	14
Tekt5	Tekt5	1	4	0	4	1.09	0.59	0.12	0	0	0	12	0	0	11
Tekt4	Tekt4	1	1.33333	0	1.33333	1.16	0.92	0.07	0	0	0	4	0	0	3
Spata33	Spata33	1	1.66667	0	1.66667	0.76	0.62	0	0	3	2	0	5	3	0
Tuba8	Tuba8	1	4	0	4	1.48	0.6	0.33	0	12	0	0	0	8	0
Tom1l2	Tom1l2	1	9.33333	0	9.33333	1.09	1.04	0	0	12	6	10	9	9	9
Tpgs1	Tpgs1	1	2.33333	0	2.33333	1.08	0.87	0.01	0	0	3	4	2	2	2
Efr3a	Efr3a	1	6	0	6	0.75	0.71	0	0	6	7	5	9	10	8
Rbm44	Rbm44	1	1.33333	0	1.33333	1.35	1.07	0.07	0	0	0	4	0	0	2
Espn	Espn	1	3.33333	0	3.33333	0.54	0.36	0	0	7	0	3	6	4	16
Smcp	Smcp	1	1	0	1	1.41	1.19	0.02	0	0	0	3	0	0	1
Myo1d	Myo1d	1	59	0	59	1.3	1.24	0	0	66	58	53	44	64	34
Myo1c	Myo1c	1	43.6667	0	43.6667	0.98	0.92	0	0	52	41	38	45	53	50
Myo1b	Myo1b	1	20	0	20	1.28	1.22	0	0	21	21	18	11	21	20
Mycbp	Mycbp	1	1	0	1	1.13	0.98	0.01	0	2	0	1	1	0	2
Myo18a	Myo18a	1	56	0	56	0.79	0.72	0	0	76	50	42	86	85	60
Iglc2	Iglc2	1	0.666667	0	0.666667	0.61	0.55	0	0	0	0	2	0	0	6
Igkc	Igkc	1	41	0	41	1.05	0.97	0	0	41	50	32	48	43	37
Cfl2	Cfl2	1	1	0	1	1.05	0.92	0.02	0	2	1	0	2	1	0

## Sheet: Proximity labeling proteomics
PROTID	GENE	preyFreq	preyAvg_AvgCounts	preySD_AvgCounts	TESMIN_AVG_SPC	TESMIN_FC_A	TESMIN_FC_B	TESMIN_SP	TESMIN_iREF	IP_9710	IP_9577	IP_11991	IP_9708	IP_9575	IP_11989
Daxx	Daxx	1	5.66667	0	5.66667	1.25	1.19	0.04	0	5	2	10	5	1	5
Pcca	Pcca	1	73.3333	0	73.3333	0.78	0.74	0	0	52	74	94	54	74	102
Psip1	Psip1	1	6.66667	0	6.66667	1.18	1.18	0	0	7	4	9	5	1	11
Mtch2	Mtch2	1	1	0	1	1.68	1.45	0.27	0	0	0	3	0	0	0
Abcf1	Abcf1	1	11.3333	0	11.3333	1.22	1.2	0	0	15	7	12	9	3	14
Capzb	Capzb	1	4	0	4	1.48	1.15	0.32	0	5	0	7	5	0	0
Spata20	Spata20	1	4.66667	0	4.66667	1.12	0.85	0.05	0	6	0	8	5	1	3
Hnrnpu	Hnrnpu	1	0.666667	0	0.666667	1.19	1.09	0.1	0	0	0	2	0	0	1
Usp7	Usp7	1	3.33333	0	3.33333	1.2	1.09	0.04	0	1	2	7	3	0	5
Hnrnpk	Hnrnpk	1	5	0	5	1.56	1.52	0.02	0	5	5	5	6	0	3
Kpna2	Kpna2	1	1.66667	0	1.66667	0.96	0.79	0.07	0	4	0	1	3	0	2
Edc4	Edc4	1	1.33333	0	1.33333	1.72	1.51	0.32	0	3	1	0	1	0	0
Myo5a	Myo5a	1	10.3333	0	10.3333	3.29	2.34	0.45	0	23	6	2	4	0	4
Csnk2a2	Csnk2a2	1	2	0	2	0.62	0.54	0	0	2	0	4	3	0	9
Hnrnpf	Hnrnpf	1	1.33333	0	1.33333	0.52	0.42	0	0	0	0	4	0	0	12
Top2a	Top2a	1	5.66667	0	5.66667	4.09	2.79	0.64	0	11	0	6	1	0	0
Rpl36a	Rpl36a	1	2	0	2	1.93	1.41	0.31	0	0	0	6	0	0	1
Rent2	Rent2	1	3	0	3	1.89	1.5	0.31	0	2	0	7	0	0	3
Rpl38	Rpl38	1	5.33333	0	5.33333	1.23	1.23	0.01	0	6	4	6	2	3	5
Cdk12	Cdk12	1	0.666667	0	0.666667	1.45	1.33	0.17	0	0	0	2	0	0	0
Eef1a1	Eef1a1	1	7.33333	0	7.33333	2	1.83	0.3	0	4	3	15	2	1	5
Rpl35	Rpl35	1	3	0	3	1.83	1.51	0.38	0	4	0	5	1	0	2
Atp5f1a	Atp5f1a	1	0.666667	0	0.666667	0.87	0.8	0.03	0	0	0	2	0	0	3
Prpf40a	Prpf40a	1	2	0	2	1.13	0.88	0.14	0	5	0	1	2	0	3
Fau	Fau	1	6	0	6	1.34	1.32	0.07	0	8	3	7	1	3	6
Lancl2	Lancl2	1	3.66667	0	3.66667	1.34	1.06	0.15	0	5	0	6	4	0	2
Rsl1d1	Rsl1d1	1	0.333333	0	0.333333	0.38	0.36	0	0	1	0	0	7	0	0
Gpx4	Gpx4	1	3.33333	0	3.33333	0.78	0.76	0	0	5	2	3	3	1	11
Matr3	Matr3	1	3.33333	0	3.33333	3.59	3.31	0.72	0	2	1	7	0	0	0
Fam13b	Fam13b	1	2	0	2	0.97	0.97	0.02	0	2	1	3	2	1	2
Coil	Coil	1	11.6667	0	11.6667	1.65	1.59	0.07	0	10	12	13	2	5	11
Smarca4	Smarca4	1	1.33333	0	1.33333	1.2	1.1	0.16	0	2	0	2	2	0	0
Gar3	Gar3	1	3	0	3	0.64	0.51	0	0	2	0	7	7	0	7
Tardbp	Tardbp	1	4.66667	0	4.66667	1.09	1.07	0.01	0	6	3	5	4	2	5
Q9D9C7	Q9D9C7	1	8.66667	0	8.66667	9.67	8.86	0.98	0	10	10	6	0	0	0
Elavl1	Elavl1	1	1	0	1	1.68	1.45	0.26	0	0	0	3	0	0	0
Igh-3	Igh-3	1	0.333333	0	0.333333	0.76	0.73	0	0	1	0	0	2	0	0
Kctd19	Kctd19	1	1.66667	0	1.66667	2.59	2.18	0.43	0	4	1	0	0	0	0
Rbbp6	Rbbp6	1	15.3333	0	15.3333	0.81	0.79	0	0	20	7	19	21	8	18
Tst	Tst	1	1	0	1	1.68	1.45	0.26	0	0	0	3	0	0	0
Pcbp2	Pcbp2	1	3.66667	0	3.66667	1.02	0.8	0.01	0	5	0	6	6	0	3
Pcbp1	Pcbp1	1	2	0	2	1.28	1.07	0.2	0	4	2	0	4	0	0
Rsbn1	Rsbn1	1	6.66667	0	6.66667	0.63	0.63	0	0	7	5	8	9	4	20
Gnl2	Gnl2	1	1.33333	0	1.33333	0.72	0.67	0	0	2	0	2	2	0	5
Gtbp4	Gtbp4	1	1.33333	0	1.33333	1.59	1.22	0.27	0	4	0	0	1	0	0
Gtf2h1	Gtf2h1	1	7.33333	0	7.33333	0.9	0.84	0	0	12	3	7	12	2	8
Rps15a	Rps15a	1	2	0	2	2.59	2.18	0.51	0	4	0	2	0	0	0
Rrp1b	Rrp1b	1	0.333333	0	0.333333	0.76	0.73	0	0	1	0	0	2	0	0
Rbm25	Rbm25	1	0.333333	0	0.333333	0.74	0.71	0	0	0	0	1	0	0	3
Ybx2	Ybx2	1	0.333333	0	0.333333	0.85	0.82	0	0	0	0	1	0	0	2
Hnrnpm	Hnrnpm	1	7.33333	0	7.33333	1.98	1.93	0.33	0	9	3	10	7	0	1
Eef1g	Eef1g	1	1	0	1	1.37	1.18	0.2	0	0	0	3	0	0	1
Lin37	Lin37	1	2	0	2	3.2	2.62	0.58	0	3	3	0	0	0	0
U2surp	U2surp	1	1.33333	0	1.33333	0.75	0.65	0	0	3	0	1	2	0	5
Eno1	Eno1	1	1.33333	0	1.33333	0.64	0.52	0	0	0	0	4	0	0	9
Rpl17	Rpl17	1	0.333333	0	0.333333	1	0.97	0	0	0	0	1	0	0	1
Lyar	Lyar	1	15.6667	0	15.6667	0.67	0.66	0	0	21	10	16	22	13	25
Knop1	Knop1	1	2.66667	0	2.66667	0.86	0.7	0	0	5	0	3	5	0	4
Rpl13	Rpl13	1	3	0	3	1.04	1.02	0	0	2	2	5	2	1	5
Tesmin	Tesmin	1	4.66667	0	4.66667	6.65	4.09	0.56	0	1	11	2	0	0	0
Eif5b	Eif5b	1	16	0	16	1.03	1.02	0	0	20	10	18	18	7	14
Rpl19	Rpl19	1	6	0	6	1	0.98	0	0	8	3	7	5	2	10
Ccdc54	Ccdc54	1	0.333333	0	0.333333	0.63	0.61	0	0	1	0	0	3	0	0
Aco2	Aco2	1	1.66667	0	1.66667	2.13	1.64	0.31	0	0	0	5	0	0	0
Stat4	Stat4	1	0.666667	0	0.666667	1.45	1.33	0.18	0	0	0	2	0	0	0
Pccb	Pccb	1	4.33333	0	4.33333	0.89	0.76	0.01	0	2	1	10	6	0	8
Ercc3	Ercc3	1	3.33333	0	3.33333	0.97	0.76	0.02	0	6	0	4	6	0	3
Ercc4	Ercc4	1	3.33333	0	3.33333	0.83	0.58	0.05	0	8	0	2	9	0	2
Rai14	Rai14	1	6.33333	0	6.33333	1.04	0.73	0	0	7	0	12	6	0	11
Acadm	Acadm	1	1	0	1	1.68	1.45	0.25	0	0	0	3	0	0	0
Srrm1	Srrm1	1	0.666667	0	0.666667	1.01	0.92	0.05	0	0	0	2	0	0	2
Rbm15	Rbm15	1	0.666667	0	0.666667	0.46	0.41	0	0	2	0	0	7	0	0
Lig3	Lig3	1	1	0	1	0.92	0.75	0.14	0	3	0	0	3	0	0
Srpk1	Srpk1	1	6.33333	0	6.33333	0.95	0.94	0	0	8	3	8	9	0	12
Dpep3	Dpep3	1	0.333333	0	0.333333	0.53	0.51	0	0	0	0	1	0	0	6
Rab11fip2	Rab11fip2	1	9.66667	0	9.66667	0.87	0.86	0	0	11	8	10	5	9	13
Art3	Art3	1	0.333333	0	0.333333	0.48	0.47	0	0	0	0	1	0	0	7
Spats2	Spats2	1	2	0	2	1.01	0.85	0.02	0	4	0	2	2	0	4
Rab11fip5	Rab11fip5	1	2.33333	0	2.33333	1.94	1.79	0.41	0	4	2	1	2	0	0
Mphosph8	Mphosph8	1	0.666667	0	0.666667	1.17	1.04	0.14	0	2	0	0	1	0	0
Sltm	Sltm	1	1.33333	0	1.33333	1.01	0.82	0.11	0	0	0	4	0	0	4
Srrm2	Srrm2	1	42.6667	0	42.6667	0.6	0.59	0	0	60	27	41	64	28	109
Srpk2	Srpk2	1	2	0	2	1	0.68	0.21	0	6	0	0	5	0	0
Sec62	Sec62	1	3.33333	0	3.33333	2.2	2.09	0.38	0	3	1	6	0	0	3
Mageb4	Mageb4	1	0.666667	0	0.666667	1.57	1.39	0.21	0	2	0	0	0	0	0
Gkap1	Gkap1	1	29.6667	0	29.6667	0.87	0.87	0	0	30	22	37	22	22	41
Dnaaf1	Dnaaf1	1	0.666667	0	0.666667	1.57	1.39	0.2	0	2	0	0	0	0	0
Dnaaf2	Dnaaf2	1	3.33333	0	3.33333	0.76	0.71	0	0	5	3	2	5	2	7
Ldhc	Ldhc	1	5.33333	0	5.33333	0.68	0.4	0	0	1	0	15	5	0	19
Tuba3a	Tuba3a	1	8.66667	0	8.66667	1.74	1	0.57	0	13	13	0	11	2	0
Tdrd9	Tdrd9	1	2	0	2	3.68	2.08	0.31	0	0	6	0	0	0	0
Ipo5	Ipo5	1	1.33333	0	1.33333	1.56	1.27	0.24	0	0	0	4	0	0	1
Nop58	Nop58	1	4.66667	0	4.66667	0.9	0.88	0	0	6	2	6	3	3	7
Rpl23a	Rpl23a	1	14.6667	0	14.6667	0.98	0.97	0	0	13	9	22	8	7	26
Cct2	Cct2	1	3	0	3	2.1	1.33	0.31	0	0	0	9	0	0	2
Tdrd1	Tdrd1	1	3.66667	0	3.66667	1.85	1.46	0.35	0	4	0	7	1	0	3
Ighg1	Ighg1	1	0.333333	0	0.333333	0.74	0.71	0	0	0	0	1	0	0	3
Cct5	Cct5	1	2.66667	0	2.66667	2.89	2.67	0.53	0	1	3	4	0	0	1
Fkbp6	Fkbp6	1	1	0	1	1.1	0.91	0.17	0	3	0	0	2	0	0
Sfswap	Sfswap	1	1	0	1	0.64	0.59	0	0	2	0	1	4	0	2
Cep72	Cep72	1	4.66667	0	4.66667	2.05	1.9	0.32	0	8	3	3	4	0	1
Eloa	Eloa	1	4.66667	0	4.66667	1.02	0.99	0.01	0	7	3	4	7	2	2
Fdxr	Fdxr	1	1.33333	0	1.33333	1.9	1.55	0.29	0	0	0	4	0	0	0
Hist1h1e	Hist1h1e	1	2	0	2	1.25	0.91	0.19	0	0	0	6	0	0	4
Trip12	Trip12	1	10.6667	0	10.6667	1.17	1.06	0	0	11	13	8	8	5	14
Hist1h1a	Hist1h1a	1	3.66667	0	3.66667	1.12	1.12	0	0	4	3	4	4	1	4
Hist1h1c	Hist1h1c	1	2.33333	0	2.33333	1.11	0.77	0.13	0	0	0	7	0	0	6
Nkapl	Nkapl	1	0.666667	0	0.666667	0.66	0.59	0.01	0	2	0	0	4	0	0
Rps27	Rps27	1	0.666667	0	0.666667	1.45	1.33	0.15	0	0	0	2	0	0	0
Pcm1	Pcm1	1	13.6667	0	13.6667	3.54	3.15	0.44	0	25	6	10	4	0	6
Arl3	Arl3	1	1.33333	0	1.33333	1.59	1.22	0.28	0	4	0	0	1	0	0
Tsks	Tsks	1	1	0	1	1.68	1.45	0.26	0	0	0	3	0	0	0
Rps24	Rps24	1	9	0	9	0.94	0.89	0	0	6	4	17	0	5	21
Nktr	Nktr	1	2.66667	0	2.66667	0.53	0.32	0	0	8	0	0	10	1	5
Hist1h2ba	Hist1h2ba	1	2	0	2	0.89	0.78	0.05	0	2	0	4	2	1	2
Myo9a	Myo9a	1	4.33333	0	4.33333	2.79	1.36	0.33	0	13	0	0	2	0	0
Spice1	Spice1	1	4	0	4	1.45	1.04	0.21	0	9	3	0	7	0	0
Pdhb	Pdhb	1	0.666667	0	0.666667	0.87	0.8	0.04	0	0	0	2	0	0	3
Usp42	Usp42	1	4.66667	0	4.66667	0.4	0.3	0	0	8	0	6	18	3	11
Tufm	Tufm	1	1.33333	0	1.33333	1.9	1.55	0.29	0	0	0	4	0	0	0
Etfa	Etfa	1	3.33333	0	3.33333	3.25	1.98	0.33	0	0	0	10	0	0	0
Hspa2	Hspa2	1	29.6667	0	29.6667	0.91	0.91	0	0	26	18	45	22	16	46
Fam208a	Fam208a	1	1.33333	0	1.33333	1.14	0.93	0.15	0	0	0	4	0	0	3
Actg1	Actg1	1	5.66667	0	5.66667	0.69	0.33	0	0	0	0	17	0	0	27
Hspa5	Hspa5	1	1.33333	0	1.33333	0.75	0.61	0	0	0	0	4	0	0	7
Sgo2	Sgo2	1	4	0	4	0.74	0.69	0	0	6	1	5	5	3	5
Hspa9	Hspa9	1	4.66667	0	4.66667	4.15	2.19	0.33	0	0	0	14	0	0	0
Acin1	Acin1	1	2.33333	0	2.33333	0.89	0.72	0	0	5	0	2	2	0	7
Prdx1	Prdx1	1	4.33333	0	4.33333	1.71	1.67	0.15	0	5	4	4	2	1	3
Dc2I2	Dc2I2	1	0.333333	0	0.333333	0.47	0.45	0	0	1	0	0	5	0	0
Tomm34	Tomm34	1	0.666667	0	0.666667	1.45	1.33	0.18	0	0	0	2	0	0	0
Crebbp	Crebbp	1	2.33333	0	2.33333	3.48	2.81	0.63	0	4	3	0	0	0	0
Rabl6	Rabl6	1	1.33333	0	1.33333	1.27	0.97	0.23	0	4	0	0	2	0	0
Vdac2	Vdac2	1	1	0	1	1.68	1.45	0.25	0	0	0	3	0	0	0
Ddx3y	Ddx3y	1	1.66667	0	1.66667	1.81	1.3	0.3	0	5	0	0	1	0	0
Mtdh	Mtdh	1	17	0	17	1.04	1.02	0	0	20	14	17	17	9	16
Adad1	Adad1	1	0.666667	0	0.666667	1.45	1.33	0.17	0	0	0	2	0	0	0
Mccc1	Mccc1	1	12.3333	0	12.3333	0.68	0.59	0	0	8	3	26	18	2	31
Gmps	Gmps	1	1.66667	0	1.66667	1	0.9	0.05	0	2	0	3	3	0	1
Ywhaz	Ywhaz	1	1.33333	0	1.33333	0.75	0.61	0	0	0	0	4	0	0	7
Hmgcs2	Hmgcs2	1	3	0	3	3.03	1.92	0.33	0	0	0	9	0	0	0
Cyp11a1	Cyp11a1	1	4.33333	0	4.33333	3.93	2.14	0.33	0	0	0	13	0	0	0
Cwf19l2	Cwf19l2	1	1	0	1	0.92	0.75	0.12	0	3	0	0	3	0	0
Macf1	Macf1	1	0.333333	0	0.333333	0.53	0.51	0	0	0	0	1	0	0	6
Rpl6	Rpl6	1	6.66667	0	6.66667	0.76	0.71	0	0	5	8	7	13	4	9
Rpl4	Rpl4	1	2	0	2	0.59	0.52	0	0	3	0	3	7	0	4
Aldh2	Aldh2	1	5.66667	0	5.66667	2.18	1.25	0.33	0	1	0	16	3	0	1
Mybl1	Mybl1	1	21.3333	0	21.3333	22.46	19.31	1	0	29	24	11	0	0	0
Ropn1l	Ropn1l	1	1.33333	0	1.33333	2.3	2.03	0.42	0	3	1	0	0	0	0
Mybbp1a	Mybbp1a	1	4.33333	0	4.33333	0.67	0.33	0.01	0	13	0	0	13	0	7
Rpl28	Rpl28	1	0.666667	0	0.666667	1.19	1.09	0.1	0	0	0	2	0	0	1
Ddx17	Ddx17	1	5.33333	0	5.33333	0.94	0.85	0	0	6	1	9	8	1	5
Trim28	Trim28	1	6.66667	0	6.66667	1.27	1.13	0.15	0	12	2	6	6	1	7
Lin9	Lin9	1	22.3333	0	22.3333	22.88	21.49	1	0	21	25	21	0	0	0
Pc	Pc	1	72.6667	0	72.6667	0.78	0.65	0	0	64	106	48	63	94	71
U2af1	U2af1	1	1	0	1	1.37	1.18	0.18	0	0	0	3	0	0	1
Tubb4b	Tubb4b	1	12.3333	0	12.3333	0.99	0.89	0	0	11	3	23	15	1	18
Trim27	Trim27	1	1	0	1	1.1	0.91	0.16	0	3	0	0	2	0	0
Zp3r	Zp3r	1	1.66667	0	1.66667	0.95	0.91	0.01	0	1	2	2	2	1	2
Mprip	Mprip	1	1.33333	0	1.33333	0.57	0.44	0.02	0	4	0	0	8	0	0
Hist1h1t	Hist1h1t	1	6.33333	0	6.33333	1.43	1.42	0.01	0	5	5	9	3	1	9
Hsp90aa1	Hsp90aa1	1	1	0	1	1.01	0.87	0.08	0	0	0	3	0	0	3
Sart1	Sart1	1	0.333333	0	0.333333	0.76	0.73	0	0	1	0	0	2	0	0
Rpl26	Rpl26	1	7.66667	0	7.66667	1.27	1.09	0.25	0	4	2	17	2	3	8
Nmt2	Nmt2	1	2	0	2	1.93	1.41	0.32	0	0	0	6	0	0	1
Fabp9	Fabp9	1	0.333333	0	0.333333	0.65	0.63	0	0	0	0	1	0	0	4
Odf2	Odf2	1	11.6667	0	11.6667	0.74	0.67	0	0	7	15	13	20	9	15
Shcbp1l	Shcbp1l	1	3	0	3	1.68	1.59	0.22	0	5	2	2	3	0	1
Nop56	Nop56	1	3	0	3	0.8	0.8	0	0	3	2	4	6	1	4
Rps23	Rps23	1	6.66667	0	6.66667	1.28	1.28	0	0	7	4	9	3	2	9
Hspa4l	Hspa4l	1	8.33333	0	8.33333	1.59	1.52	0	0	8	9	8	8	0	9
Parp1	Parp1	1	5	0	5	1.23	1.03	0.11	0	10	1	4	3	1	7
Aldh1b1	Aldh1b1	1	1.66667	0	1.66667	2.13	1.64	0.31	0	0	0	5	0	0	0
Rpl10l	Rpl10l	1	2.33333	0	2.33333	1.49	1.26	0.19	0	4	0	3	0	0	4
Rrbp1	Rrbp1	1	4	0	4	1.48	1.14	0.11	0	4	0	8	1	0	6
Son	Son	1	7.33333	0	7.33333	0.93	0.9	0	0	8	7	7	8	1	19
Myo7a	Myo7a	1	1.66667	0	1.66667	2.13	1.64	0.32	0	0	0	5	0	0	0
Gtpb4	Gtpb4	1	0.666667	0	0.666667	1.19	1.09	0.11	0	0	0	2	0	0	1
Hist1h4a	Hist1h4a	1	0.333333	0	0.333333	1	0.97	0	0	0	0	1	0	0	1
Ncbp1	Ncbp1	1	1	0	1	0.73	0.69	0.01	0	1	0	2	4	0	0
Kiaa1210	Kiaa1210	1	8.66667	0	8.66667	3.93	2.42	0.62	0	0	5	21	3	0	0
Eif2b4	Eif2b4	1	1.33333	0	1.33333	1.56	1.27	0.23	0	0	0	4	0	0	1
Hadha	Hadha	1	6	0	6	5.05	2.36	0.33	0	0	0	18	0	0	0
Ddx4	Ddx4	1	7.33333	0	7.33333	2.37	2.32	0.26	0	10	5	7	2	0	7
Ddx5	Ddx5	1	6	0	6	1.1	1.09	0	0	5	5	8	4	2	10
Uba52	Uba52	1	7.33333	0	7.33333	0.99	0.93	0	0	10	7	5	5	4	13
Irgc	Irgc	1	0.666667	0	0.666667	1.57	1.39	0.21	0	2	0	0	0	0	0
Ppia	Ppia	1	1.66667	0	1.66667	1.47	1.13	0.24	0	0	0	5	0	0	2
Ccin	Ccin	1	1.33333	0	1.33333	0.9	0.69	0.16	0	4	0	0	4	0	0
Tex14	Tex14	1	1	0	1	1.68	1.45	0.25	0	0	0	3	0	0	0
Pebp1	Pebp1	1	2	0	2	1.12	0.82	0.14	0	0	0	6	0	0	5
Rps11	Rps11	1	2.66667	0	2.66667	1.37	1.34	0.07	0	3	1	4	2	0	3
Acaca	Acaca	1	195.667	0	195.667	0.87	0.86	0	0	168	155	264	147	134	303
Acacb	Acacb	1	54	0	54	0.8	0.78	0	0	43	45	74	53	39	83
Tulp2	Tulp2	1	3.66667	0	3.66667	1	0.62	0.19	0	10	0	1	7	0	3
Acta2	Acta2	1	1	0	1	0.61	0.51	0.03	0	3	0	0	4	1	0
Rps6	Rps6	1	10	0	10	2.33	2.05	0.53	0	10	2	18	3	1	5
Oxct2b	Oxct2b	1	0.666667	0	0.666667	1.01	0.92	0.06	0	0	0	2	0	0	2
Ddx20	Ddx20	1	1.66667	0	1.66667	1.81	1.3	0.31	0	5	0	0	1	0	0
Dhx15	Dhx15	1	5.66667	0	5.66667	0.62	0.43	0	0	4	0	13	7	1	19
Ddx3x	Ddx3x	1	1.66667	0	1.66667	1.13	0.87	0.17	0	0	0	5	0	0	4
Brd7	Brd7	1	0.333333	0	0.333333	1.23	1.19	0	0	0	0	1	0	0	0
Ap3d1	Ap3d1	1	15.3333	0	15.3333	1.35	1.34	0	0	18	9	19	11	3	18
Rps9	Rps9	1	3.33333	0	3.33333	2.6	2.1	0.57	0	4	0	6	1	0	0
Rps8	Rps8	1	6.33333	0	6.33333	1.03	0.98	0	0	8	2	9	5	2	9
Capza3	Capza3	1	1.33333	0	1.33333	0.75	0.68	0.01	0	2	0	2	5	0	0
Nemf	Nemf	1	1	0	1	1.68	1.45	0.25	0	0	0	3	0	0	0
Rpl37a	Rpl37a	1	3.33333	0	3.33333	1.09	0.66	0.11	0	0	0	10	0	0	9
Chd4	Chd4	1	1	0	1	0.8	0.69	0.02	0	0	0	3	0	0	5
Larp7	Larp7	1	25	0	25	0.64	0.61	0	0	27	25	23	35	27	39
Dc2I1	Dc2I1	1	6.33333	0	6.33333	0.59	0.55	0	0	10	2	7	15	1	18
Rpl24	Rpl24	1	12.6667	0	12.6667	1.1	1.09	0	0	13	10	15	10	6	14
Rpl27a	Rpl27a	1	3.33333	0	3.33333	0.8	0.69	0.01	0	7	1	2	3	3	4
Myh9	Myh9	1	0.666667	0	0.666667	0.87	0.8	0.03	0	0	0	2	0	0	3
Aldh6a1	Aldh6a1	1	1	0	1	1.68	1.45	0.27	0	0	0	3	0	0	0
Rpl23	Rpl23	1	5	0	5	1.44	1.4	0.09	0	5	2	8	3	1	4
Rpl22	Rpl22	1	3	0	3	0.74	0.71	0	0	3	1	5	3	2	6
Dvl2	Dvl2	1	5.33333	0	5.33333	6.9	5.45	0.81	0	5	9	2	0	0	0
Dvl1	Dvl1	1	5	0	5	5.24	5.06	0.93	0	7	2	6	0	0	0
Ddx39a	Ddx39a	1	1.33333	0	1.33333	2.14	1.64	0.3	0	4	0	0	0	0	0
Ywhaq	Ywhaq	1	8	0	8	0.91	0.9	0	0	7	4	13	7	3	14
Taf3	Taf3	1	0.666667	0	0.666667	0.78	0.69	0.04	0	2	0	0	3	0	0
Kif2a	Kif2a	1	3	0	3	0.75	0.73	0	0	3	1	5	4	0	10
Tuba1a	Tuba1a	1	5.33333	0	5.33333	1.13	0.56	0.22	0	0	0	16	0	0	14
